# Supplementary material for: A trans-acting Variant within the Transcription Factor RIM101 Interacts with Genetic Background to Determine its Regulatory Capacity
Source: PLoS Genet. 2016 Jan 11;12(1):e1005746. doi: 10.1371/journal.pgen.1005746 (PMC4709078; doi:10.1371/journal.pgen.1005746)
Supplement: S1 Table — (XLSX) [file pgen.1005746.s012.xlsx]

## Sheet: Differential Expression Summary
Sense protein coding genes		B/A ≥ 1	B/A ≤ 1
Comparison (A vs B)	Total Significant	Upregulated	Downregulated	p-adj cutoff	min Exp cutoff
S288c wt vs. ∑1278b wt	1207	686	521	<= 0.0005	>= 100
S288c rim101∆ vs. ∑1278b rim101∆	563	322	241	<= 0.0005	>= 100
S288c (∑ RIM101) vs. ∑1278b (S2 RIM101)	934	523	411	<= 0.0005	>= 100
S288c wt vs. S288c rim101∆	1072	771	301	<= 0.0005	>= 100
S288c wt vs. S288c (∑ RIM101)	10	7	3	<= 0.05	>= 100
∑ wt vs. ∑ rim101∆	145	45	100	<= 0.0005	>= 100
∑ wt vs. ∑ (S2 RIM101)	9	5	4	<= 0.05	>= 100
On/Off analysis	S288c readcount	∑1278b readcount	Count
	>=100	<=10	5
	>=100	<= 20	7
	>=50	<=10	9
	>=50	<=20	16
	<=10	>=100	15
	<= 20	>=100	32
	<=10	>=50	25
	<=20	>=50	67
Antisense transcripts of protein coding genes		B/A ≥ 1	B/A ≤ 1
Comparison (A vs B)	Number of Genes	Upregulated	Downregulated	padj	Minimum Avg Expressin
S288c wt vs. ∑1278b wt	82	45	37	<= 0.0005	>=50
S288c rim101∆ vs. ∑1278b rim101∆	79	41	38	<= 0.0005	>=50
S288c (∑ RIM101) vs. ∑1278b (S2 RIM101)	83	41	42	<= 0.0005	>=50
S288c wt vs. S288c rim101∆	17	13	4	<= 0.0005	>=50
S288c wt vs. S288c (∑ RIM101)	14	5	9	<= 0.0005	>=50
∑ wt vs. ∑ rim101∆	1	1	0	<= 0.05	>=50
∑ wt vs. ∑ (S2 RIM101)	1	0	1	<= 0.05	>=50
On/Off Interstrain	S288c readcount	∑1278b readcount	Count
	>=100	<=10	3
	>=100	<= 20	6
	>=50	<=10	8
	>=50	<=20	25
	<=10	>=100	10
	<= 20	>=100	17
	<=10	>=50	17
	<=20	>=50	45
