# Supplementary material for: A trans-acting Variant within the Transcription Factor RIM101 Interacts with Genetic Background to Determine its Regulatory Capacity
Source: PLoS Genet. 2016 Jan 11;12(1):e1005746. doi: 10.1371/journal.pgen.1005746 (PMC4709078; doi:10.1371/journal.pgen.1005746)
Supplement: S2 Table — (XLSM) [file pgen.1005746.s013.xlsm]

## Sheet: Interstrain Sense
GOID	GO_term	Cluster frequency	Background frequency	P-value	FDR	Expected FP	Gene(s) annotated to the term
16491	oxidoreductase activity	94 out of 1207 genes, 7.8%	284 out of 7163 background genes, 4.0%	3.84e-09	0	0	COR1/YBL045C:PRX1/YBL064C:ETR1/YBR026C:ZTA1/YBR046C:LYS2/YBR115C:ARA1/YBR149W:IFA38/YBR159W:PDB1/YBR221C:GPX2/YBR244W:MXR2/YCL033C:GRX1/YCL035C:TSC13/YDL015C:MDH3/YDL078C:YDL124W:GLT1/YDL171C:HEM13/YDR044W:GIS1/YDR096W:TRR1/YDR353W:YPR1/YDR368W:QCR7/YDR529C:PRO3/YER023W:RPH1/YER169W:LPD1/YFL018C:FET5/YFL041W:AAD16/YFL057C:QCR6/YFR033C:ERG26/YGL001C:ERG4/YGL012W:YGL039W:OLE1/YGL055W:MET13/YGL125W:…
5515	protein binding	159 out of 1207 genes, 13.2%	611 out of 7163 background genes, 8.5%	7.38e-07	0	0	SSA1/YAL005C:GPB2/YAL056W:CNE1/YAL058W:HIR1/YBL008W:MUM2/YBR057C:HSP26/YBR072W:CYC8/YBR112C:AMN1/YBR158W:ISW1/YBR245C:PAF1/YBR279W:SGF29/YCL010C:BIK1/YCL029C:STE50/YCL032W:RVS161/YCR009C:MED2/YDL005C:SLX5/YDL013W:SIR2/YDL042C:BDF2/YDL070W:TMA17/YDL110C:IWR1/YDL115C:DHH1/YDL160C:GLE1/YDL207W:CDC34/YDR054C:PDS1/YDR113C:DPB4/YDR121W:SAC6/YDR129C:TAF12/YDR145W:SWI5/YDR146C:ENT5/YDR153C:TAF10/YDR167W:…
988	protein binding transcription factor activity	43 out of 1207 genes, 3.6%	125 out of 7163 background genes, 1.7%	0.00071	0	0	HIR1/YBL008W:TEC1/YBR083W:CYC8/YBR112C:TFC1/YBR123C:PAF1/YBR279W:SGF29/YCL010C:MED2/YDL005C:SWI5/YDR146C:UME6/YDR207C:SPT3/YDR392W:TFB3/YDR460W:BUR6/YER159C:PGD1/YGL025C:DST1/YGL043W:GTS1/YGL181W:RTF1/YGL244W:TFG2/YGR005C:TFG1/YGR186W:BRF1/YGR246C:OPI1/YHL020C:SRB2/YHR041C:IMP2'/YIL154C:RRN7/YJL025W:TOA2/YKL058W:HAP4/YKL109W:SPT8/YLR055C:IFH1/YLR223C:YOX1/YML027W:SUB1/YMR039C:MCM1/YMR043W:BDP1/YN…
989	transcription factor binding transcription factor activity	38 out of 1207 genes, 3.1%	106 out of 7163 background genes, 1.5%	0.00093	0	0	HIR1/YBL008W:TEC1/YBR083W:CYC8/YBR112C:TFC1/YBR123C:PAF1/YBR279W:SGF29/YCL010C:MED2/YDL005C:SWI5/YDR146C:UME6/YDR207C:SPT3/YDR392W:BUR6/YER159C:PGD1/YGL025C:GTS1/YGL181W:RTF1/YGL244W:BRF1/YGR246C:OPI1/YHL020C:SRB2/YHR041C:IMP2'/YIL154C:RRN7/YJL025W:TOA2/YKL058W:HAP4/YKL109W:SPT8/YLR055C:IFH1/YLR223C:YOX1/YML027W:SUB1/YMR039C:MCM1/YMR043W:BDP1/YNL039W:MET4/YNL103W:NRM1/YNR009W:GAL11/YOL051W:CTR9/Y…
3729	mRNA binding	53 out of 1207 genes, 4.4%	172 out of 7163 background genes, 2.4%	0.00205	0	0	UTP20/YBL004W:HEK2/YBL032W:HSP26/YBR072W:RPG1/YBR079C:SHE3/YBR130C:NGR1/YBR212W:PCS60/YBR222C:PBP2/YBR233W:YBR238C:SRO9/YCL037C:MDH3/YDL078C:DHH1/YDL160C:KRS1/YDR037W:MAK21/YDR060W:EDC2/YER035W:VTC1/YER072W:PAB1/YER165W:ECM32/YER176W:LOC1/YFR001W:TIF4632/YGL049C:EDC1/YGL222C:YGR054W:NOP7/YGR103W:CYS4/YGR155W:EBP2/YKL172W:EAP1/YKL204W:MLP1/YKR095W:TIS11/YLR136C:SMD3/YLR147C:CBF5/YLR175W:NOP56/YLR1…
44822	poly(A) RNA binding	53 out of 1207 genes, 4.4%	173 out of 7163 background genes, 2.4%	0.00248	0	0	UTP20/YBL004W:HEK2/YBL032W:HSP26/YBR072W:RPG1/YBR079C:SHE3/YBR130C:NGR1/YBR212W:PCS60/YBR222C:PBP2/YBR233W:YBR238C:SRO9/YCL037C:MDH3/YDL078C:DHH1/YDL160C:KRS1/YDR037W:MAK21/YDR060W:EDC2/YER035W:VTC1/YER072W:PAB1/YER165W:ECM32/YER176W:LOC1/YFR001W:TIF4632/YGL049C:EDC1/YGL222C:YGR054W:NOP7/YGR103W:CYS4/YGR155W:EBP2/YKL172W:EAP1/YKL204W:MLP1/YKR095W:TIS11/YLR136C:SMD3/YLR147C:CBF5/YLR175W:NOP56/YLR1…
8134	transcription factor binding	27 out of 1207 genes, 2.2%	69 out of 7163 background genes, 1.0%	0.00465	0	0	MED2/YDL005C:BDF2/YDL070W:TAF12/YDR145W:UME6/YDR207C:BMH1/YER177W:PGD1/YGL025C:SUT1/YGL162W:GTS1/YGL181W:BRF1/YGR246C:TAF1/YGR274C:RRN7/YJL025W:TFA1/YKL028W:TOA2/YKL058W:HAP4/YKL109W:SPT8/YLR055C:TAF4/YMR005W:MCM1/YMR043W:MOT3/YMR070W:BDP1/YNL039W:NRM1/YNR009W:GAL11/YOL051W:SFL1/YOR140W:TOA1/YOR194C:SNF2/YOR290C:DIG1/YPL049C:CTI6/YPL181W:FHL1/YPR104C
9055	electron carrier activity	13 out of 1207 genes, 1.1%	22 out of 7163 background genes, 0.3%	0.00533	0	0	YCP4/YCR004C:OLE1/YGL055W:COX4/YGL187C:COX13/YGL191W:COX5B/YIL111W:CYC1/YJR048W:DRE2/YKR071C:COX12/YLR038C:COX8/YLR395C:COX7/YMR256C:COX5A/YNL052W:CYB5/YNL111C:CYT1/YOR065W
