# Supplementary material for: A trans-acting Variant within the Transcription Factor RIM101 Interacts with Genetic Background to Determine its Regulatory Capacity
Source: PLoS Genet. 2016 Jan 11;12(1):e1005746. doi: 10.1371/journal.pgen.1005746 (PMC4709078; doi:10.1371/journal.pgen.1005746)
Supplement: S3 Table — (XLSX) [file pgen.1005746.s014.xlsx]

## Sheet: List of disrupted TF sites
	Site disrupted in S288c	Site disrupted in ∑1278b
	DAL80	SUM1
	FZF1	YAP5
	SNF1	PHO2
	AZF1	HAC1
	YRR1	ACE2
	PDR3	TEC1
	TEC1	GCR2
	MCM1	LYS14
	PHO2	ASG1
	TEC1	HAL9
		CAT8
		STP4
		HAA1
		BAS1 (2)
		REB1
		ASH1
