# Supplementary material for: A trans-acting Variant within the Transcription Factor RIM101 Interacts with Genetic Background to Determine its Regulatory Capacity
Source: PLoS Genet. 2016 Jan 11;12(1):e1005746. doi: 10.1371/journal.pgen.1005746 (PMC4709078; doi:10.1371/journal.pgen.1005746)
Supplement: S4 Table — Tabs are arranged by comparison. Includes all interstrain comparisons: 1) S288c wt vs. ∑1278b wt, 2) S288c rim101∆ vs. ∑1278b rim101∆, 3) S288c(∑RIM101) vs. ∑1278b(S2RIM101). Also includes all intrastrain comparisons: 4) S288c wt vs. S288c rim101∆, 5) ∑1278b wt vs. ∑1278b rim101∆, 6) S288c wt vs. S288c(∑RIM101), and 7) ∑1278b wt vs. ∑1278b(S2 RIM101). (XLSX) [file pgen.1005746.s015.xlsx]

## Sheet: S2 wt vs. ∑ wt
id	baseMean	S288c wt	∑1278b wt	foldChange	log2FoldChange	pval	padj
YAL001C	291.195	208.829	373.562	1.78884	0.839026	0.00272712	0.00864485
YAL002W	470.483	534.722	406.244	0.759729	-0.396443	0.0374485	0.0850321
YAL003W	43575	40450.7	46699.3	1.15448	0.207237	0.184862	0.315866
YAL005C	5401.42	9390.79	1412.05	0.150365	-2.73346	3.74e-11	7.75e-10
YAL007C	2721.56	3041.98	2401.13	0.789331	-0.341298	0.0348344	0.0799997
YAL008W	326.168	507.46	144.875	0.285491	-1.80848	4.64e-17	2.16e-15
YAL009W	313.702	365.646	261.759	0.715881	-0.482209	0.0175784	0.0446221
YAL010C	179.209	193.586	164.832	0.851467	-0.231977	0.304036	0.464279
YAL011W	85.5881	35.3147	135.862	3.84717	1.9438	3.13e-05	0.000168437
YAL012W	13249.7	12081	14418.3	1.19347	0.255157	0.0982882	0.187788
YAL013W	132.327	60.3424	204.312	3.38588	1.75953	0.000332531	0.00135776
YAL014C	568.707	554.568	582.847	1.05099	0.071752	0.704576	0.85854
YAL015C	220.876	203.708	238.044	1.16855	0.224723	0.296524	0.455728
YAL016W	3062.16	3612.09	2512.24	0.69551	-0.523857	0.00109707	0.00389177
YAL017W	602.81	788.613	417.008	0.528787	-0.919242	4.96e-07	4.18e-06
YAL018C	1.59409	1.57453	1.61365	1.02484	0.035402	1	1
YAL019W	316.044	137.33	494.759	3.60271	1.84908	1.31e-06	9.92e-06
YAL020C	709.299	358.306	1060.29	2.95919	1.5652	6.47e-12	1.56e-10
YAL021C	1412.03	1021.22	1802.84	1.76537	0.819973	1.18e-06	9.03e-06
YAL022C	1711.47	2135.05	1287.89	0.603213	-0.72926	9.13e-06	5.56e-05
YAL023C	8335.94	8281.24	8390.65	1.01321	0.0189357	0.925611	1
YAL024C	351.324	300.497	402.151	1.33829	0.420387	0.0447291	0.0987417
YAL025C	338.721	80.6465	596.795	7.40014	2.88755	4.62e-07	3.94e-06
YAL026C	661.017	758.786	563.248	0.742301	-0.429924	0.0201295	0.0500515
YAL027W	115.493	107.046	123.94	1.15782	0.211412	0.428176	0.599111
YAL028W	73.3256	70.6969	75.9543	1.07437	0.103485	0.747379	0.895363
YAL029C	1252.05	1197.96	1306.13	1.09029	0.124718	0.460567	0.632333
YAL030W	581.965	698.475	465.455	0.666387	-0.585567	0.00162993	0.00547423
YAL031C	354.627	378.399	330.854	0.874352	-0.193714	0.317028	0.47833
YAL032C	142.887	99.4137	186.36	1.87459	0.906575	0.000125328	0.000573194
YAL033W	526.749	501.513	551.985	1.10064	0.138343	0.482808	0.65351
YAL034C	250.734	293.51	207.958	0.708523	-0.497114	0.0187991	0.0472732
YAL034W-A	32.6128	8.07516	57.1504	7.07731	2.8232	3.97e-10	6.78e-09
YAL035W	3144.67	2805.89	3483.46	1.24148	0.312062	0.141354	0.254864
YAL036C	4042.39	4337.74	3747.04	0.863824	-0.211191	0.19585	0.330525
YAL037C-A	3.21714	1.57453	4.85976	3.08648	1.62596	0.334922	0.498778
YAL037W	90.9926	78.0672	103.918	1.33113	0.412656	0.298885	0.458043
YAL038W	224126	255561	192690	0.753987	-0.407389	0.00758059	0.0214771
YAL039C	220.276	120.047	320.504	2.66981	1.41674	0.000150025	0.000674642
YAL040C	1022.58	809.899	1235.25	1.52519	0.608993	0.000558579	0.00213447
YAL041W	770.438	694.544	846.332	1.21854	0.285157	0.106111	0.199753
YAL042W	6958.18	8668.44	5247.91	0.605405	-0.724029	4e-06	2.67e-05
YAL043C	1523.65	1316.31	1730.99	1.31504	0.395101	0.0165748	0.042325
YAL044C	2401.48	3323.87	1479.1	0.444993	-1.16815	0.00688531	0.0197007
YAL044W-A	707.878	831.004	584.752	0.703669	-0.507031	0.00409864	0.0124292
YAL046C	372.136	381.211	363.061	0.952389	-0.0703766	0.707521	0.86115
YAL047C	119.067	92.6651	145.468	1.56983	0.650606	0.013237	0.0347816
YAL048C	250.749	321.701	179.797	0.558896	-0.839349	0.000154394	0.000689468
YAL049C	1982.97	1681.87	2284.06	1.35805	0.441533	0.00678259	0.0194328
YAL051W	436.969	362.115	511.822	1.41342	0.499194	0.00823272	0.0229988
YAL053W	2447.48	2418.06	2476.9	1.02434	0.0346877	0.836456	0.957246
YAL054C	117.202	124.569	109.836	0.881733	-0.181586	0.498552	0.671028
YAL055W	19.6316	12.8663	26.397	2.05165	1.03678	0.0528385	0.113122
YAL056W	756.353	1167.41	345.297	0.295781	-1.7574	4.17e-22	3.08e-20
YAL058W	1033.46	1289.88	777.049	0.60242	-0.731158	3.28e-05	0.000175353
YAL059W	811.356	697.183	925.528	1.32752	0.408739	0.0343189	0.0789568
YAL060W	3425.17	3366.49	3483.86	1.03487	0.0494429	0.959663	1
YAL061W	90.4179	131.834	49.0022	0.371697	-1.4278	1.51e-06	1.13e-05
YAL062W	64.1021	96.9616	31.2427	0.322217	-1.6339	1.61e-06	1.2e-05
YAL063C	2.95892	1.07219	4.84565	4.5194	2.17613	0.229559	0.374261
YAL064W-B	1.57711	2.07688	1.07733	0.518727	-0.946952	0.811424	0.942512
YAL065C	1.32593	1.57453	1.07733	0.684224	-0.54746	1	1
YAL067C	22.2883	31.0935	13.4831	0.433632	-1.20546	0.0314492	0.0731127
YAL067W-A	1.07476	1.07219	1.07733	1.0048	0.00690602	1	1
YAL068C	1.07476	1.07219	1.07733	1.0048	0.00690602	1	1
YAR002C-A	4835.76	6071.59	3599.93	0.592914	-0.754106	2e-06	1.44e-05
YAR002W	1465.42	1541.94	1388.9	0.900747	-0.150806	0.366476	0.533184
YAR003W	731.55	804.357	658.744	0.818971	-0.288116	0.0935124	0.180327
YAR007C	1610.14	1636.42	1583.86	0.967883	-0.0470956	0.780903	0.923394
YAR008W	474.163	537.345	410.981	0.764836	-0.386777	0.0366209	0.0834474
YAR014C	674.159	440.324	907.994	2.0621	1.04412	5.59e-09	7.14e-08
YAR015W	7446.69	7965.21	6928.17	0.869803	-0.201239	0.847787	0.965235
YAR018C	209.033	163.137	254.928	1.56266	0.644002	0.00274524	0.00868515
YAR019C	213.1	175.224	250.976	1.43232	0.518354	0.0200325	0.0498488
YAR020C	7.84213	5.42844	10.2558	1.88928	0.917834	0.295747	0.454968
YAR023C	62.5841	35.7496	89.4186	2.50125	1.32265	7.81e-05	0.000378738
YAR027W	495.014	679.422	310.606	0.457162	-1.12922	2.29e-09	3.21e-08
YAR028W	414.827	496.453	333.202	0.671165	-0.575261	0.00308105	0.00961988
YAR029W	53.3948	48.0538	58.7358	1.22229	0.289591	0.417182	0.587176
YAR031W	75.8574	67.6829	84.032	1.24155	0.312148	0.316909	0.478262
YAR033W	4.33323	2.21188	6.45459	2.91815	1.54506	0.277071	0.432861
YAR035C-A	1.07476	1.07219	1.07733	1.0048	0.00690602	1	1
YAR035W	75.1266	78.0672	72.186	0.924665	-0.112998	0.738106	0.886802
YAR042W	471.06	285.037	657.084	2.30526	1.20493	1.54e-07	1.44e-06
YAR050W	14.0187	11.8914	16.1459	1.35778	0.441246	0.579828	0.749298
YAR064W	1.07476	1.07219	1.07733	1.0048	0.00690602	1	1
YAR066W	1.61578	1.07219	2.15937	2.01398	1.01005	0.810539	0.942164
YAR068W	1.07476	1.07219	1.07733	1.0048	0.00690602	1	1
YAR071W	99.2186	163.407	35.0298	0.214371	-2.22182	3.34e-09	4.51e-08
YBL001C	1414	1604.48	1223.52	0.762567	-0.391065	0.017389	0.0441935
YBL002W	8166.98	10256.9	6077.08	0.592488	-0.755143	1.6e-06	1.19e-05
YBL003C	2730.14	3107.36	2352.93	0.757211	-0.401232	0.0116515	0.0311626
YBL004W	1925.34	1378.75	2471.93	1.79288	0.842275	2.15e-05	0.000120552
YBL005W	390.334	612.025	168.643	0.275549	-1.85962	5.25e-20	3.35e-18
YBL006C	443.275	391.669	494.882	1.26352	0.337448	0.144101	0.258587
YBL007C	2321.98	2554.76	2089.21	0.817773	-0.290228	0.0692452	0.141683
YBL008W	657.096	836.321	477.87	0.571395	-0.807438	6.74e-06	4.28e-05
YBL008W-A	1.88158	1.07219	2.69098	2.5098	1.32757	0.652416	0.81371
YBL009W	730.497	666.458	794.535	1.19218	0.253597	0.142961	0.256854
YBL010C	85.2373	65.9357	104.539	1.58547	0.664909	0.0192635	0.0482151
YBL011W	668.803	582.782	754.825	1.29521	0.373184	0.033738	0.0779077
YBL013W	7.67979	8.34516	7.01442	0.840538	-0.250615	0.908619	1
YBL014C	608.561	684.887	532.235	0.777114	-0.363801	0.0389574	0.0879617
YBL015W	566.933	738.542	395.325	0.535278	-0.901641	9.79e-07	7.64e-06
YBL016W	2036.85	1111.24	2962.46	2.66589	1.41462	1.12e-17	5.6e-16
YBL017C	2183.1	2623.24	1742.97	0.664435	-0.589801	0.000274652	0.00114198
YBL018C	387.521	417.598	357.444	0.855953	-0.224397	0.238964	0.386462
YBL019W	130.004	134.953	125.055	0.926659	-0.10989	0.647268	0.809209
YBL020W	940.711	1035.69	845.735	0.816593	-0.292311	0.0844921	0.167294
YBL021C	100.691	69.3547	132.027	1.90365	0.928771	0.00150521	0.00510058
YBL022C	1576.13	1157.96	1994.29	1.72225	0.784292	2.23e-06	1.58e-05
YBL023C	774.257	747.307	801.206	1.07212	0.100472	0.554938	0.724894
YBL024W	3858.45	3651.06	4065.84	1.1136	0.155237	0.309591	0.469641
YBL025W	98.8609	121.217	76.5047	0.631139	-0.66397	0.0139544	0.0363991
YBL026W	878.06	942.902	813.217	0.862461	-0.213468	0.221201	0.363398
YBL027W	19795.2	16681.1	22909.2	1.37336	0.457713	0.00258564	0.00824509
YBL028C	784.6	609.94	959.259	1.57271	0.653253	0.0059719	0.0174599
YBL029C-A	150.865	165.971	135.758	0.817962	-0.289894	0.300987	0.460716
YBL029W	98.5147	39.9033	157.126	3.93767	1.97734	0.000916459	0.00330331
YBL030C	8897.6	5715.32	12079.9	2.1136	1.0797	7.52e-12	1.78e-10
YBL031W	186.638	177.743	195.534	1.10009	0.137623	0.550028	0.721344
YBL032W	2422.25	3079.62	1764.89	0.573086	-0.803176	6.6e-07	5.39e-06
YBL033C	401.879	176.633	627.125	3.55044	1.828	3.22e-20	2.12e-18
YBL034C	377.288	352.105	402.471	1.14304	0.19288	0.31846	0.479702
YBL035C	546.83	514.44	579.219	1.12592	0.171107	0.34295	0.50698
YBL036C	1046.58	1068.15	1025.01	0.95962	-0.0594652	0.73568	0.884879
YBL037W	494.374	386.415	602.333	1.55877	0.64041	0.000508329	0.00196935
YBL038W	266	219.131	312.869	1.42777	0.513762	0.00995418	0.0272343
YBL039C	8365.21	10459	6271.45	0.599625	-0.737868	5.95e-06	3.81e-05
YBL039W-B	63.4777	76.8899	50.0654	0.651131	-0.61898	0.0559538	0.118615
YBL040C	1581.68	1700.33	1463.03	0.86044	-0.216853	0.17796	0.307016
YBL041W	2571.63	2236.88	2906.38	1.2993	0.377735	0.0187339	0.0471645
YBL042C	2496.49	2535.38	2457.6	0.969322	-0.0449517	0.792903	0.932614
YBL043W	51.4014	42.9849	59.8178	1.3916	0.476747	0.192265	0.326015
YBL044W	6.52298	9.28235	3.76361	0.405459	-1.30237	0.206772	0.345067
YBL045C	2436.65	1655.85	3217.45	1.94309	0.95835	3.3e-09	4.46e-08
YBL046W	138.326	63.7913	212.86	3.33682	1.73848	2.07e-09	2.94e-08
YBL047C	1751.92	1666.04	1837.8	1.1031	0.141558	0.411583	0.581457
YBL049W	19.9925	26.5347	13.4502	0.506891	-0.980253	0.104421	0.197168
YBL050W	1059.11	1154.45	963.766	0.83483	-0.260445	0.124152	0.227483
YBL051C	725.197	722.451	727.943	1.0076	0.0109258	0.976427	1
YBL052C	120.579	35.2472	205.912	5.84193	2.54644	1.61e-10	2.95e-09
YBL054W	1285.8	1400.72	1170.88	0.835916	-0.25857	0.11625	0.215772
YBL055C	1022.44	1132.56	912.313	0.805532	-0.311986	0.0660937	0.1361
YBL056W	2974.9	4036.55	1913.25	0.473981	-1.0771	3.25e-11	6.88e-10
YBL057C	978.293	1151.85	804.735	0.698644	-0.51737	0.00259607	0.00827014
YBL058W	1977.43	1806.09	2148.78	1.18974	0.250651	0.12639	0.231057
YBL059C-A	207.897	242.884	172.91	0.711901	-0.490252	0.0283077	0.0669951
YBL059W	124.728	108.823	140.632	1.2923	0.369938	0.151743	0.269814
YBL060W	196.706	162.755	230.657	1.41721	0.503054	0.0619667	0.128672
YBL061C	655.232	462.9	847.565	1.83099	0.872624	4.5e-06	2.96e-05
YBL063W	214.311	170.462	258.16	1.51447	0.598813	0.0154568	0.03977
YBL064C	685.071	1075.05	295.09	0.27449	-1.86518	3.78e-17	1.8e-15
YBL066C	308.825	296.666	320.984	1.08197	0.11366	0.544886	0.716751
YBL067C	1042.48	1151.15	933.822	0.811211	-0.301851	0.0725901	0.147635
YBL068W	1625.35	1825.9	1424.8	0.780331	-0.357843	0.0304656	0.0712636
YBL069W	554.572	637.96	471.185	0.738581	-0.437172	0.0185092	0.0466562
YBL071C-B	4.83301	4.28875	5.37726	1.2538	0.326313	0.882156	0.989388
YBL071W-A	238.407	229.013	247.801	1.08204	0.113748	0.578379	0.748415
YBL072C	9203.42	8729.58	9677.25	1.10856	0.148685	0.323188	0.485121
YBL074C	64.5014	77.7894	51.2133	0.658358	-0.603056	0.0498791	0.107962
YBL075C	399.945	431.776	368.114	0.852557	-0.230133	0.223989	0.366574
YBL076C	16379.2	18186.1	14572.3	0.801288	-0.319607	0.0450206	0.0991809
YBL078C	43.1201	34.5424	51.6979	1.49665	0.581738	0.12303	0.225749
YBL079W	1720.69	1946.19	1495.19	0.768265	-0.380323	0.022131	0.0542939
YBL080C	129.749	136.662	122.835	0.898819	-0.153898	0.531316	0.704952
YBL081W	1003.29	894.039	1112.54	1.24439	0.315444	0.0647251	0.133667
YBL082C	917.918	993.399	842.437	0.848034	-0.237805	0.161025	0.282959
YBL084C	357.012	375.131	338.894	0.903402	-0.146559	0.472295	0.643903
YBL085W	598.599	425.433	771.765	1.81407	0.859231	0.000544866	0.00209201
YBL086C	93.4177	45.1968	141.639	3.13382	1.64792	1.75e-07	1.62e-06
YBL087C	10763.8	9924.49	11603.2	1.16915	0.225456	0.162239	0.284694
YBL088C	455.835	449.599	462.072	1.02774	0.0394813	0.844969	0.963283
YBL089W	503.561	526.076	481.046	0.914404	-0.129097	0.467534	0.639855
YBL090W	331.135	314.428	347.842	1.10627	0.145705	0.53604	0.708444
YBL091C	2704.32	2415.53	2993.12	1.23911	0.309309	0.0891713	0.174017
YBL091C-A	105.411	125.708	85.114	0.677076	-0.56261	0.0356299	0.0814876
YBL092W	68106.7	64936.2	71277.3	1.09765	0.134419	0.375298	0.542509
YBL093C	498.474	385.762	611.187	1.58436	0.663902	0.00187919	0.00620452
YBL095W	327.296	282.982	371.609	1.31319	0.393074	0.0492335	0.106852
YBL097W	85.2658	36.7542	133.777	3.63978	1.86385	0.000189805	0.000825824
YBL098W	933.162	1065.39	800.938	0.751782	-0.411614	0.46632	0.638734
YBL099W	8785.57	6987.13	10584	1.51479	0.599113	0.000156025	0.000695398
YBL100W-C	1.07476	1.07219	1.07733	1.0048	0.00690602	1	1
YBL101C	432.985	381.646	484.325	1.26904	0.34374	0.272304	0.427175
YBL102W	1121.65	1328.47	914.83	0.688635	-0.538189	0.00133167	0.00458007
YBL103C	208.961	173.274	244.649	1.41192	0.497657	0.0491116	0.10666
YBL104C	646.976	566.362	727.59	1.28467	0.361402	0.0434673	0.0962865
YBL105C	1107.43	988.55	1226.32	1.24052	0.31095	0.0613884	0.127623
YBL106C	457.448	465.667	449.229	0.9647	-0.051848	0.815743	0.944629
YBL107C	195.436	137.675	253.197	1.83909	0.878993	6.33e-05	0.000313571
YBR001C	442.925	642.241	243.609	0.379311	-1.39855	7.41e-13	2.07e-11
YBR002C	369.475	239.068	499.882	2.09096	1.06417	3.4e-08	3.72e-07
YBR003W	607.799	707.059	508.539	0.719231	-0.475472	0.00814106	0.0227872
YBR004C	667.715	676.931	658.5	0.972772	-0.0398257	0.78516	0.926331
YBR005W	522.074	316.205	727.943	2.30213	1.20297	0.000500535	0.00194267
YBR006W	327.451	380.341	274.56	0.721878	-0.470173	0.0198567	0.0495072
YBR007C	271.537	221.441	321.633	1.45246	0.538497	0.00817358	0.0228484
YBR008C	414.558	393.972	435.144	1.1045	0.143399	0.473481	0.645246
YBR009C	1048.03	1089.52	1006.54	0.923844	-0.114278	0.550333	0.721344
YBR010W	1876.13	1877.23	1875.03	0.99883	-0.00168916	0.961635	1
YBR011C	22074.8	23290.7	20858.9	0.895593	-0.159086	0.46164	0.633536
YBR013C	158.856	190.609	127.102	0.666818	-0.584635	0.0165644	0.0423152
YBR014C	307.499	322.391	292.606	0.907613	-0.139851	0.566795	0.737131
YBR015C	4059.73	4313.48	3805.97	0.882344	-0.180588	0.24972	0.399341
YBR016W	1031.08	677.217	1384.94	2.04504	1.03213	1.99e-09	2.82e-08
YBR017C	2208.19	2586.84	1829.55	0.707252	-0.499704	0.00235687	0.00758701
YBR018C	20.2537	23.8205	16.6869	0.700527	-0.513487	0.39242	0.561785
YBR019C	23.0545	29.9538	16.1553	0.539341	-0.890731	0.108819	0.204273
YBR020W	102.833	108.156	97.5104	0.901572	-0.149486	0.627068	0.792706
YBR021W	601.458	648.785	554.13	0.854104	-0.227516	0.277821	0.433716
YBR022W	316.418	326.432	306.405	0.938648	-0.0913434	0.645301	0.807725
YBR023C	2583.67	2994.18	2173.15	0.725791	-0.462375	0.00399456	0.0121479
YBR024W	180.924	194.898	166.949	0.856596	-0.223313	0.332884	0.496318
YBR025C	17252.3	20949.3	13555.3	0.647054	-0.628042	0.00101313	0.00362999
YBR026C	667.613	1146.72	188.5	0.164382	-2.60488	2.42e-41	3.8e-39
YBR028C	448.691	563.963	333.418	0.591205	-0.758269	5.33e-05	0.000269751
YBR029C	1817.31	1874.5	1760.12	0.938984	-0.0908274	0.56595	0.73647
YBR030W	396.505	347.719	445.291	1.28061	0.356829	0.0570272	0.120305
YBR031W	5532.04	4976.59	6087.49	1.22323	0.29069	0.0857739	0.16897
YBR033W	18.5294	17.6574	19.4014	1.09877	0.135891	0.864625	0.975651
YBR034C	4344.62	5109.51	3579.73	0.700602	-0.513332	0.00111831	0.0039497
YBR035C	2388.81	2897	1880.63	0.649164	-0.623345	0.000135752	0.000616923
YBR036C	3005.59	3222.39	2788.79	0.86544	-0.208494	0.182733	0.313081
YBR037C	464.63	468.096	461.164	0.985192	-0.0215228	0.911656	1
YBR038W	1121.97	1063.51	1180.43	1.10993	0.150475	0.397281	0.565832
YBR039W	2036.62	2141.29	1931.94	0.902228	-0.148436	0.379042	0.546938
YBR040W	34.123	55.8589	12.387	0.221755	-2.17296	0.000372203	0.00149602
YBR041W	1576.81	2094.64	1058.99	0.505568	-0.984022	4.01e-09	5.27e-08
YBR042C	1297.7	1587.79	1007.61	0.634601	-0.656077	8.13e-05	0.00039181
YBR043C	666.524	822.538	510.51	0.620652	-0.688144	9.33e-05	0.000441
YBR044C	431.563	484.935	378.191	0.779879	-0.358678	0.0536182	0.114553
YBR045C	34.169	37.5941	30.744	0.817787	-0.290202	0.519201	0.692447
YBR046C	268.647	447.372	89.922	0.201	-2.31473	6.99e-25	6.25e-23
YBR047W	46.0848	48.046	44.1236	0.918362	-0.122864	0.819579	0.947116
YBR048W	6594.1	5410.89	7777.32	1.43735	0.523408	0.000858667	0.00313238
YBR049C	690.377	649.73	731.024	1.12512	0.170078	0.396335	0.56506
YBR050C	28.2281	33.3053	23.1509	0.695111	-0.524685	0.256092	0.407505
YBR052C	1326.35	1760.29	892.413	0.506968	-0.980032	2.09e-08	2.38e-07
YBR053C	726.35	1236.09	216.61	0.175238	-2.51261	1.79e-39	2.51e-37
YBR054W	161.797	159.816	163.778	1.02479	0.0353332	0.914053	1
YBR055C	535.515	444.23	626.801	1.41098	0.4967	0.00667576	0.0191779
YBR056W	721.504	1161.94	281.071	0.241898	-2.04753	1.15e-24	9.76e-23
YBR057C	115.632	43.1874	188.077	4.3549	2.12264	3.77e-09	5.01e-08
YBR058C	1369.41	1750.84	987.976	0.564285	-0.825504	8.7e-07	6.86e-06
YBR058C-A	524.032	507.751	540.313	1.06413	0.0896739	0.651856	0.81324
YBR059C	492.961	426.97	558.952	1.30911	0.388591	0.0357786	0.0817597
YBR060C	549.888	530.755	569.02	1.07209	0.100433	0.578008	0.748086
YBR061C	1223.97	1283.05	1164.88	0.907903	-0.139391	0.433819	0.604379
YBR062C	238.998	209.811	268.185	1.27822	0.354137	0.0923701	0.178553
YBR063C	332.469	332.498	332.44	0.999825	-0.000252627	0.994573	1
YBR065C	120.495	150.968	90.0208	0.59629	-0.745915	0.00336236	0.0104324
YBR066C	100.877	40.6757	161.078	3.96005	1.98552	4.55e-10	7.65e-09
YBR067C	2794.15	4922.74	665.566	0.135202	-2.88681	1.69e-23	1.37e-21
YBR068C	6465.89	5478.95	7452.83	1.36027	0.443888	0.0108552	0.02935
YBR069C	4566.12	6599.06	2533.18	0.38387	-1.38131	6.1e-18	3.15e-16
YBR070C	652.927	675.036	630.818	0.934496	-0.0977395	0.602456	0.769512
YBR071W	498.955	486.008	511.903	1.05328	0.0748906	0.709233	0.8625
YBR072C-A	2.43679	2.71422	2.15937	0.795576	-0.329928	1	1
YBR072W	310.214	597.809	22.6193	0.037837	-4.72406	1.64e-13	5.14e-12
YBR073W	1288.55	1261.6	1315.5	1.04272	0.0603568	0.736878	0.885823
YBR074W	1831.25	2242.74	1419.76	0.633046	-0.659618	5.6e-05	0.000281998
YBR076W	3.00686	2.78172	3.232	1.16187	0.21645	0.991914	1
YBR077C	401.158	466.851	335.465	0.718569	-0.476802	0.0130712	0.0344445
YBR078W	21025	19014.7	23035.4	1.21145	0.27674	0.0849491	0.167867
YBR079C	1723.79	451.278	2996.3	6.63959	2.73109	1.19e-11	2.71e-10
YBR080C	2256.01	2587.61	1924.4	0.743699	-0.427209	0.00949377	0.0260411
YBR081C	379.253	324.671	433.836	1.33623	0.418173	0.0282416	0.0669374
YBR082C	5229.95	4860.01	5599.89	1.15224	0.204441	0.195558	0.33012
YBR083W	947.881	463.177	1432.58	3.09295	1.62898	1.2e-07	1.16e-06
YBR084C-A	14222.1	12415.3	16029	1.29107	0.368571	0.0154925	0.03983
YBR084W	8955.07	10098	7812.13	0.773631	-0.370283	0.0301467	0.0705689
YBR085C-A	340.124	323.702	356.545	1.10146	0.139419	0.533975	0.706586
YBR085W	541.309	606.611	476.007	0.7847	-0.349787	0.0622732	0.1291
YBR086C	2489.17	2504.61	2473.73	0.987671	-0.0178977	0.918762	1
YBR087W	1196.08	1085.92	1306.23	1.20288	0.266487	0.104707	0.197593
YBR088C	3000.17	2937.89	3062.46	1.0424	0.0599113	0.672635	0.830933
YBR089C-A	1101.01	1320.54	881.484	0.667519	-0.58312	0.000715261	0.00266669
YBR090C	52.5022	16.1503	88.8541	5.50169	2.45988	3.62e-10	6.27e-09
YBR091C	355.374	267.612	443.137	1.65589	0.727608	0.000191143	0.000829961
YBR093C	2436.36	4707.37	165.349	0.0351257	-4.83133	1.86e-52	4.28e-50
YBR094W	1022.97	1156.68	889.251	0.768797	-0.379326	0.0251168	0.0604559
YBR095C	134.573	69.1899	199.956	2.88996	1.53105	3.08e-06	2.1e-05
YBR096W	1798.22	2292.81	1303.62	0.568568	-0.814596	7.18e-07	5.8e-06
YBR097W	424.637	464.228	385.045	0.829432	-0.269804	0.173534	0.300914
YBR098W	101.543	91.001	112.085	1.23169	0.300638	0.271051	0.425625
YBR101C	1404.3	1097.89	1710.72	1.55819	0.639867	0.000628915	0.00236948
YBR102C	425.999	409.036	442.963	1.08294	0.114957	0.534894	0.707366
YBR103W	437.019	424.047	449.991	1.06118	0.0856739	0.639974	0.802709
YBR104W	1280.17	1341	1219.33	0.909274	-0.137213	0.397388	0.565832
YBR105C	563.976	775.814	352.137	0.453894	-1.13957	1.05e-09	1.6e-08
YBR106W	15681.6	17771.9	13591.4	0.764769	-0.386903	0.0162105	0.041543
YBR107C	121.437	134.053	108.82	0.811766	-0.300863	0.250554	0.400376
YBR108W	197.174	151.778	242.569	1.59818	0.676432	0.00233346	0.0075305
YBR109C	4343.91	4898.77	3789.06	0.773472	-0.370578	0.023346	0.0568629
YBR110W	1146.82	1550.47	743.172	0.479319	-1.06094	6.08e-10	9.83e-09
YBR111C	2101.76	2240.48	1963.05	0.876173	-0.190712	0.26496	0.418409
YBR111W-A	160.423	110.803	210.042	1.89564	0.922686	0.00023312	0.000985629
YBR112C	318.806	120.153	517.458	4.30668	2.10658	1.03e-07	1.01e-06
YBR114W	262.249	150.023	374.474	2.49611	1.31968	4.32e-09	5.65e-08
YBR115C	1289.35	1.64203	2577.06	1569.43	10.616	3.79e-205	1.22e-201
YBR117C	52.5988	82.0185	23.1791	0.282608	-1.82312	1.54e-06	1.15e-05
YBR118W	10226.9	9305.36	11148.4	1.19806	0.260696	0.146343	0.261951
YBR119W	142.778	94.2851	191.271	2.02865	1.02052	0.000115967	0.000534563
YBR120C	125.139	111.297	138.981	1.24873	0.320466	0.223662	0.366225
YBR121C	16343.4	19046	13640.9	0.716211	-0.481544	0.00237363	0.00763334
YBR122C	797.83	866.531	729.129	0.841434	-0.249077	0.162882	0.285365
YBR123C	132.978	83.8254	182.13	2.17274	1.11951	3.96e-06	2.65e-05
YBR125C	674.542	674.758	674.326	0.999359	-0.000924717	1	1
YBR126C	2503.64	2940.96	2066.31	0.702597	-0.509231	0.00149531	0.00507403
YBR127C	9543.63	11154.8	7932.52	0.711133	-0.491808	0.0220972	0.0542316
YBR128C	20.3127	15.3105	25.315	1.65344	0.725471	0.179142	0.308477
YBR129C	386.4	406.074	366.726	0.903102	-0.147039	0.440683	0.612218
YBR130C	405.723	268.212	543.234	2.02539	1.0182	2.02e-05	0.000113995
YBR131W	130.473	104.197	156.75	1.50436	0.589149	0.019186	0.0480396
YBR132C	121.669	125.273	118.064	0.942454	-0.0855061	0.755059	0.902285
YBR133C	1626.66	1678.7	1574.62	0.937999	-0.0923421	0.576778	0.746944
YBR135W	814.069	838.397	789.741	0.941967	-0.0862523	0.592896	0.761686
YBR136W	457.187	563.709	350.665	0.622067	-0.684857	0.000335084	0.00136732
YBR137W	489.481	589.08	389.882	0.661848	-0.595428	0.0014708	0.00499978
YBR138C	52.1809	41.8153	62.5465	1.49578	0.580896	0.0874979	0.171452
YBR139W	751.738	1105.36	398.119	0.360172	-1.47324	3.63e-16	1.58e-14
YBR140C	1545.11	1814.8	1275.43	0.702791	-0.508833	0.00228733	0.00741509
YBR141C	73.6604	43.8922	103.429	2.35642	1.2366	2.02e-05	0.000113928
YBR142W	1498.3	1372.91	1623.69	1.18266	0.242038	0.145356	0.26036
YBR143C	9430.98	12002.7	6859.27	0.571477	-0.807232	3.37e-07	2.95e-06
YBR145W	741.275	738.391	744.16	1.00781	0.0112273	0.990774	1
YBR146W	1331.59	1683.33	979.855	0.582094	-0.780676	4.05e-06	2.69e-05
YBR147W	32.7113	14.9431	50.4794	3.3781	1.75621	0.238944	0.386462
YBR148W	20.7809	14.0734	27.4885	1.95321	0.96585	0.146581	0.262159
YBR149W	3146.49	4185.59	2107.4	0.503488	-0.989972	4.44e-07	3.81e-06
YBR150C	204.845	185.054	224.636	1.21389	0.279643	0.199369	0.335233
YBR151W	1795.16	2469.66	1120.67	0.453773	-1.13996	7.99e-12	1.87e-10
YBR152W	22.0564	10.6544	33.4585	3.14035	1.65092	0.0289591	0.0683504
YBR153W	278.009	262.513	293.505	1.11806	0.160994	0.433069	0.603746
YBR154C	1055.73	736.832	1374.62	1.86558	0.899626	0.000266269	0.00111118
YBR155W	97.4854	30.0213	164.95	5.49442	2.45797	7.85e-06	4.88e-05
YBR156C	172.545	129.397	215.692	1.6669	0.737168	0.00342764	0.0106161
YBR157C	141.551	223.307	59.7943	0.267767	-1.90095	1.41e-12	3.79e-11
YBR158W	3482.08	5745.54	1218.61	0.212097	-2.2372	1.11e-21	7.82e-20
YBR159W	3898.47	5031.09	2765.84	0.549749	-0.863155	6.83e-08	6.97e-07
YBR160W	880.356	849.42	911.292	1.07284	0.101436	0.553775	0.723828
YBR161W	247.793	246.723	248.864	1.00868	0.0124667	0.98751	1
YBR162C	11257.2	10782.6	11731.9	1.08804	0.121729	0.477799	0.64948
YBR162W-A	333.131	214.902	451.36	2.1003	1.0706	0.00012778	0.000583165
YBR163W	633.171	757.916	508.426	0.670821	-0.576001	0.00133993	0.00460602
YBR164C	1202.36	1273.82	1130.91	0.887809	-0.171679	0.319527	0.480748
YBR165W	308.095	283.882	332.308	1.17058	0.227229	0.268872	0.42334
YBR166C	987.187	1147.37	827.006	0.720785	-0.472359	0.00618505	0.0179769
YBR167C	202.671	165.657	239.685	1.44688	0.532943	0.0129859	0.0342476
YBR168W	256.266	345.626	166.907	0.482911	-1.05017	8.44e-07	6.66e-06
YBR169C	193.061	296.688	89.4327	0.301437	-1.73007	6.48e-14	2.14e-12
YBR170C	818.641	854.517	782.765	0.916032	-0.126531	0.445799	0.617725
YBR171W	538.072	560.634	515.511	0.919515	-0.121056	0.513622	0.687286
YBR172C	497.275	236.819	757.732	3.19963	1.67791	8.19e-07	6.48e-06
YBR173C	2378.19	2311.1	2445.28	1.05806	0.0814186	0.638766	0.802198
YBR175W	768.803	764.769	772.838	1.01055	0.015143	0.951523	1
YBR176W	267.832	300.729	234.934	0.781214	-0.356211	0.077938	0.156743
YBR177C	1360.73	1621.13	1100.33	0.678742	-0.559066	0.00181884	0.00603367
YBR179C	522.716	542.849	502.583	0.925824	-0.11119	0.550313	0.721344
YBR180W	9.61226	12.2289	6.99561	0.572055	-0.805775	0.3168	0.478261
YBR181C	5813.99	5692.85	5935.12	1.04256	0.0601263	0.690897	0.847004
YBR182C	82.2245	89.0591	75.3898	0.846514	-0.240394	0.370682	0.537723
YBR182C-A	2.68819	2.14438	3.232	1.5072	0.591869	0.816133	0.944911
YBR183W	172.486	141.851	203.122	1.43194	0.517972	0.0380927	0.0862211
YBR184W	41.6212	43.9221	39.3203	0.895229	-0.159672	0.681887	0.839155
YBR185C	503.14	591.689	414.59	0.700688	-0.513156	0.00561764	0.0165217
YBR186W	3.97523	5.79579	2.15467	0.371764	-1.42754	0.295329	0.454456
YBR187W	4743.03	5636.95	3849.11	0.682835	-0.550392	0.00131977	0.0045513
YBR188C	62.117	39.1011	85.1328	2.17725	1.12251	0.000452165	0.00177636
YBR189W	39419.9	41868.6	36971.3	0.883033	-0.179461	0.304574	0.464991
YBR191W	12669.5	12466	12873	1.03265	0.0463548	0.773212	0.917743
YBR192W	433.49	487.8	379.179	0.777324	-0.363412	0.0539257	0.115122
YBR193C	345.244	369.47	321.017	0.868858	-0.202808	0.32292	0.484832
YBR194W	124.342	97.8015	150.883	1.54275	0.625503	0.015399	0.0396528
YBR195C	518.333	625.872	410.793	0.656353	-0.607456	0.00100665	0.00360882
YBR196C	48794	56612	40975.9	0.723803	-0.466332	0.002256	0.00732831
YBR196C-A	15.6804	10.8867	20.474	1.88064	0.911224	0.154365	0.272895
YBR196C-B	17.8903	13.1661	22.6146	1.71764	0.780425	0.188987	0.321472
YBR197C	201.761	182.669	220.853	1.20903	0.273855	0.213023	0.352947
YBR198C	535.884	419.12	652.647	1.55718	0.638939	0.000983838	0.0035349
YBR199W	2375.24	3096.88	1653.61	0.533959	-0.9052	2.67e-08	2.99e-07
YBR200W	685.943	698.054	673.832	0.9653	-0.0509506	0.793714	0.932938
YBR200W-A	1.07476	1.07219	1.07733	1.0048	0.00690602	1	1
YBR201C-A	55.1027	48.3082	61.8973	1.2813	0.357608	0.359178	0.52518
YBR201W	242.944	221.927	263.961	1.1894	0.250236	0.262202	0.41497
YBR202W	1153.78	1236.62	1070.93	0.866017	-0.207533	0.213085	0.352947
YBR203W	103.901	81.2462	126.556	1.55769	0.639405	0.0564166	0.119421
YBR204C	237.276	273.64	200.911	0.734215	-0.445726	0.040535	0.0909494
YBR205W	2341.74	2931.29	1752.2	0.597755	-0.742374	5.39e-06	3.47e-05
YBR207W	1045.87	1284.52	807.228	0.628429	-0.670178	8.15e-05	0.000392389
YBR208C	882.712	1372.21	393.212	0.286554	-1.80312	1.44e-16	6.47e-15
YBR210W	421.201	530.05	312.351	0.589286	-0.76296	8.25e-05	0.000396013
YBR211C	322.022	284.219	359.824	1.26601	0.340288	0.0896075	0.174494
YBR212W	1359.16	985.098	1733.22	1.75944	0.815113	1.41e-06	1.06e-05
YBR213W	223.326	213.995	232.657	1.08721	0.120627	0.589775	0.759204
YBR214W	333.343	371.591	295.095	0.79414	-0.332536	0.0905311	0.175991
YBR215W	117.147	65.0361	169.259	2.60254	1.37992	0.000112056	0.00051951
YBR216C	585.829	687.475	484.184	0.704292	-0.505753	0.0060186	0.0175645
YBR217W	44.4696	24.3228	64.6165	2.65662	1.40959	0.000108654	0.000505192
YBR218C	4214.25	3955.63	4472.87	1.13076	0.177292	0.369994	0.537061
YBR219C	263.976	295.211	232.742	0.78839	-0.343019	0.103175	0.195388
YBR220C	954.467	1279.51	629.426	0.491928	-1.02348	3.32e-09	4.49e-08
YBR221C	12518.5	15834.3	9202.81	0.581196	-0.782903	1.13e-05	6.79e-05
YBR221W-A	1.07476	1.07219	1.07733	1.0048	0.00690602	1	1
YBR222C	1773.46	2357.5	1189.42	0.504526	-0.987001	1.91e-09	2.74e-08
YBR223C	188.899	212.458	165.34	0.778224	-0.361742	0.116869	0.216668
YBR225W	234.933	259.799	210.066	0.80857	-0.306556	0.158004	0.278563
YBR227C	163.325	102.053	224.598	2.20081	1.13803	0.00119166	0.00416757
YBR228W	100.901	84.3355	117.467	1.39285	0.478042	0.0673098	0.138427
YBR229C	1171.3	1390.75	951.845	0.684409	-0.547069	0.00114447	0.00403542
YBR230C	492.954	629.171	356.738	0.566998	-0.818585	0.000848904	0.0031038
YBR230W-A	85.6854	83.053	88.3178	1.06339	0.0886711	0.821643	0.94822
YBR231C	121.997	68.8822	175.111	2.54218	1.34607	6.49e-07	5.32e-06
YBR233W	172.655	99.646	245.665	2.46538	1.30181	1.15e-08	1.37e-07
YBR233W-A	196.636	211.221	182.05	0.861895	-0.214415	0.354157	0.519726
YBR234C	4154.21	4217.57	4090.85	0.969955	-0.0440102	0.798463	0.935563
YBR235W	1062.53	1317.89	807.176	0.612475	-0.707276	4.14e-05	0.000214956
YBR236C	807.862	820.313	795.41	0.969642	-0.0444758	0.816593	0.945274
YBR237W	119.426	81.4487	157.403	1.93255	0.950505	0.010478	0.0284704
YBR238C	425.269	280.606	569.933	2.03108	1.02225	1.32e-07	1.25e-06
YBR239C	337.849	241.542	434.156	1.79743	0.845938	2.11e-05	0.000119062
YBR240C	64.3884	73.306	55.4709	0.756703	-0.4022	0.219128	0.360914
YBR241C	291.091	354.287	227.896	0.643253	-0.636543	0.0114115	0.030661
YBR242W	1119.09	853.738	1384.45	1.62163	0.697445	3.53e-05	0.000186198
YBR243C	1519.92	1951.92	1087.91	0.557354	-0.843333	9.65e-05	0.000454035
YBR244W	510.607	883.917	137.296	0.155327	-2.68662	7.81e-41	1.2e-38
YBR245C	570.16	298.443	841.877	2.82089	1.49615	1.16e-07	1.13e-06
YBR246W	1176.47	1126.4	1226.54	1.0889	0.122876	0.469206	0.641158
YBR247C	1394.09	1084.42	1703.75	1.57111	0.651788	7.85e-05	0.000380248
YBR248C	1237.12	1022.18	1452.06	1.42055	0.506451	0.120746	0.222445
YBR249C	15298.2	16040.9	14555.4	0.907392	-0.140203	0.432566	0.603286
YBR250W	26.852	31.6257	22.0783	0.698113	-0.518468	0.277013	0.432861
YBR251W	271.89	228.676	315.103	1.37795	0.462521	0.02175	0.0534408
YBR252W	2161.16	2241.72	2080.59	0.92812	-0.107616	0.487915	0.659469
YBR253W	221.458	211.896	231.02	1.09025	0.124659	0.536799	0.709157
YBR254C	405.299	433.786	376.813	0.86866	-0.203136	0.291135	0.449377
YBR255C-A	188.873	181.597	196.15	1.08014	0.111216	0.632216	0.795836
YBR255W	63.25	46.6739	79.8261	1.71029	0.774244	0.0891937	0.174017
YBR256C	1231.35	1125.89	1336.82	1.18734	0.247729	0.141707	0.255286
YBR257W	236.912	209.482	264.342	1.26188	0.33558	0.103341	0.19553
YBR258C	43.0329	32.7355	53.3303	1.62913	0.704101	0.0525206	0.112582
YBR259W	265.752	265.482	266.021	1.00203	0.0029272	0.99269	1
YBR260C	637.674	635.808	639.541	1.00587	0.00844558	0.943688	1
YBR261C	681.725	537.361	826.089	1.53731	0.620405	0.00037704	0.00151263
YBR262C	329.365	308.804	349.926	1.13316	0.180357	0.380003	0.547786
YBR263W	5945.42	6799.75	5091.09	0.748718	-0.417506	0.0507103	0.109467
YBR264C	189.752	117.063	262.441	2.24188	1.16471	2.17e-07	1.97e-06
YBR265W	1778.15	1921.42	1634.88	0.850873	-0.232985	0.156821	0.276856
YBR267W	745.26	387.689	1102.83	2.84463	1.50824	1e-06	7.79e-06
YBR268W	422.578	429.452	415.705	0.96799	-0.0469363	0.791656	0.931828
YBR269C	410.895	513.165	308.625	0.601415	-0.733567	0.000142625	0.000643612
YBR270C	106.592	114.581	98.6018	0.86054	-0.216686	0.398704	0.567372
YBR271W	483.754	465.622	501.887	1.07788	0.108203	0.550901	0.721712
YBR272C	558.748	697.867	419.628	0.601301	-0.733841	7.78e-05	0.000377374
YBR273C	383.488	262.798	504.178	1.9185	0.93998	1.54e-06	1.15e-05
YBR274W	650.171	752.615	547.727	0.727766	-0.458454	0.0104812	0.0284704
YBR275C	81.1629	35.6146	126.711	3.55785	1.83101	3.54e-05	0.000186759
YBR276C	1349.84	1557.42	1142.25	0.733423	-0.447282	0.00737706	0.0209587
YBR278W	128.324	94.4876	162.16	1.7162	0.77922	0.00173211	0.00578419
YBR279W	132.128	29.1814	235.075	8.05563	3.01	5.78e-12	1.41e-10
YBR280C	234.248	243.333	225.163	0.925325	-0.111968	0.579729	0.749298
YBR281C	926.146	1127.4	724.89	0.642974	-0.637168	0.000245939	0.00103439
YBR282W	222.124	183.599	260.649	1.41967	0.505552	0.0321304	0.0745615
YBR283C	6762.81	6856.98	6668.64	0.972533	-0.040181	0.76863	0.914427
YBR284W	52.543	29.6539	75.4321	2.54375	1.34696	0.000133221	0.000605848
YBR285W	8.34611	14.0059	2.68628	0.191796	-2.38236	0.0142193	0.03703
YBR286W	24613.5	28843	20384	0.706724	-0.50078	0.00305614	0.00955136
YBR287W	2123.15	1903.53	2342.77	1.23075	0.299535	0.0826538	0.164363
YBR288C	773.148	760.473	785.823	1.03333	0.0473059	0.775313	0.918641
YBR289W	266.423	207.435	325.411	1.56874	0.649606	0.00377145	0.0115293
YBR290W	136.836	84.0279	189.644	2.25691	1.17435	0.000109733	0.000509841
YBR291C	499.979	371.172	628.786	1.69406	0.760482	0.0312108	0.072716
YBR293W	583.359	655.173	511.545	0.780778	-0.357015	0.0480825	0.104921
YBR294W	78.8547	9.07985	148.63	16.3692	4.03291	4.3e-25	3.94e-23
YBR295W	426.098	406.209	445.988	1.09793	0.134782	0.48893	0.660425
YBR296C	2591.91	5092.44	91.3758	0.0179434	-5.8004	1.04e-168	2.23e-165
YBR296C-A	2.38628	2.07688	2.69568	1.29795	0.376236	0.993495	1
YBR297W	495.173	253.958	736.388	2.89964	1.53588	2.15e-15	8.4e-14
YBR298C	131.387	204.038	58.7358	0.287868	-1.79652	1.82e-11	4.07e-10
YBR298C-A	1.07476	1.07219	1.07733	1.0048	0.00690602	1	1
YBR299W	1.07476	1.07219	1.07733	1.0048	0.00690602	1	1
YBR301W	1.32593	1.57453	1.07733	0.684224	-0.54746	1	1
YBR302C	216.737	1.07219	432.401	403.288	8.65567	9.65e-84	6.21e-81
YCL001W	1595.26	1883.36	1307.17	0.694064	-0.526859	0.0012619	0.00437753
YCL001W-A	4.51669	3.65141	5.38196	1.47394	0.559678	0.751031	0.898772
YCL001W-B	4.58632	4.8586	4.31403	0.887918	-0.171502	1	1
YCL002C	910.801	987.798	833.804	0.844104	-0.244508	0.148082	0.264378
YCL004W	145.925	161.45	130.4	0.807678	-0.308148	0.184223	0.315181
YCL005W	572.341	643.919	500.762	0.777679	-0.362753	0.0445307	0.098371
YCL005W-A	818.06	721.305	914.816	1.26828	0.342872	0.0449589	0.0991354
YCL008C	730.073	608.125	852.02	1.40106	0.486518	0.00516281	0.0153152
YCL009C	5790.91	4501.59	7080.23	1.57283	0.653363	3.57e-05	0.000187851
YCL010C	148.511	88.4815	208.542	2.35689	1.23689	3.05e-06	2.09e-05
YCL011C	2377.79	2343.91	2411.67	1.02891	0.0411199	0.798735	0.93571
YCL012C	214.957	244.016	185.899	0.761829	-0.39246	0.0784173	0.15725
YCL014W	272.433	154.89	389.976	2.51776	1.33214	0.00203394	0.00667096
YCL016C	278.773	259.162	298.384	1.15134	0.203315	0.318234	0.479474
YCL017C	2271.88	2800.4	1743.36	0.622542	-0.683757	6.5e-05	0.00032064
YCL024W	179.526	77.6324	281.419	3.62502	1.85799	1.27e-07	1.21e-06
YCL025C	1266.6	892.742	1640.46	1.83756	0.877788	0.142427	0.256083
YCL026C-A	10.6193	14.2383	7.00031	0.491654	-1.02428	0.142279	0.25606
YCL026C-B	91.756	96.8643	86.6477	0.894527	-0.160803	0.529509	0.702845
YCL027W	936.282	922.54	950.024	1.02979	0.0423525	0.812749	0.9432
YCL028W	2683.27	2953.28	2413.25	0.817142	-0.291342	0.0665368	0.136969
YCL029C	136.043	53.3693	218.717	4.09819	2.03499	1.19e-12	3.26e-11
YCL030C	5975.59	7055	4896.19	0.694003	-0.526986	0.0247138	0.0596971
YCL031C	505.411	413.961	596.861	1.44183	0.527902	0.0210571	0.0520163
YCL032W	250.695	155.557	345.833	2.2232	1.15263	4.5e-08	4.81e-07
YCL033C	628.211	819.015	437.407	0.534064	-0.904916	5.96e-07	4.94e-06
YCL034W	1057.53	1100.68	1014.39	0.921606	-0.117778	0.469286	0.641158
YCL035C	1072.97	1318.69	827.255	0.627332	-0.672698	9.81e-05	0.000460398
YCL036W	349.161	282.683	415.639	1.47034	0.556148	0.00523105	0.0154981
YCL037C	1361.79	586.386	2137.2	3.6447	1.8658	2.55e-18	1.35e-16
YCL038C	456.434	610.209	302.66	0.495994	-1.0116	9.79e-08	9.65e-07
YCL039W	365.174	290.795	439.552	1.51155	0.596029	0.0021043	0.00687718
YCL040W	2159.13	2174.29	2143.97	0.986052	-0.0202637	0.906864	1
YCL042W	10.5907	12.0264	9.15498	0.761239	-0.393579	0.625235	0.791071
YCL043C	23225.6	20146.1	26305.2	1.30572	0.384844	0.0110358	0.0297633
YCL044C	507.699	413.7	601.697	1.45443	0.540454	0.00310253	0.00967754
YCL045C	3903.13	4951.07	2855.2	0.576683	-0.794151	7.08e-07	5.75e-06
YCL047C	248.272	234.742	261.801	1.11527	0.157398	0.449975	0.621905
YCL048W	10.6943	12.2289	9.15968	0.749018	-0.416927	0.665639	0.825759
YCL048W-A	3.70751	3.65141	3.76361	1.03073	0.0436637	1	1
YCL049C	375.787	531.864	219.71	0.413095	-1.27546	6.01e-08	6.21e-07
YCL050C	6473.76	7058.65	5888.87	0.834276	-0.261403	0.100298	0.190727
YCL051W	184.776	123.294	246.258	1.99732	0.998067	7.95e-06	4.93e-05
YCL052C	925.271	1096.04	754.505	0.688393	-0.538695	0.00173669	0.00579346
YCL054W	414.827	108.359	721.296	6.65657	2.73478	2.49e-10	4.42e-09
YCL055W	707.977	645.742	770.213	1.19276	0.254301	0.152168	0.2702
YCL056C	127.615	57.4711	197.759	3.44101	1.78283	4.4e-12	1.1e-10
YCL057C-A	1327.4	1362.39	1292.41	0.948634	-0.0760758	0.677728	0.834836
YCL057W	3168.79	3183.42	3154.16	0.99081	-0.01332	0.980585	1
YCL058C	175.754	147.789	203.719	1.37844	0.463041	0.0500119	0.108177
YCL058W-A	59.4907	10.152	108.829	10.72	3.42223	1.83e-06	1.32e-05
YCL059C	462.062	201.159	722.966	3.59401	1.84559	1.78e-07	1.63e-06
YCL061C	74.786	23.8581	125.714	5.26922	2.39759	0.000226601	0.000960593
YCL063W	590.968	501.701	680.235	1.35586	0.439205	0.0151587	0.0391595
YCL064C	3862.41	7325.52	399.295	0.0545074	-4.1974	2.41e-66	9.12e-64
YCL066W	1.07476	1.07219	1.07733	1.0048	0.00690602	1	1
YCL067C	1.07476	1.07219	1.07733	1.0048	0.00690602	1	1
YCL068C	1.07476	1.07219	1.07733	1.0048	0.00690602	1	1
YCL069W	1.07476	1.07219	1.07733	1.0048	0.00690602	1	1
YCL073C	1.07476	1.07219	1.07733	1.0048	0.00690602	1	1
YCR002C	2337.43	2599.68	2075.19	0.798248	-0.325091	0.103275	0.19552
YCR003W	358.338	329.386	387.289	1.17579	0.233631	0.237555	0.3848
YCR004C	3341.41	4404.22	2278.61	0.51737	-0.950731	5.01e-09	6.48e-08
YCR005C	1481.6	1242.15	1721.06	1.38555	0.470464	0.0063477	0.0183749
YCR007C	43.6153	32.3006	54.9299	1.70058	0.766028	0.0383942	0.0868424
YCR008W	1404.44	1396.11	1412.77	1.01193	0.017113	0.920721	1
YCR009C	1559.73	1944.35	1175.12	0.604375	-0.726483	1.22e-05	7.21e-05
YCR010C	12.4015	15.648	9.15498	0.585058	-0.773348	0.303575	0.463685
YCR011C	2610.15	3816.38	1403.91	0.367864	-1.44275	1.74e-18	9.59e-17
YCR012W	194347	269464	119230	0.442469	-1.17635	4.77e-07	4.04e-06
YCR014C	64.9048	39.8358	89.9738	2.25862	1.17544	0.00655809	0.0188905
YCR015C	144.785	170.508	119.062	0.698278	-0.518127	0.0348928	0.0800768
YCR016W	173.455	73.7564	273.153	3.70345	1.88887	1.28e-05	7.56e-05
YCR017C	3655.86	4323.41	2988.31	0.691193	-0.53284	0.00230506	0.00746129
YCR018C	415.504	347.973	483.036	1.38814	0.473154	0.0144358	0.0375331
YCR019W	312.986	402.513	223.46	0.555161	-0.849022	3.56e-05	0.00018727
YCR020C	91.5277	95.2222	87.8332	0.922402	-0.116532	0.70149	0.855265
YCR020C-A	306.377	323.47	289.285	0.894319	-0.161139	0.395471	0.564387
YCR020W-B	59.7533	33.8375	85.6691	2.53178	1.34015	0.00230161	0.00745613
YCR021C	54.1532	51.2924	57.014	1.11155	0.152571	0.753426	0.900822
YCR023C	995.193	1104.39	885.996	0.802249	-0.317878	0.0633434	0.130982
YCR024C	244.238	256.35	232.125	0.9055	-0.143213	0.518144	0.692042
YCR024C-A	3125.62	3019.86	3231.38	1.07004	0.0976695	0.562072	0.732172
YCR024C-B	8056.06	6980.33	9131.78	1.30822	0.387601	0.013707	0.0357973
YCR026C	510.826	416.585	605.066	1.45244	0.53848	0.00367452	0.0112866
YCR027C	418.755	408.901	428.609	1.0482	0.0679116	0.714342	0.866542
YCR028C	852.342	1049.92	654.764	0.623633	-0.68123	9.93e-05	0.000465182
YCR028C-A	2952.26	3435.07	2469.45	0.718894	-0.476149	0.00278408	0.00879508
YCR030C	974.216	947.67	1000.76	1.05602	0.0786422	0.694242	0.849809
YCR031C	17641.1	18388.3	16893.9	0.91873	-0.122287	0.435392	0.606046
YCR032W	582.812	717.548	448.076	0.624455	-0.679331	0.000203036	0.000875109
YCR033W	417.502	267.987	567.016	2.11583	1.08122	0.000199051	0.000859733
YCR034W	4039.13	4480.85	3597.4	0.80284	-0.316816	0.0421462	0.0939096
YCR035C	569.104	472.571	665.637	1.40854	0.494202	0.0476733	0.104179
YCR036W	941.53	1137.12	745.943	0.655994	-0.608245	0.000398551	0.00159099
YCR037C	1245.13	839.214	1651.05	1.96737	0.976271	8.76e-09	1.08e-07
YCR038C	127.639	133.686	121.593	0.90954	-0.136791	0.627434	0.792748
YCR039C	1.07476	1.07219	1.07733	1.0048	0.00690602	1	1
YCR040W	1.07476	1.07219	1.07733	1.0048	0.00690602	1	1
YCR042C	332.267	224.117	440.417	1.96512	0.974618	0.000460239	0.00180478
YCR043C	1053.8	1279.7	827.909	0.646957	-0.628259	0.000269183	0.00112189
YCR044C	1331.96	1455.33	1208.59	0.830456	-0.268025	0.1052	0.198407
YCR045C	6.44364	7.50532	5.38196	0.717086	-0.479781	0.698002	0.852628
YCR046C	493.25	281.243	705.258	2.50765	1.32633	1.21e-12	3.27e-11
YCR047C	403.175	141.589	664.761	4.69502	2.23113	5.63e-08	5.88e-07
YCR048W	2198.14	2149.08	2247.2	1.04566	0.0644083	0.773271	0.917743
YCR050C	2.40304	2.64672	2.15937	0.815866	-0.293596	1	1
YCR051W	1079.68	345.836	1813.52	5.24387	2.39063	7.68e-11	1.48e-09
YCR052W	857.608	601.594	1113.62	1.85112	0.8884	3.4e-07	2.97e-06
YCR053W	10877.2	11959.8	9794.61	0.818958	-0.288138	0.0716963	0.145956
YCR054C	632.348	698.046	566.649	0.811764	-0.300868	0.0959245	0.183986
YCR057C	2109.69	1990.23	2229.16	1.12005	0.163561	0.319441	0.480731
YCR059C	1149.78	1116.18	1183.39	1.06021	0.0843482	0.643073	0.805604
YCR060W	381.453	396.011	366.895	0.926477	-0.110173	0.54604	0.718113
YCR061W	151.151	74.2133	228.089	3.07342	1.61984	4.69e-05	0.000241177
YCR063W	78.7882	77.7972	79.7791	1.02547	0.0362914	0.941318	1
YCR065W	707.7	770.182	645.219	0.837749	-0.25541	0.190393	0.323608
YCR066W	92.5527	56.8558	128.25	2.2557	1.17357	2.91e-05	0.000157506
YCR067C	1599.55	1543	1656.11	1.0733	0.102059	0.551033	0.721737
YCR068W	253.326	328.225	178.428	0.543615	-0.879342	5.38e-05	0.000271756
YCR069W	1976.72	2275.75	1677.68	0.737198	-0.439877	0.00775155	0.0218421
YCR071C	132.405	81.546	183.264	2.24737	1.16824	2.32e-06	1.64e-05
YCR072C	1720.91	1865.13	1576.69	0.845349	-0.24238	0.135391	0.245627
YCR073C	157.871	114.214	201.527	1.76447	0.819234	0.000723774	0.0026953
YCR073W-A	1141.45	996.832	1286.06	1.29014	0.367532	0.065446	0.134939
YCR075C	447.243	507.399	387.087	0.762884	-0.390464	0.0758256	0.153261
YCR075W-A	216.295	223	209.591	0.93987	-0.0894665	0.666749	0.826478
YCR076C	386.61	436.522	336.697	0.771318	-0.374603	0.0506421	0.109356
YCR077C	2122.04	1861.05	2383.03	1.28047	0.356679	0.0913676	0.177333
YCR079W	392.997	437.902	348.091	0.794907	-0.331141	0.0841194	0.16671
YCR081W	286.29	332.753	239.827	0.720733	-0.472463	0.0252531	0.0607264
YCR082W	1409.45	1413.04	1405.87	0.994926	-0.0073389	0.968137	1
YCR083W	331.318	313.453	349.183	1.11399	0.155735	0.474828	0.64626
YCR084C	3244.99	2917.4	3572.58	1.22458	0.292282	0.210243	0.349771
YCR086W	123.191	72.339	174.043	2.40594	1.2666	6.63e-07	5.4e-06
YCR087C-A	518.492	269.344	767.64	2.85004	1.51098	5.45e-09	6.99e-08
YCR088W	1139.21	866.38	1412.05	1.62983	0.704719	0.00193497	0.00636907
YCR089W	932.296	1002.67	861.923	0.859629	-0.218214	0.316	0.477451
YCR090C	771.027	725.279	816.774	1.12615	0.171399	0.305214	0.465751
YCR091W	86.2304	92.1407	80.3201	0.871712	-0.198077	0.519888	0.69322
YCR092C	430.84	477.378	384.302	0.805026	-0.312892	0.0987765	0.188501
YCR093W	1772.45	1377.18	2167.72	1.57403	0.654465	0.000167599	0.000739712
YCR094W	517.023	573.734	460.313	0.802311	-0.317767	0.0924816	0.178714
YCR095C	323.935	283.679	364.19	1.28381	0.360431	0.0742945	0.150626
YCR095W-A	11.165	14.2383	8.09176	0.568309	-0.815252	0.306817	0.467195
YCR096C	1.07476	1.07219	1.07733	1.0048	0.00690602	1	1
YCR097W	1.07476	1.07219	1.07733	1.0048	0.00690602	1	1
YCR098C	92.6906	74.4158	110.965	1.49115	0.576427	0.0297946	0.0699228
YCR099C	64.9755	53.4744	76.4765	1.43015	0.516168	0.110764	0.20732
YCR100C	66.3983	57.4257	75.371	1.3125	0.392313	0.231261	0.376656
YCR101C	22.7331	19.6667	25.7996	1.31184	0.391589	0.49034	0.661913
YCR102C	23.0097	22.3135	23.706	1.06241	0.0873401	0.928256	1
YCR104W	1.88394	1.07219	2.69568	2.51419	1.33009	0.643459	0.805889
YCR105W	35.8136	30.6885	40.9387	1.33401	0.415767	0.360485	0.526611
YCR106W	200.642	248.321	152.962	0.615988	-0.699026	0.00240276	0.00772315
YCR107W	135.095	148	122.19	0.825612	-0.276464	0.294738	0.453779
YCR108C	1.07476	1.07219	1.07733	1.0048	0.00690602	1	1
YDL001W	332.91	294.596	371.223	1.26011	0.33355	0.0993302	0.189221
YDL002C	108.687	55.2138	162.16	2.93694	1.55432	2.53e-09	3.52e-08
YDL003W	257.424	174.227	340.621	1.95504	0.9672	0.000442033	0.00174188
YDL004W	1739.55	1966.69	1512.41	0.769009	-0.378927	0.0237696	0.0577638
YDL005C	195.873	103.957	287.789	2.76835	1.46903	1.76e-05	0.000100423
YDL006W	706.035	732.761	679.308	0.927052	-0.109278	0.547999	0.719668
YDL007C-A	6.99068	1.07219	12.9092	12.04	3.58977	0.00160914	0.00541285
YDL007W	1612.35	1298.96	1925.75	1.48254	0.568067	0.0121417	0.032286
YDL008W	366.441	396.214	336.669	0.849715	-0.234948	0.21364	0.353684
YDL010W	233.974	173.732	294.215	1.6935	0.760008	0.000236758	0.000999698
YDL012C	641.259	827.511	455.006	0.549849	-0.862893	1.87e-06	1.35e-05
YDL013W	178.993	105.307	252.679	2.39946	1.26271	2.88e-08	3.2e-07
YDL014W	17111	17632.8	16589.3	0.940823	-0.0880053	0.577497	0.747575
YDL015C	4230.18	5622.1	2838.25	0.504839	-0.986105	7.31e-10	1.16e-08
YDL017W	272.236	253.036	291.435	1.15175	0.203829	0.309507	0.469624
YDL018C	447.797	528.798	366.797	0.693643	-0.527736	0.00500726	0.0148968
YDL019C	567.248	381.459	753.037	1.9741	0.981193	0.000173855	0.000764702
YDL020C	758.521	634.772	882.27	1.3899	0.474982	0.0217256	0.0534013
YDL021W	47.1871	70.1271	24.247	0.345759	-1.53216	0.000163619	0.000723633
YDL022W	1682.58	1638.23	1726.94	1.05415	0.0760849	0.673682	0.831377
YDL024C	27.6718	37.0242	18.3194	0.494794	-1.0151	0.0414902	0.0926536
YDL025C	192.966	143.028	242.903	1.69829	0.764084	0.0336527	0.0777856
YDL027C	308.668	301.164	316.171	1.04983	0.0701567	0.764962	0.911411
YDL028C	342.345	351.16	333.531	0.949798	-0.0743069	0.697199	0.852456
YDL029W	2158.86	2640.86	1676.87	0.634972	-0.655234	5.29e-05	0.00026835
YDL030W	341.17	302.687	379.654	1.25428	0.32686	0.0929656	0.179542
YDL031W	672.401	303.346	1041.46	3.43323	1.77957	2.81e-08	3.14e-07
YDL033C	268.359	238.753	297.965	1.24801	0.319625	0.129523	0.235913
YDL035C	498.103	542.49	453.717	0.836361	-0.257802	0.187012	0.318703
YDL036C	377.442	294.312	460.572	1.56491	0.64608	0.000750141	0.00277742
YDL037C	130.441	257.655	3.2273	0.0125257	-6.31897	8.35e-44	1.41e-41
YDL039C	695.361	1309.96	80.7576	0.0616487	-4.01979	2.91e-40	4.25e-38
YDL040C	3947.82	4380.45	3515.19	0.802472	-0.317478	0.0476779	0.104179
YDL042C	550.528	738.498	362.558	0.49094	-1.02638	3.43e-08	3.74e-07
YDL043C	226.061	305.063	147.058	0.482058	-1.05272	1.5e-06	1.12e-05
YDL044C	84.9912	69.16	100.822	1.45781	0.543805	0.118579	0.21927
YDL045C	549.456	662.17	436.743	0.659564	-0.600415	0.0011769	0.00412941
YDL045W-A	282.64	277.727	287.554	1.03538	0.0501667	0.800378	0.936613
YDL046W	2782.01	2906.14	2657.87	0.914571	-0.128833	0.412103	0.581937
YDL047W	1439.3	1561.68	1316.92	0.843274	-0.245927	0.134398	0.244101
YDL048C	500.705	302.762	698.648	2.30758	1.20638	0.0236755	0.0576217
YDL049C	78.5622	79.0343	78.0902	0.988055	-0.0173375	0.957488	1
YDL051W	3087.46	3267.54	2907.39	0.889779	-0.168481	0.299696	0.459068
YDL052C	1916.34	2094.3	1738.38	0.830052	-0.268726	0.107981	0.202878
YDL053C	246.592	114.439	378.746	3.3096	1.72666	4.99e-15	1.86e-13
YDL054C	706.271	688.989	723.554	1.05017	0.0706202	0.902436	1
YDL055C	36961.7	47578.6	26344.8	0.553711	-0.852795	4.42e-08	4.74e-07
YDL056W	97.8274	61.4821	134.173	2.1823	1.12585	7.06e-05	0.000346165
YDL057W	132.533	152.521	112.546	0.737906	-0.43849	0.0853071	0.168287
YDL058W	309.969	115.459	504.479	4.36934	2.12741	1.03e-06	7.98e-06
YDL059C	67.5839	57.5905	77.5774	1.34705	0.429805	0.181929	0.312107
YDL060W	1384.84	1042.64	1727.04	1.6564	0.72805	0.000354704	0.00143374
YDL061C	13160.1	11453.7	14866.5	1.29796	0.376249	0.0446022	0.0984952
YDL063C	2534.01	2659.87	2408.15	0.905362	-0.143433	0.370058	0.537061
YDL064W	1042	1199.49	884.509	0.737407	-0.439466	0.0101176	0.0276228
YDL065C	64.5751	27.307	101.843	3.72956	1.899	0.000151564	0.000679662
YDL066W	2965.81	2833.33	3098.3	1.09352	0.128981	0.415508	0.585588
YDL067C	716.719	654.107	779.33	1.19144	0.252708	0.172153	0.298841
YDL069C	182.589	186.996	178.183	0.952875	-0.0696416	0.793946	0.932938
YDL070W	601.346	355.965	846.727	2.37868	1.25016	4.74e-06	3.1e-05
YDL072C	2581.66	2689.64	2473.69	0.919713	-0.120744	0.441836	0.613158
YDL073W	482.562	351.962	613.162	1.74213	0.80085	1.81e-05	0.000103073
YDL074C	661.784	555.086	768.482	1.38444	0.4693	0.0178507	0.0451885
YDL075W	15536.6	11886.9	19186.3	1.61407	0.690702	7.51e-06	4.7e-05
YDL076C	547.056	684.416	409.697	0.598609	-0.740315	7.18e-05	0.00035165
YDL077C	517.572	481.907	553.236	1.14801	0.199141	0.276042	0.431776
YDL078C	3815.9	4962.36	2669.43	0.537936	-0.894494	1.98e-08	2.27e-07
YDL079C	80.2943	85.1754	75.4133	0.885389	-0.175617	0.603764	0.770544
YDL080C	577.947	635.702	520.192	0.818295	-0.289308	0.116661	0.216406
YDL081C	41785	35822.2	47747.8	1.33291	0.414579	0.00781241	0.0219608
YDL082W	8069.39	8306.81	7831.97	0.942838	-0.0849185	0.599044	0.766336
YDL083C	22839.9	22920.1	22759.8	0.993008	-0.010123	0.920588	1
YDL084W	15091.4	19951	10231.8	0.512845	-0.963405	1.02e-09	1.55e-08
YDL085C-A	155.622	106.649	204.594	1.91839	0.939897	7.86e-05	0.000380254
YDL085W	33.5728	29.4813	37.6643	1.27757	0.3534	0.590088	0.759444
YDL086W	2238.82	1647.15	2830.5	1.71842	0.781084	1.43e-06	1.08e-05
YDL087C	102.854	108.253	97.4539	0.90024	-0.151619	0.585433	0.755265
YDL088C	1160.49	1181.2	1139.77	0.964919	-0.0515207	0.753555	0.900822
YDL089W	367.888	379.112	356.663	0.940786	-0.0880623	0.664599	0.825139
YDL090C	891.21	1015.98	766.445	0.754392	-0.406613	0.0200106	0.0498135
YDL091C	208.538	229.065	188.011	0.820775	-0.284942	0.181754	0.311973
YDL092W	488.838	276.752	700.925	2.53269	1.34067	4.75e-11	9.55e-10
YDL093W	836.479	871.95	801.009	0.918641	-0.122427	0.468338	0.640271
YDL095W	5200.32	5929.99	4470.64	0.753905	-0.407546	0.00935859	0.0257032
YDL097C	3129.81	3113.64	3145.98	1.01039	0.0149083	0.917051	1
YDL098C	76.5944	67.5479	85.6409	1.26786	0.34239	0.241071	0.389283
YDL099W	113.836	46.0067	181.665	3.94865	1.98136	3.94e-05	0.000205323
YDL100C	7350.06	7981.09	6719.03	0.841869	-0.248332	0.122753	0.225432
YDL101C	499.543	448.489	550.597	1.22767	0.295925	0.114477	0.213153
YDL102W	594.962	619.507	570.417	0.92076	-0.119102	0.508844	0.682453
YDL103C	1333.92	1462.51	1205.33	0.824155	-0.279012	0.0911126	0.176919
YDL104C	125.451	142.129	108.773	0.765314	-0.385876	0.139035	0.251318
YDL105W	110.636	78.3969	142.876	1.82247	0.865894	0.00371433	0.0113872
YDL106C	386.121	390.823	381.418	0.975936	-0.0351415	0.837505	0.957936
YDL107W	50.0607	40.2707	59.8508	1.48621	0.571641	0.104518	0.197294
YDL108W	482.17	503.853	460.487	0.913931	-0.129843	0.49648	0.668798
YDL109C	53.0404	36.0494	70.0313	1.94265	0.958025	0.00631987	0.0183191
YDL110C	116.028	41.2078	190.848	4.63135	2.21143	1.41e-09	2.1e-08
YDL111C	1932.01	1755.56	2108.46	1.20102	0.264258	0.0934787	0.180316
YDL112W	2598.17	2948.27	2248.07	0.762506	-0.391179	0.0170612	0.0434463
YDL113C	52.6303	40.5407	64.7199	1.59642	0.674841	0.112389	0.209873
YDL114W	4.52161	2.57922	6.464	2.50618	1.32549	0.358335	0.524303
YDL115C	169.74	104.437	235.042	2.25056	1.17028	1.13e-05	6.75e-05
YDL116W	1378.87	1670.81	1086.93	0.65054	-0.62029	0.0001933	0.000838761
YDL117W	1145.13	1328.71	961.55	0.723672	-0.466592	0.00593024	0.0173539
YDL118W	1.34292	1.07219	1.61365	1.505	0.589768	0.995593	1
YDL119C	159.282	195.663	122.901	0.628125	-0.670876	0.00523766	0.0155105
YDL120W	899.963	1012.15	787.78	0.778326	-0.361553	0.038524	0.0870747
YDL121C	1095.96	1299.03	892.888	0.687348	-0.540886	0.00131345	0.00453434
YDL122W	557.736	293.359	822.113	2.80241	1.48667	2.13e-05	0.000119695
YDL123W	302.02	357.825	246.215	0.688088	-0.539335	0.00776565	0.0218696
YDL124W	1377.08	2358.25	395.908	0.167882	-2.57448	9.13e-48	1.68e-45
YDL125C	3757.01	4830.85	2683.18	0.555426	-0.848332	1.24e-05	7.35e-05
YDL126C	15843.1	16038.8	15647.4	0.975594	-0.0356474	0.820893	0.947864
YDL127W	271.722	268.047	275.397	1.02742	0.0390282	0.840021	0.95962
YDL128W	2145.57	1891.83	2399.31	1.26825	0.342838	0.0397765	0.0895407
YDL129W	174.788	193.983	155.592	0.802093	-0.318159	0.154325	0.272895
YDL130W	25351.3	23036.5	27666	1.20096	0.264192	0.0903501	0.175704
YDL130W-A	95.1325	107.819	82.4465	0.764679	-0.387074	0.158817	0.279843
YDL131W	1142.23	1012.33	1272.13	1.25664	0.329566	0.0478889	0.104534
YDL132W	1556.9	1682.79	1431.01	0.850381	-0.233819	0.142335	0.25606
YDL133C-A	4215	2541.3	5888.69	2.31719	1.21238	0.00237195	0.00763174
YDL133W	464.687	558.805	370.57	0.663147	-0.5926	0.00164781	0.00551986
YDL134C	1370.26	1536.92	1203.61	0.78313	-0.352676	0.0374158	0.0850321
YDL135C	947.121	959.819	934.424	0.973542	-0.0386845	0.859962	0.973381
YDL136W	367.906	354.054	381.757	1.07824	0.108683	0.56121	0.731346
YDL137W	3321.78	4701.53	1942.02	0.413061	-1.27557	3.92e-15	1.49e-13
YDL138W	448.156	499.227	397.084	0.795398	-0.330251	0.0831774	0.165149
YDL139C	12.3745	1.57453	23.1744	14.7183	3.87954	4.35e-05	0.00022493
YDL140C	4716.9	4180.7	5253.11	1.25651	0.329428	0.121561	0.22369
YDL141W	982.647	1044.5	920.795	0.881567	-0.181858	0.294763	0.453779
YDL142C	307.846	300.505	315.188	1.04886	0.0688252	0.745181	0.893635
YDL143W	9733.37	9069.17	10397.6	1.14647	0.197204	0.197108	0.332321
YDL144C	1394.43	1433.78	1355.09	0.945118	-0.0814343	0.626112	0.791869
YDL145C	5818.36	6593.89	5042.83	0.764773	-0.386897	0.0151038	0.0390489
YDL146W	321.442	344.524	298.36	0.866006	-0.207551	0.295913	0.455007
YDL147W	1992.03	1787.23	2196.83	1.22918	0.297697	0.0870036	0.170848
YDL148C	378.019	210.516	545.521	2.59135	1.3737	2.17e-05	0.000121271
YDL149W	111.977	133.416	90.5383	0.678616	-0.559332	0.0358865	0.0819772
YDL150W	184.589	78.1049	291.073	3.72669	1.89789	0.000544234	0.00209083
YDL153C	391.754	142.833	640.674	4.48547	2.16526	7.86e-06	4.88e-05
YDL154W	138.182	133.041	143.323	1.07728	0.1074	0.742467	0.890877
YDL155W	700.826	702.373	699.278	0.995594	-0.00636998	0.986829	1
YDL156W	167.932	107.249	228.616	2.13164	1.09196	0.000369268	0.00148515
YDL157C	911.097	1073.33	748.869	0.697709	-0.519303	0.00227209	0.00736942
YDL159W	327.579	318.432	336.725	1.05745	0.0805865	0.687581	0.844869
YDL159W-A	1.07476	1.07219	1.07733	1.0048	0.00690602	1	1
YDL160C	550.239	393.583	706.895	1.79605	0.844829	4.86e-06	3.17e-05
YDL160C-A	164.034	155.662	172.406	1.10757	0.147395	0.553866	0.723828
YDL161W	244.329	123.669	364.99	2.95135	1.56137	0.000212889	0.000909656
YDL164C	1006.07	1075.87	936.263	0.87024	-0.200515	0.234156	0.380311
YDL165W	901.072	993.744	808.4	0.813488	-0.297806	0.080908	0.16139
YDL166C	504.935	415.267	594.603	1.43186	0.517889	0.0100089	0.0273607
YDL167C	1440.89	1577.72	1304.07	0.826555	-0.274817	0.0915636	0.177634
YDL168W	1844.86	2069.89	1619.83	0.782567	-0.353714	0.0311969	0.07271
YDL169C	8.37117	6.50063	10.2417	1.5755	0.655807	0.481709	0.652573
YDL170W	355.188	381.931	328.445	0.859959	-0.21766	0.287392	0.445314
YDL171C	6665.87	5101.5	8230.25	1.6133	0.690015	1.14e-05	6.79e-05
YDL173W	139.962	29.8188	250.106	8.38753	3.06825	1.68e-06	1.24e-05
YDL174C	1797.47	1555.23	2039.72	1.31153	0.391246	0.0156115	0.0401038
YDL175C	274.292	236.106	312.478	1.32347	0.404322	0.0505214	0.109132
YDL176W	225.726	207.899	243.552	1.17149	0.228347	0.285606	0.443182
YDL177C	91.9056	78.7643	105.047	1.33369	0.415422	0.316834	0.478261
YDL178W	2094.25	2318.58	1869.92	0.80649	-0.310271	0.0843813	0.167178
YDL179W	392.5	459.167	325.834	0.709621	-0.494878	0.0108374	0.0293267
YDL180W	515.677	553.541	477.814	0.863194	-0.212243	0.256328	0.407687
YDL181W	152.603	181.792	123.413	0.678873	-0.558787	0.129199	0.235455
YDL182W	1144.74	920.341	1369.13	1.48764	0.573024	0.000729822	0.00271449
YDL183C	80.1374	84.8755	75.3992	0.88835	-0.170799	0.620737	0.786462
YDL184C	1363.87	1171.66	1556.09	1.32811	0.409372	0.0651889	0.134452
YDL185W	14438.6	15303.2	13574	0.887007	-0.172983	0.341278	0.505204
YDL186W	5.13447	6.50063	3.76831	0.579685	-0.78666	0.582945	0.752961
YDL188C	898.268	967.517	829.019	0.856852	-0.222882	0.195041	0.329674
YDL189W	310.726	182.234	439.218	2.41018	1.26914	6.56e-06	4.17e-05
YDL190C	1224.6	1404.43	1044.76	0.743906	-0.426808	0.0109758	0.0296513
YDL191W	2148.39	1968.91	2327.86	1.18231	0.241608	0.130926	0.238266
YDL192W	7328.79	7882.21	6775.37	0.859577	-0.218301	0.172138	0.298841
YDL193W	688.466	891.506	485.425	0.5445	-0.876995	1.16e-06	8.91e-06
YDL194W	250.887	292.805	208.97	0.713683	-0.486645	0.0237744	0.0577638
YDL195W	4092.45	4204.19	3980.71	0.946843	-0.0788035	0.796623	0.933917
YDL197C	113.911	39.6411	188.18	4.7471	2.24705	6.27e-09	7.92e-08
YDL198C	2134.19	1981.72	2286.67	1.15388	0.206498	0.202639	0.339667
YDL199C	100.272	104.737	95.8074	0.914743	-0.128562	0.665231	0.825676
YDL200C	115.344	124.531	106.157	0.852457	-0.2303	0.435	0.605631
YDL201W	1376.43	1116.41	1636.45	1.46581	0.5517	0.000870924	0.00316633
YDL202W	213.497	173.717	253.277	1.45799	0.543979	0.029573	0.0695296
YDL203C	499.174	486.653	511.696	1.05146	0.0723931	0.708777	0.86234
YDL204W	107.851	120.31	95.3933	0.792899	-0.334791	0.192753	0.326756
YDL205C	1259.14	1268.27	1250.01	0.985601	-0.0209239	0.884385	0.990284
YDL206W	244.47	289.153	199.786	0.690936	-0.533376	0.0131437	0.034607
YDL207W	293.979	151.314	436.644	2.88569	1.52892	4.8e-06	3.13e-05
YDL208W	2174	1399.93	2948.07	2.10587	1.07441	4.24e-05	0.000219875
YDL209C	81.2816	72.0391	90.5242	1.2566	0.329523	0.245395	0.3941
YDL210W	64.7181	75.5555	53.8808	0.713128	-0.487767	0.154218	0.272786
YDL211C	161.397	178.418	144.377	0.809205	-0.305424	0.210301	0.349775
YDL212W	4265.21	4940.62	3589.8	0.726588	-0.46079	0.00323411	0.0100684
YDL213C	211.412	63.0566	359.768	5.70548	2.51235	2.59e-07	2.31e-06
YDL214C	22.8016	20.2366	25.3667	1.25351	0.325971	0.559748	0.730032
YDL215C	882.729	1061.13	704.331	0.663758	-0.59127	0.000541929	0.00208322
YDL216C	99.5046	88.5568	110.452	1.24725	0.318751	0.244478	0.392912
YDL217C	493.954	556.593	431.314	0.774919	-0.367883	0.0493056	0.106973
YDL218W	39.1212	56.691	21.5514	0.380155	-1.39534	0.00158278	0.00533537
YDL219W	489.821	536.972	442.671	0.824384	-0.278611	0.1465	0.262159
YDL220C	230.524	206.265	254.782	1.23522	0.304764	0.147581	0.263582
YDL222C	42.5618	34.4749	50.6488	1.46915	0.554982	0.234714	0.381122
YDL223C	104.562	77.0547	132.07	1.71397	0.777344	0.00968448	0.0265529
YDL224C	1167.18	1186.46	1147.9	0.967504	-0.0476602	0.814994	0.944612
YDL225W	471.641	345.753	597.529	1.72819	0.789266	0.00188502	0.00621739
YDL226C	2131.46	2357.78	1905.14	0.808025	-0.307528	0.0575537	0.121151
YDL227C	930.435	781.227	1079.64	1.38198	0.466741	0.00633276	0.0183482
YDL229W	20492.4	19094.1	21890.7	1.14646	0.197191	0.209865	0.349414
YDL230W	352.834	405.722	299.946	0.739288	-0.435791	0.0294908	0.0693615
YDL231C	1024.91	967.134	1082.69	1.11948	0.162834	0.348521	0.512998
YDL232W	432.222	457.627	406.818	0.888973	-0.169789	0.507773	0.681442
YDL233W	123.958	79.4094	168.506	2.12199	1.08542	1.6e-05	9.19e-05
YDL234C	420.067	380.371	459.762	1.20872	0.273481	0.152561	0.270523
YDL235C	1175.4	1232.94	1117.86	0.906663	-0.141361	0.419727	0.589664
YDL236W	2985.07	3260.17	2709.97	0.831237	-0.266669	0.0988241	0.188536
YDL237W	1637.19	2397.39	876.987	0.365809	-1.45084	8.57e-10	1.33e-08
YDL238C	72.4579	92.103	52.8128	0.57341	-0.80236	0.00900817	0.0248788
YDL239C	58.1718	45.7666	70.5771	1.54211	0.624904	0.203132	0.34038
YDL240W	555.541	648.336	462.745	0.713742	-0.486525	0.00842979	0.0234932
YDL241W	392.418	200.094	584.742	2.92234	1.54712	3.94e-09	5.2e-08
YDL243C	43.127	50.6927	35.5614	0.701509	-0.511466	0.200442	0.336775
YDL244W	3.98272	3.65141	4.31403	1.18147	0.240584	0.99318	1
YDL245C	1.07476	1.07219	1.07733	1.0048	0.00690602	1	1
YDR001C	1039.59	1359.91	719.263	0.528906	-0.918918	7.93e-08	7.99e-07
YDR002W	4849.13	4337.36	5360.89	1.23598	0.305655	0.0515498	0.110833
YDR003W	302.45	348.664	256.236	0.734909	-0.444363	0.0314118	0.0730521
YDR003W-A	73.3699	78.8396	67.9002	0.861245	-0.215504	0.515971	0.689697
YDR004W	252.161	251.087	253.234	1.00855	0.0122875	0.963148	1
YDR005C	489.944	580.3	399.587	0.688587	-0.53829	0.00370417	0.0113669
YDR006C	1341.11	1442.56	1239.66	0.859348	-0.218685	0.180678	0.310523
YDR007W	872.304	1097.34	647.265	0.589849	-0.761583	1.16e-05	6.92e-05
YDR009W	88.3088	69.3547	107.263	1.54658	0.629084	0.0328576	0.0760642
YDR011W	2505.9	2928.25	2083.55	0.711533	-0.490998	0.00204093	0.00669046
YDR012W	1763.63	1636.68	1890.58	1.15513	0.208053	0.249004	0.39867
YDR013W	307.762	294.544	320.979	1.08975	0.123997	0.539626	0.711722
YDR014W	159.038	140.246	177.83	1.26799	0.342539	0.158585	0.279511
YDR014W-A	4.49926	6.29813	2.70039	0.42876	-1.22176	0.341618	0.505592
YDR016C	185.437	198.939	171.936	0.864264	-0.210456	0.32922	0.491881
YDR017C	661.373	719.28	603.466	0.838987	-0.25328	0.265226	0.418726
YDR018C	44.1606	28.6116	59.7097	2.08691	1.06137	0.640408	0.803006
YDR019C	1488.51	2167.03	809.985	0.373776	-1.41975	0.402352	0.570671
YDR020C	201.952	215.427	188.477	0.8749	-0.19281	0.361554	0.527813
YDR021W	248.701	205.05	292.352	1.42576	0.511732	0.0570322	0.120305
YDR022C	117.748	157.349	78.1466	0.496644	-1.00972	0.000156046	0.000695398
YDR023W	12803.9	15378.3	10229.6	0.665195	-0.58815	0.000196272	0.000850512
YDR025W	10114.9	8368.52	11861.3	1.41737	0.503218	0.00119314	0.00417047
YDR026C	161.395	46.7713	276.018	5.90145	2.56107	7.77e-08	7.85e-07
YDR027C	667.744	702.425	633.062	0.901253	-0.149996	0.393624	0.562632
YDR028C	381.006	347.516	414.496	1.19274	0.254276	0.261856	0.414626
YDR030C	70.7084	63.289	78.1278	1.23446	0.303882	0.332263	0.495737
YDR031W	99.2338	117.663	80.8047	0.686747	-0.542149	0.0483212	0.105271
YDR032C	3807.11	5666.75	1947.46	0.343663	-1.54093	7.07e-16	2.94e-14
YDR033W	8325.21	16104.7	545.681	0.0338833	-4.88328	5.98e-56	1.6e-53
YDR034C	629.554	671.849	587.259	0.874094	-0.19414	0.286416	0.444042
YDR034C-A	1.07476	1.07219	1.07733	1.0048	0.00690602	1	1
YDR034W-B	10.733	11.2242	10.2417	0.912465	-0.132158	0.932469	1
YDR035W	3012.69	3167.45	2857.93	0.902282	-0.14835	0.340372	0.504651
YDR036C	748.388	1160.49	336.288	0.289781	-1.78696	4.63e-23	3.72e-21
YDR037W	17160.9	21595.9	12726	0.589279	-0.762978	1.24e-06	9.46e-06
YDR040C	1247.77	3.71891	2491.82	670.041	9.38811	5.16e-11	1.03e-09
YDR041W	348.605	382.162	315.047	0.82438	-0.278619	0.224996	0.367754
YDR042C	40.816	32.0605	49.5714	1.54618	0.628712	0.12503	0.228895
YDR043C	83.1907	46.3741	120.007	2.58781	1.37173	6.44e-08	6.63e-07
YDR044W	1946.04	2584.52	1307.57	0.505923	-0.983011	2.62e-09	3.63e-08
YDR045C	407.721	441.726	373.717	0.846038	-0.241206	0.29992	0.459302
YDR046C	2686.86	2819.77	2553.95	0.905731	-0.142845	0.364194	0.530944
YDR047W	2284.33	2261.17	2307.5	1.02049	0.0292603	0.846198	0.964279
YDR049W	96.4209	24.6603	168.182	6.81992	2.76976	3.52e-08	3.84e-07
YDR050C	122997	152731	93263	0.610635	-0.711617	3.85e-06	2.59e-05
YDR051C	742.022	601.22	882.825	1.46839	0.554235	0.00143598	0.00489436
YDR052C	360.681	213.02	508.341	2.38635	1.25481	1.64e-07	1.52e-06
YDR054C	510.028	373.938	646.117	1.72787	0.788998	1.72e-05	9.82e-05
YDR055W	1574.17	1598.82	1549.51	0.969156	-0.0451989	0.77233	0.917521
YDR056C	963.999	1331.58	596.414	0.447898	-1.15876	3.49e-11	7.31e-10
YDR057W	247.468	234.202	260.733	1.11329	0.154824	0.467116	0.639552
YDR058C	138.847	118.743	158.951	1.33862	0.420744	0.0863501	0.169979
YDR059C	286.923	275.904	297.941	1.07987	0.110861	0.618606	0.784535
YDR060W	966.911	542.369	1391.45	2.56551	1.35925	6.81e-06	4.32e-05
YDR061W	453.981	534.692	373.27	0.698103	-0.518489	0.00625935	0.01816
YDR062W	3840.79	4544.94	3136.64	0.690139	-0.53504	0.000791454	0.00291195
YDR063W	697.594	844.143	551.044	0.652785	-0.61532	0.000880707	0.00318928
YDR064W	52292.7	58449.6	46135.8	0.789326	-0.341307	0.0282779	0.0669554
YDR065W	186.945	204.143	169.748	0.831517	-0.266183	0.291276	0.449379
YDR066C	107.015	98.2285	115.802	1.1789	0.237441	0.42807	0.599093
YDR067C	305.868	247.278	364.458	1.47388	0.559619	0.0151569	0.0391595
YDR068W	111.237	18.797	203.677	10.8356	3.43771	9.13e-19	5.15e-17
YDR069C	251.156	311.586	190.726	0.612112	-0.708133	0.000810857	0.00297993
YDR070C	11.2861	11.7941	10.778	0.913852	-0.129968	0.931787	1
YDR071C	1675	1838.2	1511.8	0.822435	-0.282026	0.0937014	0.180638
YDR072C	1897.35	1724.97	2069.74	1.19987	0.262878	0.115808	0.215134
YDR073W	185.559	125.514	245.604	1.95679	0.968489	1.25e-05	7.37e-05
YDR074W	977.121	1039.5	914.745	0.879988	-0.184444	0.285105	0.442724
YDR075W	554.222	620.962	487.481	0.785042	-0.349157	0.0585967	0.122704
YDR076W	65.3856	75.8554	54.9158	0.723954	-0.466031	0.152514	0.270515
YDR077W	19870.3	13241.9	26498.8	2.00114	1.00082	0.00115224	0.0040584
YDR078C	102.692	91.7655	113.619	1.23814	0.308175	0.283686	0.441106
YDR079C-A	118.635	104.797	132.474	1.26411	0.33812	0.216566	0.357315
YDR079W	172.67	214.475	130.865	0.610165	-0.712728	0.00274501	0.00868515
YDR080W	400.217	390.463	409.97	1.04996	0.0703305	0.727109	0.877193
YDR081C	701.545	692.003	711.087	1.02758	0.039248	0.838674	0.958659
YDR082W	173.309	179.175	167.443	0.934523	-0.0976982	0.665417	0.825676
YDR083W	429.874	236.556	623.192	2.63443	1.39749	3.44e-06	2.33e-05
YDR084C	852.693	1028.7	676.687	0.657809	-0.604259	0.0021144	0.00690318
YDR085C	142.728	67.1805	218.275	3.24908	1.70003	1.84e-11	4.1e-10
YDR086C	2876.01	3015.7	2736.31	0.907355	-0.140261	0.387685	0.556492
YDR087C	632.484	345.942	919.026	2.65659	1.40958	3.97e-06	2.65e-05
YDR088C	54.1401	14.5758	93.7044	6.42877	2.68454	6.19e-06	3.95e-05
YDR089W	874.113	1095.38	652.845	0.595998	-0.746619	0.36873	0.535737
YDR090C	525.375	583.944	466.805	0.7994	-0.32301	0.0758326	0.153261
YDR091C	5455.23	5406.45	5504.01	1.01804	0.0258003	0.868226	0.978293
YDR092W	1173.22	1171.74	1174.7	1.00253	0.0036465	0.955998	1
YDR093W	1436.19	1397.38	1475.01	1.05555	0.0779938	0.644619	0.807028
YDR096W	361.001	263.57	458.431	1.73931	0.798518	5.2e-05	0.000264537
YDR097C	776.33	831.754	720.905	0.866728	-0.206348	0.232221	0.377836
YDR098C	1937.62	2294.33	1580.91	0.689052	-0.537316	0.00114627	0.00403955
YDR099W	5878.77	6027.34	5730.21	0.950703	-0.0729331	0.62282	0.788552
YDR100W	712.507	946.575	478.439	0.505443	-0.98438	4.66e-08	4.95e-07
YDR101C	4199.58	4454.78	3944.38	0.885427	-0.175555	0.37788	0.545582
YDR103W	740.629	767.048	714.211	0.931116	-0.102967	0.546448	0.718218
YDR104C	347.79	357.773	337.807	0.944194	-0.0828452	0.695196	0.850691
YDR105C	895.226	1086.92	703.531	0.64727	-0.627561	0.000322314	0.00132192
YDR106W	27.4601	29.5864	25.3338	0.856264	-0.223873	0.683004	0.840208
YDR107C	240.156	403.209	77.1022	0.191221	-2.38668	9.07e-25	7.89e-23
YDR108W	494.388	561.81	426.967	0.759986	-0.395956	0.0281235	0.0667064
YDR109C	233.823	218.748	248.897	1.13782	0.186275	0.391892	0.561499
YDR110W	331.902	263.187	400.617	1.52218	0.606136	0.0189566	0.0475772
YDR111C	733.878	717.203	750.553	1.0465	0.0655725	0.713446	0.866368
YDR113C	119.341	51.735	186.948	3.61356	1.85342	1.07e-11	2.46e-10
YDR114C	4.31625	2.71422	5.91828	2.18047	1.12464	0.452551	0.624776
YDR115W	524.526	550.091	498.96	0.907051	-0.140745	0.413273	0.583333
YDR116C	541.682	605.509	477.856	0.789181	-0.341572	0.0632449	0.130887
YDR117C	602.517	622.836	582.197	0.934752	-0.0973445	0.605979	0.772326
YDR118W	240.217	221.343	259.092	1.17054	0.227176	0.271385	0.426046
YDR119W	3215.7	3784.62	2646.79	0.699353	-0.515908	0.00115957	0.00407527
YDR119W-A	12.3326	8.51001	16.1553	1.89839	0.924775	0.234895	0.381229
YDR120C	1619	1523.14	1714.86	1.12587	0.171041	0.395164	0.564332
YDR121W	290.517	180.06	400.975	2.22689	1.15503	9.71e-06	5.9e-05
YDR122W	758.44	771.652	745.227	0.965755	-0.0502702	0.775222	0.918641
YDR123C	303.793	330.301	277.284	0.839487	-0.25242	0.23256	0.378196
YDR124W	82.1198	80.8191	83.4204	1.03219	0.0457038	0.86766	0.977827
YDR125C	63.0318	81.8835	44.1801	0.539548	-0.890177	0.00885935	0.0245374
YDR126W	258.933	263.21	254.655	0.967496	-0.0476719	0.823275	0.949231
YDR127W	4487.39	3957.14	5017.65	1.268	0.342554	0.111173	0.208025
YDR128W	963.058	1022.09	904.028	0.884492	-0.177079	0.311046	0.471403
YDR129C	5823.61	7341.98	4305.24	0.586387	-0.770076	1.23e-06	9.37e-06
YDR130C	98.714	93.9476	103.48	1.10147	0.13943	0.660636	0.821645
YDR131C	188.004	179.858	196.15	1.09058	0.125101	0.584758	0.754697
YDR132C	225.922	232.665	219.178	0.942035	-0.0861472	0.722568	0.873339
YDR135C	2416.95	2491.5	2342.39	0.940152	-0.0890335	0.583503	0.753268
YDR137W	558.791	604.099	513.483	0.849999	-0.234468	0.199219	0.335156
YDR138W	321.915	318.446	325.383	1.02178	0.0310875	0.929	1
YDR139C	405.954	393.394	418.513	1.06385	0.0892971	0.731727	0.880947
YDR140W	473.4	465.623	481.177	1.03341	0.0474061	0.746929	0.895063
YDR141C	1165.76	1336.22	995.305	0.744868	-0.424943	0.0131219	0.0345639
YDR142C	398.167	407.116	389.218	0.956038	-0.0648605	0.740994	0.889739
YDR143C	1200.64	1191.39	1209.9	1.01553	0.0222359	0.95794	1
YDR144C	3821.01	4097.1	3544.92	0.865229	-0.208847	0.186168	0.3176
YDR145W	320.174	124.404	515.944	4.14733	2.05218	2.82e-08	3.14e-07
YDR146C	133.687	61.4444	205.931	3.35149	1.7448	2.92e-07	2.58e-06
YDR147W	470.176	519.756	420.597	0.809222	-0.305393	0.0982704	0.187788
YDR148C	1865.2	2341.7	1388.7	0.593028	-0.753828	5.27e-06	3.41e-05
YDR150W	767.614	580.165	955.063	1.64619	0.719131	0.00580276	0.0170117
YDR151C	590.691	541.056	640.326	1.18347	0.243028	0.190631	0.32384
YDR152W	432.698	186.861	678.536	3.63124	1.86046	1.69e-06	1.24e-05
YDR153C	398.713	183.007	614.418	3.35736	1.74733	5.36e-10	8.76e-09
YDR155C	14102.2	17885.9	10318.5	0.57691	-0.793582	0.00109957	0.00389632
YDR156W	854.733	642.285	1067.18	1.66154	0.732519	2.37e-05	0.000131687
YDR158W	18524.8	18042	19007.7	1.05353	0.0752297	0.660888	0.8218
YDR159W	672.899	546.215	799.583	1.46386	0.54978	0.00207354	0.00679046
YDR160W	406.468	433.103	379.833	0.877003	-0.189346	0.306773	0.467195
YDR161W	1115.22	801.884	1428.56	1.78151	0.833099	6.51e-07	5.33e-06
YDR162C	182.054	160.521	203.588	1.2683	0.342892	0.12937	0.235701
YDR163W	37.137	9.58219	64.6917	6.75124	2.75515	9.8e-06	5.94e-05
YDR164C	724.763	761.2	688.326	0.904264	-0.145183	0.413124	0.583251
YDR165W	1982.82	2126.93	1838.71	0.864492	-0.210076	0.204196	0.341654
YDR166C	751.119	802.874	699.363	0.871074	-0.199132	0.275515	0.431163
YDR167W	662.239	480.384	844.093	1.75712	0.813212	4.94e-06	3.21e-05
YDR168W	650.534	628.741	672.326	1.06932	0.096696	0.767224	0.913464
YDR169C	416.992	414.351	419.633	1.01275	0.0182732	0.938634	1
YDR169C-A	2.71936	3.28406	2.15467	0.656097	-0.608018	0.844533	0.963283
YDR170C	2068.7	2187.98	1949.43	0.890974	-0.166545	0.434024	0.604533
YDR171W	116.615	68.8822	164.347	2.38592	1.25454	8.54e-05	0.00040865
YDR172W	4102.96	3350.28	4855.65	1.44933	0.535384	0.000721359	0.00268787
YDR173C	175.347	174.999	175.695	1.00397	0.00572325	0.986868	1
YDR174W	3167.61	3414.93	2920.28	0.855152	-0.225747	0.15031	0.267787
YDR175C	442.934	507.093	378.774	0.746952	-0.420912	0.0289653	0.0683504
YDR176W	81.4815	21.1738	141.789	6.69646	2.7434	1.22e-07	1.17e-06
YDR177W	884.601	568.244	1200.96	2.11345	1.0796	1.27e-08	1.51e-07
YDR178W	544.949	510.038	579.859	1.13689	0.185097	0.419296	0.589506
YDR179C	18.8282	5.86329	31.7931	5.4224	2.43893	0.000265787	0.00111017
YDR179W-A	425.879	516.247	335.512	0.649905	-0.621699	0.00122436	0.0042611
YDR180W	574.697	607.27	542.124	0.892724	-0.163715	0.360385	0.526584
YDR181C	107.818	62.0818	153.555	2.47344	1.30652	7.4e-07	5.98e-06
YDR182W	1066.48	1356.35	776.611	0.572576	-0.804461	2.4e-06	1.69e-05
YDR182W-A	93.5144	75.4802	111.549	1.47785	0.563502	0.0554364	0.117695
YDR183W	187.042	137.645	236.439	1.71775	0.780517	0.00046578	0.00182263
YDR184C	710.967	852.952	568.982	0.667075	-0.58408	0.00102211	0.00365202
YDR185C	131.684	118.06	145.308	1.2308	0.299595	0.342852	0.506951
YDR186C	474.13	397.189	551.072	1.38743	0.472417	0.0212281	0.0523582
YDR188W	5932.91	6012.72	5853.1	0.973454	-0.0388149	0.789548	0.930198
YDR189W	1235.26	1388.56	1081.97	0.779206	-0.359923	0.0298487	0.0699987
YDR190C	1600.06	1534.6	1665.51	1.08531	0.118107	0.483609	0.654062
YDR191W	181.49	190.587	172.392	0.904531	-0.144758	0.578903	0.748792
YDR192C	381.336	369.935	392.737	1.06164	0.0862935	0.646994	0.809108
YDR194C	1738.26	1651.37	1825.15	1.10524	0.144355	0.399305	0.567852
YDR194W-A	1.07476	1.07219	1.07733	1.0048	0.00690602	1	1
YDR195W	260.476	205.83	315.122	1.53098	0.614456	0.00247575	0.00793003
YDR196C	372.177	415.777	328.577	0.790273	-0.339577	0.0849639	0.167867
YDR197W	357.245	388.537	325.952	0.838921	-0.253393	0.211385	0.350673
YDR198C	478.108	527.014	429.202	0.814403	-0.296185	0.118897	0.219542
YDR200C	75.2301	49.7179	100.742	2.02628	1.01883	0.000393486	0.00157272
YDR201W	211.858	255.083	168.633	0.66109	-0.597081	0.00714687	0.0203561
YDR202C	389.599	414.569	364.628	0.879534	-0.185189	0.355888	0.521672
YDR204W	539.563	671.339	407.787	0.607423	-0.719226	0.000139935	0.000633249
YDR205W	557.442	590.76	524.125	0.887204	-0.172662	0.347882	0.512623
YDR206W	1861.47	2252.65	1470.29	0.652694	-0.615521	0.000163826	0.000724054
YDR207C	254.882	132.636	377.128	2.84333	1.50758	5.15e-06	3.33e-05
YDR208W	1342.76	1435.1	1250.43	0.871322	-0.198723	0.237637	0.3848
YDR210W	714.089	811.383	616.794	0.760177	-0.395594	0.0253951	0.0609843
YDR211W	2354.81	2599.67	2109.96	0.811626	-0.301113	0.0585742	0.122697
YDR212W	7655.25	7836.45	7474.06	0.953756	-0.0683074	0.689517	0.845978
YDR213W	208.614	194.62	222.608	1.14381	0.193843	0.401401	0.569699
YDR214W	3252.54	3949.53	2555.55	0.64705	-0.628051	0.00299012	0.00936322
YDR216W	283.334	321.873	244.794	0.760531	-0.394922	0.0848816	0.167867
YDR217C	226.439	156.974	295.904	1.88505	0.914602	0.00155513	0.0052504
YDR218C	4.01904	2.64672	5.39137	2.037	1.02645	0.455269	0.627739
YDR219C	199.979	207.637	192.32	0.926233	-0.110553	0.642491	0.805303
YDR221W	558.202	633.759	482.645	0.761559	-0.392972	0.0277291	0.0658438
YDR222W	385.352	367.1	403.605	1.09944	0.13677	0.586232	0.755993
YDR223W	25.3865	22.7483	28.0248	1.23195	0.300944	0.569522	0.739631
YDR224C	9038.58	8668.31	9408.85	1.08543	0.118268	0.433083	0.603746
YDR225W	5536.48	6596.04	4476.93	0.67873	-0.559091	0.000363005	0.00146362
YDR226W	14115.6	15594.1	12637.1	0.810377	-0.303334	0.0508595	0.109642
YDR227W	285.836	291.298	280.375	0.962502	-0.0551383	0.813099	0.943435
YDR228C	416.946	399.176	434.716	1.08903	0.123047	0.520425	0.693509
YDR229W	49.7195	26.6697	72.7694	2.72854	1.44813	0.00370813	0.0113736
YDR231C	145.561	116.021	175.102	1.50923	0.59381	0.0556417	0.118092
YDR232W	2795.04	1949.89	3640.19	1.86687	0.900624	3.03e-08	3.34e-07
YDR233C	12091.5	9512.15	14670.8	1.54232	0.625104	5.2e-05	0.000264308
YDR234W	3660.08	3514.49	3805.68	1.08286	0.114841	0.471964	0.64386
YDR235W	473.487	464.55	482.424	1.03848	0.0544695	0.765414	0.91178
YDR236C	713.63	885.926	541.334	0.611037	-0.710667	6.31e-05	0.000313305
YDR237W	1026.09	1083.17	969.012	0.894607	-0.160673	0.321316	0.483101
YDR238C	5540.27	6546.45	4534.09	0.692603	-0.5299	0.000878254	0.00318756
YDR239C	310.79	233.13	388.451	1.66625	0.736602	0.000200963	0.000867333
YDR240C	362.371	385.98	338.762	0.877668	-0.188252	0.342699	0.506842
YDR242W	162.848	140.479	185.217	1.31847	0.398862	0.0998217	0.190045
YDR243C	250.688	241.227	260.15	1.07845	0.108954	0.631637	0.795458
YDR244W	189.954	137.975	241.934	1.75347	0.81021	0.00023273	0.000984625
YDR245W	2634.98	3186.46	2083.5	0.653861	-0.612944	0.000142075	0.000641579
YDR246W	206.636	127.126	286.147	2.2509	1.1705	1.04e-07	1.02e-06
YDR246W-A	16.0633	15.9478	16.1788	1.01448	0.0207456	1	1
YDR247W	211.593	188.06	235.127	1.25028	0.322246	0.192934	0.32689
YDR248C	63.9015	56.7507	71.0522	1.25201	0.324243	0.597137	0.765131
YDR249C	340.134	347.066	333.202	0.960054	-0.058813	0.775304	0.918641
YDR251W	1096.38	960.59	1232.17	1.28272	0.359212	0.0326571	0.0757019
YDR252W	81.5056	83.2932	79.7179	0.957076	-0.0632941	0.855738	0.970168
YDR253C	12.8614	9.01235	16.7104	1.85417	0.890773	0.19024	0.323432
YDR254W	191.585	229.643	153.527	0.668546	-0.5809	0.0109858	0.0296658
YDR255C	84.8988	91.698	78.0996	0.851704	-0.231576	0.415005	0.585007
YDR256C	95.0545	103.965	86.1443	0.828593	-0.271265	0.337395	0.501649
YDR257C	316.999	226.786	407.213	1.79558	0.844452	0.0061616	0.0179249
YDR258C	272.807	326.732	218.882	0.669913	-0.577953	0.0568918	0.12015
YDR259C	97.5731	25.3275	169.819	6.70491	2.74522	2.14e-12	5.6e-11
YDR260C	274.306	293.42	255.192	0.869714	-0.201387	0.369999	0.537061
YDR261C	1900.78	2221.65	1579.91	0.71114	-0.491794	0.0172309	0.043861
YDR262W	704.405	751.102	657.709	0.87566	-0.191558	0.295344	0.454456
YDR263C	142.037	137.548	146.527	1.06528	0.0912311	0.678497	0.835623
YDR264C	2499.81	3299.06	1700.56	0.515469	-0.956042	3.82e-09	5.07e-08
YDR265W	257.697	308.475	206.918	0.670779	-0.57609	0.00577322	0.0169328
YDR266C	957.64	899.467	1015.81	1.12935	0.175491	0.307815	0.468051
YDR267C	1177.11	1271.31	1082.91	0.851806	-0.231403	0.17855	0.307787
YDR268W	387.934	499.018	276.851	0.554792	-0.849982	1.85e-05	0.000104809
YDR270W	549.912	446.757	653.066	1.46179	0.547738	0.0026441	0.00841068
YDR272W	341.125	360.105	322.146	0.89459	-0.160701	0.398938	0.567581
YDR273W	12.6565	7.00297	18.31	2.6146	1.38659	0.0430965	0.0956481
YDR275W	105.632	47.0711	164.192	3.48817	1.80247	3.75e-06	2.53e-05
YDR276C	3983.64	4315.41	3651.87	0.846239	-0.240864	0.209082	0.34847
YDR277C	26.3954	29.6539	23.1368	0.780227	-0.358034	0.489813	0.661451
YDR279W	402.245	433.464	371.026	0.855956	-0.224392	0.251865	0.402171
YDR280W	1037.9	1044.5	1031.3	0.987357	-0.0183557	0.908122	1
YDR281C	338.293	658.285	18.3005	0.0278004	-5.16875	8.56e-64	2.9e-61
YDR282C	136.853	179.423	94.2831	0.52548	-0.928292	0.000206559	0.000887913
YDR283C	1057.96	1198.72	917.205	0.765154	-0.386179	0.0239036	0.0579795
YDR284C	1512.31	1874.32	1150.3	0.613717	-0.704355	2.32e-05	0.00012935
YDR285W	25.3979	7.13797	43.6579	6.11628	2.61266	2.6e-07	2.32e-06
YDR286C	125.382	122.664	128.099	1.04431	0.0625454	0.80698	0.939697
YDR287W	339.732	441.36	238.105	0.53948	-0.89036	3.23e-05	0.000172765
YDR288W	205.813	203.108	208.518	1.02663	0.0379231	0.870815	0.980478
YDR289C	96.5465	56.1588	136.934	2.43834	1.2859	0.000337173	0.0013741
YDR291W	562.532	645.613	479.451	0.742629	-0.429287	0.0162965	0.0416971
YDR292C	2168.27	2495.96	1840.58	0.737424	-0.439434	0.00714629	0.0203561
YDR293C	1895.86	1972.55	1819.17	0.922244	-0.11678	0.46561	0.637897
YDR294C	2372.35	2351.27	2393.43	1.01793	0.025642	0.862261	0.974774
YDR295C	193.303	108.486	278.121	2.56367	1.35821	2.94e-08	3.25e-07
YDR296W	153.919	55.3189	252.519	4.56479	2.19055	8.07e-11	1.55e-09
YDR297W	2232.34	2665.23	1799.45	0.675155	-0.566708	0.000529302	0.00204323
YDR298C	2467.62	2721.62	2213.63	0.813352	-0.298048	0.0650236	0.134168
YDR299W	514.681	318.223	711.138	2.23472	1.16009	0.00086432	0.00314943
YDR300C	1741.96	2253.07	1230.86	0.546301	-0.872232	1.33e-07	1.26e-06
YDR301W	849.248	888.745	809.75	0.911116	-0.134294	0.433515	0.604217
YDR302W	712.364	802.198	622.529	0.776029	-0.365817	0.0376485	0.0853773
YDR303C	681.637	656.935	706.34	1.07521	0.104613	0.591699	0.760567
YDR304C	4304.26	5921.87	2686.64	0.453682	-1.14025	1.48e-12	3.97e-11
YDR305C	282.582	263.586	301.578	1.14414	0.194259	0.340742	0.504875
YDR306C	451.44	483.279	419.6	0.868235	-0.203842	0.286343	0.444042
YDR307W	621.775	687.001	556.548	0.810112	-0.303806	0.0872368	0.17118
YDR308C	263.341	236.489	290.193	1.22709	0.295241	0.139739	0.252448
YDR309C	1709.5	1538.63	1880.37	1.22211	0.289377	0.0773245	0.155755
YDR310C	521.131	276.452	765.81	2.77014	1.46996	2.08e-09	2.95e-08
YDR311W	366.031	331.793	400.269	1.20638	0.270687	0.164473	0.287682
YDR312W	59.3186	16.8552	101.782	6.03863	2.59422	9.45e-07	7.4e-06
YDR313C	244.975	262.063	227.886	0.869587	-0.201598	0.323947	0.486034
YDR314C	63.8352	50.0177	77.6526	1.5525	0.634596	0.078197	0.156883
YDR315C	132.235	146.515	117.956	0.805081	-0.312794	0.218541	0.360131
YDR316W	64.4301	24.293	104.567	4.30442	2.10582	4.8e-07	4.06e-06
YDR317W	33.2703	59.5402	7.00031	0.117573	-3.08837	1.73e-09	2.51e-08
YDR318W	136.55	119.545	153.555	1.2845	0.361203	0.146545	0.262159
YDR319C	460.8	468.74	452.861	0.966125	-0.0497185	0.751281	0.898772
YDR320C	540.13	460.628	619.631	1.34519	0.427807	0.0183391	0.0463157
YDR320C-A	310.948	291.949	329.946	1.13015	0.176512	0.520733	0.693772
YDR321W	5141.79	5901.74	4381.83	0.742464	-0.429607	0.0064286	0.018559
YDR322C-A	606.108	557.664	654.553	1.17374	0.231114	0.215882	0.356389
YDR322W	506.643	514.942	498.344	0.967767	-0.0472688	0.809232	0.940985
YDR323C	116.893	108.321	125.465	1.15827	0.211969	0.417163	0.587176
YDR324C	1290.29	1118.7	1461.88	1.30677	0.386007	0.0294056	0.0691865
YDR325W	591.243	635.155	547.332	0.861731	-0.214691	0.234042	0.380311
YDR326C	994.535	1108.22	880.849	0.794832	-0.331278	0.0488814	0.106303
YDR328C	2071.69	2396.23	1747.14	0.729122	-0.455768	0.00413412	0.0125191
YDR329C	555.49	595.408	515.572	0.865913	-0.207706	0.245927	0.394747
YDR330W	244.816	185.721	303.911	1.63639	0.710514	0.000591346	0.00224502
YDR331W	857.102	937	777.204	0.82946	-0.269756	0.109691	0.205754
YDR332W	180.622	136.595	224.65	1.64464	0.717774	0.00328617	0.0102108
YDR333C	1166.49	1180.85	1152.13	0.97568	-0.03552	0.839746	0.959475
YDR334W	504.056	379.007	629.106	1.65988	0.731079	0.00080841	0.00297264
YDR335W	926.313	822.061	1030.57	1.25364	0.326119	0.0529346	0.113243
YDR336W	277.362	288.689	266.035	0.921531	-0.117896	0.597037	0.765131
YDR337W	191.012	144.438	237.587	1.64491	0.718009	0.00102056	0.00364852
YDR338C	416.966	468.231	365.7	0.781026	-0.356557	0.0623153	0.129146
YDR339C	940.205	736.023	1144.39	1.55482	0.636751	0.000168255	0.000742097
YDR341C	10158.6	11816.5	8500.71	0.719394	-0.475145	0.00290797	0.00913263
YDR342C	1.89578	2.71422	1.07733	0.396922	-1.33307	0.659627	0.820866
YDR343C	116.116	1.57453	230.657	146.493	7.19468	7.76e-46	1.39e-43
YDR345C	8014.15	11324.2	4704.06	0.415397	-1.26744	1.17e-15	4.61e-14
YDR346C	4683.18	5587.16	3779.19	0.676408	-0.564035	0.000400171	0.00159647
YDR347W	1078.96	1273.67	884.26	0.694262	-0.526448	0.00193716	0.00637301
YDR348C	226.661	99.2332	354.09	3.56826	1.83522	3.12e-08	3.43e-07
YDR349C	2533.09	2692.97	2373.22	0.881265	-0.182352	0.267698	0.421802
YDR350C	313.597	377.935	249.259	0.65953	-0.60049	0.00268591	0.00852679
YDR351W	616.385	673.078	559.691	0.831539	-0.266144	0.139089	0.251344
YDR352W	1010.77	1208.53	813.005	0.672724	-0.571913	0.000865392	0.00315156
YDR353W	8884.57	11759.4	6009.78	0.511064	-0.968425	9.41e-10	1.45e-08
YDR354W	1940.59	2023.74	1857.43	0.917821	-0.123715	0.466859	0.639336
YDR356W	204.394	99.3163	309.472	3.11602	1.63971	1.17e-05	6.95e-05
YDR357C	119.958	132.771	107.145	0.806993	-0.309371	0.273715	0.429076
YDR358W	100.541	105.172	95.9108	0.911945	-0.132982	0.628131	0.792865
YDR359C	255.079	143.125	367.032	2.56441	1.35862	1.13e-09	1.71e-08
YDR361C	1433.74	1509.04	1358.44	0.9002	-0.151683	0.365722	0.532448
YDR362C	429.36	434.693	424.027	0.975463	-0.0358413	0.854428	0.969164
YDR363W	152.042	140.884	163.199	1.1584	0.212132	0.383747	0.551947
YDR363W-A	480.849	185.886	775.811	4.17359	2.06129	2.72e-13	8.17e-12
YDR364C	475.842	575.315	376.37	0.654199	-0.612198	0.0010499	0.00374092
YDR365C	316.727	155.4	478.053	3.07628	1.62119	0.000159373	0.0007068
YDR366C	4.27478	5.86329	2.68628	0.458152	-1.1261	0.399428	0.567901
YDR367W	1144.97	1030.6	1259.34	1.22195	0.289188	0.0817347	0.162887
YDR368W	1888.55	2514.27	1262.82	0.502262	-0.993489	1.85e-09	2.66e-08
YDR369C	129.486	145.315	113.656	0.782136	-0.354509	0.160916	0.282845
YDR370C	548.658	557.62	539.697	0.967858	-0.0471322	0.79691	0.934083
YDR371W	374.44	458.446	290.433	0.633516	-0.658547	0.000627435	0.00236529
YDR372C	2026.04	2441.59	1610.49	0.659605	-0.600327	0.000208485	0.000895594
YDR373W	813.301	905.569	721.032	0.79622	-0.328761	0.0529693	0.113245
YDR374C	7.97751	7.87266	8.08235	1.02663	0.0379228	1	1
YDR374W-A	133.593	148.651	118.535	0.797402	-0.32662	0.18426	0.315181
YDR375C	657.587	730.879	584.296	0.799442	-0.322935	0.0701643	0.143245
YDR376W	790.715	900.053	681.378	0.757042	-0.401554	0.022334	0.0546877
YDR377W	1022.58	976.28	1068.89	1.09486	0.130744	0.481425	0.652342
YDR378C	1058.32	1109.96	1006.69	0.906962	-0.140886	0.373709	0.541382
YDR379C-A	49.5108	70.9968	28.0248	0.394733	-1.34105	0.000362495	0.00146251
YDR379W	180.714	110.293	251.136	2.277	1.18713	0.000759882	0.00281025
YDR380W	252.403	481.66	23.1462	0.048055	-4.37917	9.54e-43	1.57e-40
YDR381C-A	73.623	54.6141	92.6318	1.69612	0.762234	0.0116309	0.0311464
YDR381W	4511.56	4417.03	4606.08	1.0428	0.0604623	0.747925	0.895756
YDR382W	47695.4	44740.9	50650	1.13208	0.17897	0.263106	0.415889
YDR383C	34.5761	16.885	52.2671	3.09547	1.63016	0.00141597	0.00483717
YDR384C	2331.12	1917.69	2744.54	1.43117	0.517194	0.00145597	0.0049546
YDR385W	487.025	224.32	749.73	3.34224	1.74081	2.22e-19	1.31e-17
YDR386W	107.004	89.9885	124.02	1.37818	0.462763	0.164392	0.287619
YDR387C	487.307	557.193	417.422	0.749152	-0.41667	0.0269883	0.0643222
YDR388W	2535.17	3156.15	1914.19	0.606495	-0.721433	8.45e-06	5.2e-05
YDR389W	604.861	484.441	725.28	1.49715	0.582218	0.00135337	0.00464475
YDR390C	790.517	783.446	797.589	1.01805	0.0258105	0.883639	0.990013
YDR391C	327.639	378.07	277.209	0.733221	-0.44768	0.0240966	0.0583597
YDR392W	112.96	57.2907	168.628	2.94338	1.55748	2.57e-07	2.3e-06
YDR393W	148.612	111.17	186.054	1.6736	0.742952	0.0828457	0.164693
YDR394W	3834.15	3624.56	4043.75	1.11565	0.157889	0.307614	0.467891
YDR395W	3810.95	4001.67	3620.22	0.904679	-0.144521	0.370045	0.537061
YDR397C	300.295	260.204	340.385	1.30815	0.387525	0.0498438	0.107922
YDR398W	792.91	428.755	1157.06	2.69867	1.43225	6.06e-09	7.69e-08
YDR399W	6683.52	6626.45	6740.59	1.01722	0.0246377	0.901318	1
YDR400W	1124.37	1224.17	1024.57	0.836954	-0.25678	0.128739	0.234883
YDR402C	5.87357	7.43782	4.30933	0.579381	-0.787415	0.449267	0.621326
YDR403W	43.2732	60.1399	26.4064	0.439083	-1.18743	0.00182666	0.00604589
YDR404C	1629.9	1984.06	1275.74	0.642994	-0.637124	0.000127873	0.000583178
YDR405W	180.438	79.6119	281.264	3.53294	1.82087	5.49e-12	1.35e-10
YDR406W	570.295	726.799	413.79	0.569332	-0.812659	9.06e-06	5.52e-05
YDR407C	648.413	556.007	740.819	1.33239	0.414017	0.0205276	0.0509036
YDR408C	2184.53	2678.21	1690.84	0.631333	-0.663526	0.134544	0.244298
YDR409W	372.583	381.654	363.513	0.952468	-0.0702572	0.722111	0.872964
YDR410C	1014.43	1109	919.863	0.829452	-0.269769	0.112381	0.209873
YDR411C	834.358	775.611	893.104	1.15148	0.203495	0.237522	0.3848
YDR412W	149.894	33.1028	266.685	8.05625	3.01011	8.4e-08	8.41e-07
YDR414C	708.341	718.193	698.488	0.972563	-0.0401368	0.845025	0.963283
YDR415C	640.938	823.987	457.89	0.555701	-0.84762	3.23e-06	2.2e-05
YDR416W	594.033	646.289	541.776	0.838287	-0.254483	0.165515	0.289268
YDR418W	28230	27469.1	28990.9	1.0554	0.0777907	0.626242	0.791879
YDR419W	350.616	386.115	315.118	0.816124	-0.29314	0.138171	0.249897
YDR420W	662.814	671.64	653.988	0.973718	-0.0384243	0.877736	0.986533
YDR421W	222.773	173.042	272.504	1.57479	0.655159	0.0026769	0.00850238
YDR422C	657.936	742.119	573.753	0.773128	-0.371222	0.0400104	0.0898976
YDR423C	204.003	146.147	261.858	1.79174	0.84136	0.000117767	0.000541694
YDR424C	464.316	406.703	521.928	1.28331	0.359874	0.0578172	0.121546
YDR425W	136.923	112.205	161.642	1.4406	0.526673	0.0338257	0.078067
YDR427W	2560.94	2261.84	2860.04	1.26447	0.338537	0.0368678	0.0839505
YDR428C	557.909	737.786	378.031	0.512386	-0.964698	5.39e-07	4.5e-06
YDR429C	2406.78	1539.58	3273.98	2.12654	1.08851	7.84e-07	6.23e-06
YDR430C	953.648	892.764	1014.53	1.13639	0.184464	0.285332	0.44297
YDR432W	3224.15	2646.45	3801.85	1.43658	0.522641	0.000985755	0.00353783
YDR434W	1348.86	1749.32	948.401	0.542153	-0.883227	1.53e-07	1.44e-06
YDR435C	559.19	649.416	468.964	0.722132	-0.469665	0.0125864	0.0333033
YDR436W	442.818	475.121	410.516	0.864024	-0.210857	0.257094	0.408695
YDR437W	35.0559	42.1152	27.9965	0.664761	-0.589092	0.175595	0.303833
YDR438W	259.47	305.618	213.321	0.698	-0.5187	0.0122173	0.0324735
YDR439W	166.716	115.226	218.205	1.8937	0.921209	0.000198773	0.000859611
YDR440W	192.756	146.372	239.14	1.63378	0.708216	0.019428	0.0485511
YDR441C	702.372	713.063	691.681	0.970013	-0.0439244	0.782049	0.924071
YDR443C	466.923	485.985	447.86	0.92155	-0.117866	0.529447	0.702845
YDR444W	170.778	94.3149	247.241	2.62144	1.39036	2.07e-06	1.48e-05
YDR446W	2.42495	1.07219	3.77772	3.52337	1.81696	0.400888	0.569305
YDR447C	3999.19	3362.37	4636.01	1.37879	0.463405	0.00352452	0.0108778
YDR448W	100.755	62.4491	139.061	2.22678	1.15496	0.00944798	0.0259266
YDR449C	877.276	796.657	957.895	1.20239	0.26591	0.12723	0.232394
YDR450W	15499.4	15468.7	15530.1	1.00397	0.00571468	0.973919	1
YDR451C	608.265	692.993	523.537	0.755472	-0.40455	0.0269048	0.0641707
YDR452W	1193.22	1444.07	942.36	0.652573	-0.61579	0.00485648	0.0145018
YDR453C	109.938	122.394	97.4822	0.79646	-0.328326	0.21097	0.350399
YDR454C	5979.22	7041.76	4916.68	0.698218	-0.518251	0.00115427	0.0040633
YDR456W	1680.41	1895.01	1465.8	0.773505	-0.370517	0.0259888	0.0621933
YDR457W	2814.76	3211.17	2418.34	0.753101	-0.409084	0.011939	0.0318257
YDR458C	331.629	214.235	449.022	2.09593	1.06759	0.00019659	0.000851318
YDR459C	383.411	418.767	348.054	0.831139	-0.266839	0.158944	0.279918
YDR460W	120.184	52.8371	187.531	3.54924	1.82751	1.66e-12	4.41e-11
YDR461C-A	44.0464	58.9625	29.1303	0.494048	-1.01728	0.0265756	0.0634614
YDR461W	5.89291	6.93547	4.85035	0.699354	-0.515906	0.71638	0.868319
YDR462W	187.481	155.13	219.832	1.41709	0.502928	0.0232931	0.0567554
YDR463W	510.249	388.514	631.985	1.62667	0.701925	0.000265853	0.00111017
YDR464W	237.012	118.278	355.746	3.0077	1.58866	1.56e-06	1.16e-05
YDR465C	2441.02	2673.1	2208.95	0.826362	-0.275154	0.0917713	0.177983
YDR466W	390.812	407.724	373.9	0.917044	-0.124937	0.540921	0.712992
YDR468C	295.768	275.793	315.743	1.14486	0.195168	0.305932	0.466289
YDR469W	320.914	285.861	355.967	1.24524	0.316427	0.111763	0.208935
YDR470C	385.719	433.546	337.892	0.779369	-0.359621	0.061386	0.127623
YDR471W	14609.4	13881.7	15337	1.10484	0.143837	0.368445	0.535565
YDR472W	819.369	921.032	717.706	0.779241	-0.359858	0.040596	0.0910493
YDR473C	69.3317	24.9602	113.703	4.55539	2.18757	1.81e-07	1.66e-06
YDR475C	274.016	218.854	329.179	1.50411	0.588908	0.0040391	0.0122718
YDR476C	1187.68	1053.55	1321.81	1.25462	0.327249	0.0571046	0.120402
YDR477W	1122.75	1063.85	1181.66	1.11074	0.151515	0.367846	0.534814
YDR478W	97.5169	89.9587	105.075	1.16804	0.224089	0.429941	0.600928
YDR479C	476.577	542.182	410.972	0.757996	-0.399737	0.0331928	0.0767777
YDR480W	168.138	134.683	201.593	1.4968	0.581878	0.0128946	0.0340348
YDR481C	3470.62	5764.5	1176.73	0.204135	-2.29241	1.06e-24	9.06e-23
YDR482C	92.9949	29.8188	156.171	5.23734	2.38883	4.31e-16	1.86e-14
YDR483W	5485.91	6977.25	3994.57	0.572513	-0.804619	4.15e-07	3.58e-06
YDR484W	317.63	322.945	312.314	0.967079	-0.0482945	0.799313	0.935929
YDR485C	170.955	144.07	197.839	1.37321	0.457551	0.0482913	0.105271
YDR486C	562.788	590.288	535.289	0.906827	-0.141101	0.43956	0.610923
YDR487C	4324.43	4418.26	4230.6	0.957525	-0.0626182	0.688198	0.845358
YDR488C	179.522	106.379	252.665	2.37514	1.24801	7.99e-08	8.03e-07
YDR489W	267.379	252.624	282.134	1.11682	0.159392	0.455473	0.627827
YDR490C	313.685	305.709	321.661	1.05218	0.0733859	0.698675	0.852803
YDR492W	1730.89	1917.9	1543.89	0.804991	-0.312955	0.058557	0.122697
YDR493W	339.613	308.572	370.654	1.20119	0.264466	0.194348	0.328594
YDR494W	297.625	198.167	397.084	2.00379	1.00273	1.28e-06	9.73e-06
YDR495C	278.448	228.638	328.257	1.43571	0.52176	0.0209031	0.0517153
YDR496C	1886.98	1494.31	2279.65	1.52555	0.609328	0.00757353	0.0214695
YDR497C	4379.02	4265.15	4492.9	1.0534	0.075051	0.66726	0.826847
YDR498C	730.841	736.661	725.022	0.9842	-0.0229766	0.927004	1
YDR499W	133.306	118.405	148.206	1.25168	0.323871	0.341	0.505025
YDR500C	19891.5	18661.4	21121.6	1.13183	0.178662	0.281003	0.437834
YDR501W	113.409	112.032	114.785	1.02458	0.035028	0.960893	1
YDR502C	7631.61	5254.36	10008.9	1.90487	0.929692	3.33e-05	0.000177258
YDR503C	392.89	507.932	277.848	0.547019	-0.870336	8.48e-06	5.21e-05
YDR504C	43.2736	40.2032	46.3441	1.15275	0.205078	0.647367	0.809209
YDR505C	530.141	620.668	439.613	0.70829	-0.497589	0.00666654	0.01916
YDR506C	99.7176	146.058	53.3774	0.365454	-1.45224	3.15e-07	2.77e-06
YDR507C	564.657	261.868	867.446	3.31253	1.72793	2.05e-08	2.34e-07
YDR508C	5929.43	5841.03	6017.83	1.03027	0.0430203	0.800744	0.936778
YDR510W	2192.71	2199.18	2186.24	0.994117	-0.00851222	0.919788	1
YDR511W	314.059	303.384	324.734	1.07037	0.0981125	0.639636	0.802663
YDR512C	308.218	330.534	285.903	0.864972	-0.209274	0.31793	0.479129
YDR513W	1414.37	1664.56	1164.17	0.699387	-0.515837	0.00347987	0.0107607
YDR514C	182.999	140.284	225.713	1.60897	0.686139	0.00165886	0.00555108
YDR515W	86.0937	57.388	114.799	2.00041	1.00029	0.0116691	0.0311838
YDR516C	1456.34	2224.69	687.997	0.309255	-1.69313	3.73e-09	4.98e-08
YDR517W	2217.8	2578.52	1857.07	0.720209	-0.473512	0.00325484	0.0101247
YDR518W	1571.8	1900.49	1243.1	0.654094	-0.61243	0.000215998	0.000919276
YDR519W	1224.3	1238.89	1209.71	0.976444	-0.0343901	0.800956	0.936778
YDR520C	349.438	381.721	317.155	0.830854	-0.267332	0.17528	0.30337
YDR522C	2.45121	3.28406	1.61835	0.492789	-1.02096	0.673058	0.831151
YDR523C	39.302	44.1246	34.4794	0.78141	-0.355849	0.365154	0.531946
YDR524C	647.957	616.372	679.543	1.10249	0.140764	0.449478	0.621484
YDR524C-B	50805.9	59577.9	42033.9	0.705528	-0.503226	0.0352561	0.0807953
YDR524W-C	50.6358	60.3424	40.9292	0.678284	-0.56004	0.1423	0.25606
YDR525W-A	117.765	88.5191	147.011	1.66079	0.731866	0.00704992	0.020127
YDR527W	265.759	156.907	374.611	2.38747	1.25548	5.79e-05	0.000290288
YDR528W	336.953	290.188	383.719	1.32231	0.403062	0.0414961	0.0926536
YDR529C	1829.6	1276.07	2383.14	1.86757	0.901159	3.8e-08	4.12e-07
YDR530C	480.357	638.093	322.621	0.505602	-0.983926	1.67e-07	1.55e-06
YDR531W	2117.45	2034.73	2200.16	1.0813	0.112767	0.480522	0.651804
YDR532C	34.6376	11.6591	57.6161	4.94174	2.30502	5.59e-08	5.85e-07
YDR533C	188.415	253.463	123.366	0.486723	-1.03883	1.06e-06	8.22e-06
YDR534C	121.689	132.898	110.481	0.831319	-0.266526	0.468037	0.640268
YDR536W	4.08419	2.78172	5.38666	1.93645	0.953415	0.488554	0.660161
YDR538W	551.092	571.685	530.499	0.927957	-0.10787	0.549908	0.721344
YDR539W	1002.38	1106.57	898.199	0.8117	-0.300982	0.0847293	0.167661
YDR540C	51.9526	23.6556	80.2495	3.39241	1.76231	1.69e-06	1.24e-05
YDR541C	566.25	638.536	493.964	0.773589	-0.370362	0.0431819	0.0957531
YDR542W	1.07476	1.07219	1.07733	1.0048	0.00690602	1	1
YDR545W	1.07476	1.07219	1.07733	1.0048	0.00690602	1	1
YEL001C	4132.37	4879.54	3385.19	0.693751	-0.527511	0.0010301	0.00367853
YEL002C	6130.88	7730.48	4531.29	0.586159	-0.770637	8.06e-06	4.98e-05
YEL003W	218.454	81.2838	355.623	4.37508	2.12931	1.36e-07	1.29e-06
YEL004W	146.142	165.207	127.078	0.769208	-0.378554	0.121193	0.223205
YEL005C	106.948	122.327	91.5686	0.748557	-0.417816	0.117678	0.217852
YEL006W	682.914	853.573	512.255	0.60013	-0.736652	3.85e-05	0.000201151
YEL007W	1565.88	1326.1	1805.65	1.36162	0.445328	0.00600081	0.0175285
YEL009C	25693.4	23749.1	27637.6	1.16373	0.218762	0.156926	0.276966
YEL011W	135.989	106.139	165.839	1.56247	0.643828	0.0101398	0.0276716
YEL012W	80.9343	60.0347	101.834	1.69625	0.762347	0.0103952	0.0282846
YEL013W	1507.65	1584.09	1431.21	0.903488	-0.146423	0.355015	0.52059
YEL015W	864.624	748.117	981.13	1.31147	0.39118	0.0204084	0.0506667
YEL016C	247.326	296.343	198.309	0.669188	-0.579517	0.0761702	0.153798
YEL017C-A	2307.62	2293.07	2322.17	1.01269	0.0181943	0.974756	1
YEL017W	929.065	970.742	887.388	0.914134	-0.129522	0.454125	0.62643
YEL018W	78.0922	26.3024	129.882	4.93804	2.30394	7.8e-08	7.87e-07
YEL019C	49.5925	59.3377	39.8472	0.671533	-0.57447	0.120313	0.221842
YEL020C	411.583	523.677	299.489	0.571897	-0.806173	2.61e-05	0.000142889
YEL020W-A	671.734	258.914	1084.55	4.18886	2.06656	3.66e-12	9.25e-11
YEL021W	2846.32	1.64203	5690.99	3465.82	11.759	4.7e-109	4.32e-106
YEL022W	1069.61	1029.9	1109.32	1.07711	0.107171	0.533499	0.706404
YEL023C	69.4329	62.3141	76.5518	1.22848	0.296877	0.537894	0.710312
YEL024W	1361.66	515.144	2208.17	4.28651	2.09981	3.73e-27	3.75e-25
YEL025C	803.597	875.384	731.81	0.835987	-0.258447	0.140197	0.253133
YEL026W	11705.6	11336.5	12074.7	1.06512	0.0910121	0.535684	0.708119
YEL027W	17149	19055.2	15242.8	0.799927	-0.32206	0.0890519	0.173915
YEL029C	646.916	746.819	547.012	0.732456	-0.449186	0.0124703	0.0330368
YEL030W	131.319	70.9293	191.709	2.70282	1.43446	1.89e-08	2.17e-07
YEL031W	8604.57	8978.1	8231.04	0.91679	-0.125337	0.435983	0.606737
YEL032W	1761.08	1958.99	1563.18	0.79795	-0.32563	0.048325	0.105271
YEL033W	12198.4	7646.36	16750.3	2.19063	1.13135	7.31e-10	1.16e-08
YEL034W	36220.8	24682.7	47758.9	1.93491	0.952267	4.31e-05	0.000223249
YEL035C	2.15187	2.14438	2.15937	1.00699	0.0100518	1	1
YEL036C	1142.05	678.783	1605.32	2.365	1.24184	3.24e-13	9.61e-12
YEL037C	1806.69	1132.11	2481.27	2.19173	1.13207	1.92e-09	2.75e-08
YEL038W	1758.05	1918.48	1597.61	0.83275	-0.264044	0.106274	0.199963
YEL039C	80.2392	29.4813	130.997	4.4434	2.15166	2.39e-06	1.68e-05
YEL040W	12280.9	10351.6	14210.2	1.37275	0.457068	0.00374486	0.0114699
YEL041W	39.9348	62.0818	17.7878	0.286521	-1.80329	7.04e-06	4.45e-05
YEL042W	4055.48	4738.87	3372.1	0.711585	-0.490893	0.0047817	0.0143117
YEL043W	1126.23	1159.36	1093.09	0.942843	-0.0849108	0.655137	0.816383
YEL044W	285.665	173.784	397.545	2.28758	1.19382	8.88e-05	0.000422153
YEL046C	4456.77	3973.93	4939.61	1.243	0.313832	0.054562	0.116261
YEL047C	3632.8	3741.72	3523.88	0.941782	-0.0865349	0.592657	0.761531
YEL048C	113.506	141.926	85.0858	0.599508	-0.738149	0.00564583	0.0165819
YEL049W	2.68562	3.21656	2.15467	0.669866	-0.578056	0.862633	0.974774
YEL050C	897.385	970.291	824.48	0.849724	-0.234934	0.167726	0.292419
YEL051W	3008.03	2789.04	3227.01	1.15703	0.210429	0.187778	0.319924
YEL052W	1519.14	1876.95	1161.33	0.618731	-0.692615	3.07e-05	0.000165179
YEL053C	684.522	721.313	647.731	0.89799	-0.155229	0.396464	0.56506
YEL054C	24188	23425.8	24950.2	1.06507	0.0909538	0.560302	0.730458
YEL055C	2923.59	3147.22	2699.96	0.857885	-0.221144	0.176301	0.30489
YEL056W	963.426	1021.93	904.922	0.885503	-0.175431	0.32225	0.484166
YEL057C	13.2834	15.243	11.3238	0.742883	-0.428793	0.503315	0.676447
YEL058W	3088.59	3118.37	3058.82	0.980905	-0.0278149	0.842088	0.961298
YEL059C-A	88.1999	60.5747	115.825	1.9121	0.935159	0.000696252	0.00259883
YEL060C	1222.39	509.498	1935.29	3.79841	1.9254	2.4e-29	2.66e-27
YEL061C	117.054	70.7346	163.373	2.30967	1.20769	0.000914005	0.00329872
YEL062W	253.761	231.772	275.75	1.18975	0.250657	0.258875	0.411089
YEL063C	1674.82	1735.82	1613.82	0.929715	-0.105139	0.493119	0.664689
YEL064C	284.528	353.664	215.391	0.609029	-0.715418	0.0026237	0.00835402
YEL065W	2726.95	3068.76	2385.14	0.777235	-0.363577	0.070901	0.144611
YEL066W	806.786	710.621	902.951	1.27065	0.345568	0.0510221	0.109901
YEL067C	38.8014	34.5424	43.0604	1.2466	0.317994	0.457621	0.629632
YEL069C	1.88158	1.07219	2.69098	2.5098	1.32757	0.649785	0.811601
YEL070W	12.6643	1.07219	24.2565	22.6233	4.49974	3.23e-06	2.2e-05
YEL071W	8295.66	7518.12	9073.2	1.20684	0.271239	0.168631	0.293758
YEL072W	62.6469	74.678	50.6158	0.677788	-0.561095	0.09912	0.188933
YEL073C	5.43873	6.56813	4.30933	0.656097	-0.608018	0.670344	0.829551
YEL075C	1.07476	1.07219	1.07733	1.0048	0.00690602	1	1
YEL076C	1.07476	1.07219	1.07733	1.0048	0.00690602	1	1
YEL076C-A	1.07476	1.07219	1.07733	1.0048	0.00690602	1	1
YEL077C	1.34292	1.07219	1.61365	1.505	0.589768	0.994728	1
YER001W	2251.65	2584.32	1918.99	0.742554	-0.429433	0.00857647	0.02384
YER002W	167.665	62.1194	273.21	4.39814	2.13689	9.56e-05	0.000451122
YER003C	7086.81	8326.63	5847	0.702204	-0.510037	0.0012236	0.00426073
YER004W	1826.63	1649.23	2004.04	1.21513	0.281115	0.0919597	0.178083
YER005W	988.839	1177.46	800.214	0.679608	-0.557225	0.00117086	0.0041127
YER006W	5397.51	5310.6	5484.41	1.03273	0.0464615	0.770125	0.915697
YER007C-A	1380.38	1331.71	1429.05	1.07309	0.101772	0.505622	0.678998
YER007W	204.541	246.401	162.682	0.660233	-0.598952	0.00748265	0.0212305
YER008C	556.259	411.353	701.165	1.70453	0.769377	2.04e-05	0.000115066
YER009W	8896.14	9850.8	7941.49	0.806177	-0.310832	0.044946	0.0991354
YER010C	690.522	786.79	594.255	0.75529	-0.404897	0.0227305	0.0555529
YER011W	548.282	654.669	441.895	0.674989	-0.567064	0.0338521	0.0780782
YER012W	2869.44	2769.78	2969.1	1.07196	0.100251	0.510824	0.684396
YER013W	358.914	326.065	391.763	1.20149	0.264825	0.182269	0.312523
YER014C-A	7.97972	10.5869	5.37255	0.507473	-0.978598	0.309061	0.469068
YER014W	438.164	510.999	365.329	0.714931	-0.484125	0.0108904	0.0294329
YER015W	144.639	156.299	132.978	0.850789	-0.233127	0.52442	0.69724
YER016W	114.046	34.5722	193.52	5.59756	2.4848	9e-08	8.95e-07
YER017C	1338.89	1200.95	1476.83	1.22972	0.298334	0.0791195	0.158362
YER018C	280.641	261.163	300.12	1.14916	0.200584	0.348536	0.512998
YER019C-A	3671.77	3509.83	3833.72	1.09228	0.127341	0.452215	0.624598
YER019W	1233.18	1200.44	1265.92	1.05454	0.0766153	0.651637	0.813124
YER020W	316.487	205.86	427.113	2.07477	1.05295	9.2e-08	9.14e-07
YER021W	4394.31	4608.37	4180.26	0.907102	-0.140663	0.379579	0.547421
YER022W	369.139	395.014	343.265	0.868993	-0.202584	0.282348	0.439823
YER023W	5971.02	7704.49	4237.54	0.550008	-0.862475	5.79e-08	6.02e-07
YER024W	335.818	262.978	408.657	1.55396	0.635949	0.00163778	0.005492
YER025W	7396.34	7862.84	6929.84	0.881341	-0.182228	0.237913	0.38515
YER026C	2872.29	2787.16	2957.43	1.06109	0.0855489	0.620027	0.785717
YER027C	1186.75	1273.53	1099.97	0.863712	-0.211378	0.211778	0.351236
YER028C	148.039	145.788	150.29	1.03088	0.0438824	0.835338	0.956477
YER029C	73.4333	19.1345	127.732	6.67548	2.73887	1.95e-11	4.33e-10
YER030W	166.989	52.6722	281.306	5.34069	2.41703	3.16e-05	0.000169429
YER031C	1820.84	2098.71	1542.97	0.735198	-0.443795	0.00778791	0.0219035
YER032W	436.19	427.908	444.473	1.03871	0.0547935	0.747458	0.895363
YER033C	153.988	152.686	155.291	1.01707	0.0244119	0.931522	1
YER034W	52.4904	27.9067	77.074	2.76184	1.46563	0.000126694	0.000578621
YER035W	250.423	170.702	330.144	1.93403	0.95161	7.25e-06	4.56e-05
YER036C	12217.4	13363.7	11071.1	0.82845	-0.271514	0.0873846	0.171331
YER037W	116.184	226.441	5.92768	0.0261776	-5.25552	1.02e-15	4.11e-14
YER038C	161.658	200.994	122.322	0.608586	-0.716467	0.00293068	0.00919666
YER039C	76.3477	87.4768	65.2186	0.745553	-0.423616	0.162814	0.285323
YER039C-A	19.9802	27.0371	12.9233	0.477985	-1.06496	0.0687508	0.14085
YER040W	432.028	503.051	361.005	0.717632	-0.478685	0.0131558	0.0346249
YER041W	63.9557	40.638	87.2734	2.14758	1.10271	0.00357287	0.0110059
YER042W	960.798	1154.71	766.887	0.664139	-0.590443	0.000682651	0.00255696
YER043C	29660.3	20890.2	38430.5	1.83965	0.879427	4.08e-08	4.39e-07
YER044C	4647.96	1249.58	8046.34	6.43926	2.68689	5.74e-54	1.48e-51
YER044C-A	23.6605	32.7653	14.5558	0.444242	-1.17058	0.0241155	0.0583834
YER045C	255.305	217.646	292.964	1.34605	0.428737	0.0402309	0.0903615
YER046W	131.448	122.926	139.969	1.13864	0.187308	0.479697	0.651337
YER047C	165.392	107.173	223.61	2.08643	1.06104	2.51e-05	0.000138737
YER048C	384.451	155.062	613.84	3.95867	1.98501	2.1e-07	1.9e-06
YER048W-A	882.543	992.642	772.443	0.778168	-0.361846	0.0356342	0.0814876
YER049W	4587.71	4600.32	4575.09	0.994517	-0.00793237	0.962215	1
YER050C	239.896	183.577	296.215	1.61358	0.690262	0.000872173	0.00316908
YER051W	207.298	255.705	158.89	0.62138	-0.686452	0.00178267	0.00592534
YER052C	3508.56	3350.14	3666.97	1.09457	0.130368	0.422846	0.593408
YER053C	362.43	310.327	414.533	1.33579	0.417698	0.0475168	0.103933
YER053C-A	237.951	3.71891	472.182	126.968	6.98832	1.58e-29	1.78e-27
YER054C	10.9705	5.22594	16.7151	3.19849	1.67739	0.0292795	0.0689792
YER055C	10665.5	13969	7362.11	0.527033	-0.924034	5.97e-07	4.94e-06
YER056C	7907.62	9964.65	5850.59	0.587134	-0.768238	0.0336726	0.0778037
YER056C-A	8025.21	6414.48	9635.93	1.50221	0.587091	0.00017802	0.000778764
YER057C	3377.26	4074.26	2680.26	0.657853	-0.604163	0.000163075	0.000721726
YER058W	43.5754	37.0242	50.1266	1.35388	0.437105	0.224435	0.367092
YER059W	360.106	390.614	329.598	0.843795	-0.245036	0.222246	0.364371
YER060W	478.809	566.489	391.128	0.690443	-0.534406	0.00353693	0.0109109
YER060W-A	129.631	21.3088	237.954	11.167	3.48116	2.29e-06	1.62e-05
YER061C	588.509	757.902	419.116	0.552994	-0.854663	0.063257	0.130887
YER062C	851.73	1543.97	159.488	0.103297	-3.27513	1.27e-62	4.09e-60
YER063W	588.291	517.095	659.488	1.27537	0.350918	0.0472527	0.103496
YER064C	1028.62	1178.59	878.647	0.745507	-0.423707	0.0838134	0.166155
YER065C	205.21	219.648	190.773	0.868538	-0.203339	0.332794	0.496299
YER066W	47.8379	43.3899	52.2859	1.20503	0.269064	0.473637	0.645321
YER067W	86.6102	82.2586	90.9617	1.1058	0.145092	0.603116	0.77005
YER068W	1014.48	955.499	1073.46	1.12345	0.167938	0.320318	0.481712
YER069W	1328.32	768.767	1887.86	2.4557	1.29614	0.000297133	0.00122568
YER070W	6301.09	7599.3	5002.89	0.658336	-0.603104	0.000115073	0.000531581
YER071C	192.308	176.701	207.916	1.17666	0.234692	0.316771	0.478261
YER072W	7341.45	11246	3436.87	0.305608	-1.71025	2.35e-26	2.29e-24
YER073W	4470.8	4308.41	4633.19	1.07538	0.10485	0.502634	0.675674
YER074W	6819.76	5874.08	7765.43	1.32198	0.402703	0.00933636	0.025664
YER074W-A	399.083	457.201	340.964	0.745764	-0.423209	0.0269643	0.0642887
YER075C	609.037	610.42	607.653	0.995467	-0.00655445	0.99523	1
YER076C	220.747	340.243	101.25	0.297583	-1.74864	1.81e-14	6.31e-13
YER077C	283.966	288.343	279.589	0.969639	-0.0444797	0.832044	0.954585
YER078C	793.795	829.251	758.339	0.914487	-0.128965	0.464588	0.636632
YER078W-A	2.38371	3.14907	1.61835	0.513915	-0.960399	0.706082	0.859886
YER079W	159.443	156.802	162.085	1.03369	0.0478054	0.854702	0.969164
YER080W	1081.16	1469.35	692.965	0.471614	-1.08432	2.09e-10	3.77e-09
YER081W	2569.4	740.603	4398.21	5.93868	2.57014	0.0515419	0.110833
YER082C	700.325	420.949	979.7	2.32736	1.21869	1.75e-07	1.62e-06
YER083C	1898.49	1904.14	1892.84	0.994062	-0.00859277	0.955878	1
YER085C	1.89835	1.64203	2.15467	1.31219	0.391982	0.994695	1
YER086W	7900.58	8790.06	7011.1	0.797616	-0.326233	0.0790956	0.158362
YER087C-B	2304.25	2625.63	1982.87	0.755198	-0.405073	0.0133061	0.0349203
YER087W	148.679	156.194	141.164	0.90377	-0.145973	0.524696	0.697463
YER088C	1188.91	1260.92	1116.91	0.885788	-0.174967	0.546239	0.718113
YER089C	1666.42	1397.73	1935.11	1.38447	0.469334	0.0042183	0.01275
YER090W	3837.13	4732.12	2942.14	0.621738	-0.685622	2.58e-05	0.00014173
YER091C	7948.3	7390.17	8506.43	1.15105	0.202945	0.716296	0.868319
YER092W	231.438	233.94	228.936	0.97861	-0.0311938	0.922452	1
YER093C	328.569	275.169	381.969	1.38812	0.473134	0.0166997	0.0425982
YER093C-A	112.064	91.541	132.587	1.44839	0.534452	0.0384281	0.0868885
YER094C	2831.75	2472.9	3190.6	1.29023	0.367628	0.0223793	0.0547571
YER095W	1007.82	1160.18	855.459	0.73735	-0.439579	0.00930293	0.0255932
YER096W	109.932	112.145	107.719	0.960536	-0.058089	0.902903	1
YER098W	80.015	47.4463	112.584	2.37287	1.24663	2.46e-05	0.000136228
YER099C	1190.25	1332.32	1048.18	0.786734	-0.346052	0.0420904	0.0938501
YER100W	611.701	624.875	598.527	0.957834	-0.0621531	0.741103	0.889739
YER101C	201.885	198.587	205.183	1.03321	0.0471356	0.831035	0.954202
YER102W	3918.76	4027.7	3809.83	0.945908	-0.0802287	0.579365	0.749239
YER103W	177.173	172.757	181.589	1.05112	0.0719333	0.745521	0.893843
YER104W	92.5651	108.621	76.5095	0.704373	-0.505589	0.0713877	0.145466
YER105C	2026.07	2472.78	1579.37	0.6387	-0.646789	8.13e-05	0.00039181
YER106W	2.39834	2.64672	2.14996	0.812312	-0.299894	1	1
YER107C	1750.22	2023.09	1477.35	0.730243	-0.453551	0.00600659	0.0175374
YER109C	391.555	373.098	410.012	1.09894	0.136112	0.505242	0.678754
YER110C	8338.31	8456.43	8220.18	0.972062	-0.0408794	0.863809	0.975366
YER111C	341.872	227.01	456.733	2.01194	1.00859	0.00373214	0.0114363
YER112W	452.236	335.009	569.462	1.69984	0.765398	0.000489886	0.00190709
YER113C	805.071	797.278	812.864	1.01955	0.0279309	0.919702	1
YER114C	923.997	917.574	930.42	1.014	0.0200588	0.936775	1
YER115C	260.996	221.441	300.552	1.35726	0.440697	0.0390161	0.0880473
YER116C	50.9139	36.0871	65.7408	1.82173	0.865308	0.0543098	0.115761
YER117W	14175.3	12564.7	15785.9	1.25637	0.329264	0.0379591	0.0860095
YER118C	1621.98	1760.81	1483.16	0.842315	-0.247567	0.143799	0.258117
YER119C	556.141	801.912	310.371	0.387038	-1.36945	3.77e-10	6.49e-09
YER120W	5426.9	5108.7	5745.11	1.12457	0.169379	0.267499	0.421695
YER121W	5.59358	5.79579	5.39137	0.930222	-0.104353	1	1
YER122C	2545.24	2768.75	2321.74	0.838553	-0.254026	0.113265	0.211303
YER123W	478.357	503.185	453.529	0.901317	-0.149893	0.392079	0.561546
YER124C	2401.89	4778.99	24.7834	0.0051859	-7.59119	5.39e-81	2.67e-78
YER125W	1559.14	1027.01	2091.27	2.03627	1.02593	7.79e-10	1.22e-08
YER126C	1555.85	1046.83	2064.88	1.97251	0.980034	3.4e-09	4.57e-08
YER127W	224.481	68.6122	380.35	5.54348	2.47079	2.61e-06	1.81e-05
YER128W	96.18	51.0977	141.262	2.76455	1.46705	3.76e-05	0.000196888
YER129W	915.053	1028.28	801.827	0.779776	-0.358868	0.0337418	0.0779077
YER130C	523.181	437.594	608.768	1.39117	0.4763	0.0214997	0.0529268
YER131W	9712.42	6207.65	13217.2	2.12918	1.0903	2.64e-12	6.76e-11
YER132C	545.095	475.593	614.597	1.29227	0.369913	0.0431646	0.0957477
YER133W	1941.76	1985.66	1897.87	0.955787	-0.0652389	0.735575	0.884879
YER134C	416.339	470.369	362.309	0.770265	-0.376573	0.0567646	0.12
YER136W	2525.14	2861.28	2189	0.765043	-0.386388	0.016228	0.0415712
YER137C	31.1726	14.3733	47.9719	3.33757	1.7388	5.07e-05	0.000258531
YER138W-A	1.07476	1.07219	1.07733	1.0048	0.00690602	1	1
YER139C	140.631	198.849	82.4136	0.414453	-1.27072	4.79e-07	4.06e-06
YER140W	574.937	679.752	470.122	0.691608	-0.531973	0.00365433	0.01123
YER141W	1855.59	1459.1	2252.09	1.54348	0.626186	0.000861833	0.00314215
YER142C	159.498	114.754	204.242	1.77982	0.831733	0.000486982	0.00189808
YER143W	792.985	627.492	958.478	1.52747	0.611148	0.000439753	0.00173395
YER144C	517.063	439.297	594.829	1.35405	0.437277	0.0279013	0.0662038
YER145C	7612.61	9204.15	6021.06	0.654168	-0.612266	8.77e-05	0.000417595
YER146W	1024.76	852.928	1196.59	1.40292	0.48843	0.00412311	0.0124916
YER147C	450.052	414.306	485.797	1.17256	0.229658	0.236803	0.383836
YER148W	1965.97	2301.85	1630.1	0.70817	-0.497833	0.00272656	0.00864485
YER149C	313.362	194.718	432.006	2.21863	1.14967	9.76e-06	5.92e-05
YER150W	182.776	221.8	143.751	0.648111	-0.625688	0.00733739	0.0208552
YER151C	487.721	294.064	681.378	2.31711	1.21233	0.000174059	0.000765076
YER152C	858.647	948.054	769.239	0.811387	-0.301538	0.0867467	0.170551
YER153C	46.688	47.0413	46.3347	0.98498	-0.0218336	0.991031	1
YER154W	643.661	485.348	801.973	1.65237	0.724534	4.35e-05	0.000225036
YER155C	3016.28	3083.02	2949.54	0.956704	-0.0638556	0.763387	0.909871
YER156C	3931.4	3627.23	4235.57	1.16771	0.223687	0.153445	0.271791
YER157W	566.044	603.724	528.364	0.875175	-0.192357	0.287651	0.445535
YER158C	232.268	178.68	285.856	1.59982	0.677906	0.00458165	0.0137514
YER159C	209.44	59.1728	359.707	6.07892	2.60381	6.51e-13	1.83e-11
YER161C	112.462	32.533	192.391	5.91372	2.56407	6.62e-08	6.79e-07
YER162C	56.9429	42.2502	71.6356	1.69551	0.761719	0.0200021	0.0498118
YER163C	481.458	593.504	369.412	0.622426	-0.684026	0.000227966	0.000965739
YER164W	478.976	167.029	790.922	4.73524	2.24344	9.32e-08	9.24e-07
YER165W	15158.1	10985.6	19330.5	1.75963	0.815269	1.7e-07	1.57e-06
YER166W	1691.06	2039.25	1342.88	0.658517	-0.602708	0.000258715	0.00108246
YER167W	546.766	505.398	588.134	1.16371	0.218726	0.219611	0.361431
YER168C	888.263	819.285	957.241	1.16839	0.224516	0.195343	0.330016
YER169W	563.183	730.984	395.381	0.540889	-0.886596	1.19e-06	9.1e-06
YER170W	161.549	172.817	150.281	0.869596	-0.201584	0.397497	0.565832
YER171W	674.623	621.021	728.225	1.17262	0.229742	0.18795	0.320132
YER172C	1207.75	1319.54	1095.95	0.830557	-0.267849	0.113615	0.211793
YER173W	203.474	169.263	237.686	1.40424	0.489791	0.0372829	0.0848058
YER174C	1182.16	1274.22	1090.1	0.855508	-0.225147	0.178108	0.307189
YER175C	368.589	327.212	409.965	1.2529	0.325276	0.38433	0.552416
YER175W-A	1.82828	2.57922	1.07733	0.417697	-1.25947	0.591789	0.760567
YER176W	305.973	180.33	431.615	2.39347	1.25911	2.04e-06	1.46e-05
YER177W	21337.8	26405.7	16269.9	0.616151	-0.698644	7.22e-06	4.54e-05
YER178W	13126.3	15519.5	10733.2	0.691594	-0.532003	0.0118576	0.031627
YER179W	30.3621	40.2408	20.4834	0.509021	-0.974202	0.0341445	0.0786681
YER180C	228.142	275.207	181.077	0.657965	-0.603917	0.00785755	0.0220704
YER180C-A	38.3682	54.6439	22.0924	0.404297	-1.30651	0.000783762	0.00288695
YER182W	187.604	179.153	196.056	1.09435	0.130074	0.557275	0.727397
YER183C	693.062	724.895	661.228	0.912171	-0.132624	0.442777	0.614199
YER184C	199.011	200.019	198.003	0.989924	-0.0146104	0.950878	1
YER185W	49.4178	55.2436	43.592	0.789086	-0.341745	0.308449	0.468683
YER186C	864.155	911.194	817.117	0.896755	-0.157215	0.362828	0.529193
YER187W	29.3845	26.9994	31.7696	1.17668	0.234718	0.689763	0.845978
YER188C-A	1.34292	1.07219	1.61365	1.505	0.589768	0.995831	1
YER189W	1.07476	1.07219	1.07733	1.0048	0.00690602	1	1
YER190W	1.07476	1.07219	1.07733	1.0048	0.00690602	1	1
YFL001W	416.12	399.866	432.373	1.08129	0.112757	0.571329	0.741529
YFL002C	395.694	212.413	578.975	2.72571	1.44663	9.63e-10	1.48e-08
YFL003C	26.6492	24.7278	28.5705	1.1554	0.20839	0.67754	0.834763
YFL004W	3872.83	6190.09	1555.57	0.251301	-1.99251	1.56e-33	2e-31
YFL005W	3229.76	3827.34	2632.18	0.687731	-0.540083	0.00065262	0.00245018
YFL007W	2588.95	2671.64	2506.26	0.938097	-0.0921909	0.587867	0.757411
YFL008W	205.142	93.8126	316.472	3.37345	1.75423	4.08e-06	2.71e-05
YFL009W	888.133	1096.6	679.665	0.619793	-0.690142	7.54e-05	0.000367919
YFL010C	1806.34	1928.97	1683.7	0.87285	-0.196194	0.236371	0.383328
YFL010W-A	5.36946	1.57453	9.16438	5.82038	2.54111	0.0551966	0.117225
YFL011W	9.25727	12.5963	5.91828	0.469844	-1.08975	0.198677	0.334332
YFL012W	7.20186	9.01235	5.39137	0.59822	-0.741252	0.492435	0.663951
YFL013C	78.06	23.0481	133.072	5.77364	2.52948	1.09e-07	1.06e-06
YFL014W	114.208	170.8	57.6161	0.337331	-1.56776	0.0125864	0.0333033
YFL016C	425.963	201.188	650.737	3.23447	1.69353	4.25e-07	3.66e-06
YFL017C	272.16	211.213	333.108	1.57711	0.657287	0.00168994	0.00564922
YFL017W-A	342.007	358.703	325.312	0.906913	-0.140964	0.481155	0.652113
YFL018C	4062.06	5037.8	3086.33	0.612635	-0.706901	8.77e-06	5.38e-05
YFL020C	2.92495	2.07688	3.77302	1.81668	0.861303	0.69134	0.847063
YFL021W	532.444	469.589	595.299	1.2677	0.342218	0.205965	0.344256
YFL022C	9812.73	10203.6	9421.84	0.923381	-0.115003	0.482588	0.653366
YFL023W	103.598	29.2489	177.948	6.08392	2.605	9.16e-07	7.19e-06
YFL024C	203.746	201.631	205.86	1.02097	0.0299452	0.911635	1
YFL025C	614.122	695.025	533.219	0.767194	-0.382337	0.0342833	0.078903
YFL026W	57.3481	65.7033	48.9928	0.745667	-0.423397	0.226918	0.370613
YFL027C	256.098	266.578	245.618	0.921374	-0.118141	0.612458	0.778734
YFL028C	902.841	910.055	895.626	0.984144	-0.0230581	0.927162	1
YFL029C	196.259	186.658	205.86	1.10287	0.141265	0.521617	0.694555
YFL030W	159.321	144.565	174.076	1.20414	0.268002	0.382136	0.549999
YFL031W	8078.17	7169.83	8986.51	1.25338	0.325823	0.0548384	0.116695
YFL033C	651.704	710.823	592.585	0.83366	-0.262469	0.149023	0.265715
YFL034C-A	2262.08	2140.81	2383.36	1.1133	0.154839	0.364598	0.531412
YFL034C-B	330.978	237.275	424.681	1.78982	0.839816	2.04e-05	0.000115201
YFL034W	295.854	207.359	384.349	1.85354	0.890284	0.000431648	0.00170513
YFL036W	1288.61	1121.48	1455.75	1.29806	0.376361	0.0239382	0.0580279
YFL037W	9268.59	9616.7	8920.47	0.927602	-0.108422	0.481968	0.652665
YFL038C	2726.9	2634.83	2818.98	1.06989	0.0974598	0.523622	0.696467
YFL039C	57761.2	56317.5	59205	1.05127	0.0721358	0.637353	0.801204
YFL040W	3.4417	3.65141	3.232	0.885137	-0.176027	1	1
YFL041W	1613.62	2008.53	1218.72	0.606772	-0.720774	1.18e-05	7e-05
YFL041W-A	38.014	31.3258	44.7023	1.42701	0.512996	0.221034	0.363216
YFL042C	356.885	311.902	401.869	1.28845	0.365633	0.0581482	0.122075
YFL044C	854.17	988.489	719.851	0.728234	-0.457525	0.00867189	0.0240679
YFL045C	19521.4	23248.8	15794	0.679349	-0.557775	0.000329925	0.00134884
YFL046W	159.87	101.588	218.153	2.14743	1.10261	2.09e-06	1.49e-05
YFL047W	1163.95	1120.69	1207.21	1.0772	0.107288	0.513138	0.686781
YFL048C	2221.74	2941.53	1501.94	0.510597	-0.969743	3.05e-09	4.14e-08
YFL049W	260.552	225.811	295.293	1.3077	0.387029	0.106023	0.19974
YFL050C	260.18	328.576	191.784	0.583682	-0.776746	0.000206523	0.000887913
YFL051C	2.71679	4.35625	1.07733	0.247307	-2.01562	0.279794	0.436293
YFL052W	24.3717	8.87735	39.866	4.49076	2.16696	0.00131558	0.00453929
YFL053W	9.75844	17.3575	2.15937	0.124405	-3.00688	0.00134701	0.00462541
YFL054C	205.94	258.292	153.588	0.594629	-0.749937	0.000867287	0.00315488
YFL055W	105.205	84.4329	125.977	1.49204	0.577288	0.0343906	0.0790936
YFL056C	114.205	118	110.41	0.935676	-0.0959188	0.714375	0.866542
YFL057C	134.039	4.7236	263.354	55.7528	5.80097	7.63e-51	1.58e-48
YFL058W	35.2789	1.07219	69.4856	64.8073	6.01808	4.23e-17	1.99e-15
YFL064C	1.07476	1.07219	1.07733	1.0048	0.00690602	1	1
YFL065C	1.07476	1.07219	1.07733	1.0048	0.00690602	1	1
YFR001W	456.767	63.2968	850.237	13.4326	3.74766	4.82e-17	2.22e-15
YFR002W	1959.24	2098.6	1819.88	0.867187	-0.205585	0.211116	0.350498
YFR003C	190.749	71.664	309.834	4.32343	2.11218	1.21e-12	3.28e-11
YFR004W	1655.56	1293.09	2018.02	1.56062	0.642116	9.88e-05	0.000463409
YFR005C	626.343	768.414	484.273	0.630224	-0.666063	0.000208928	0.000896901
YFR006W	1634.79	2098.91	1170.67	0.557752	-0.842305	3.8e-07	3.29e-06
YFR007W	232.397	262.769	202.026	0.768834	-0.379257	0.0955799	0.18338
YFR008W	74.6018	83.458	65.7455	0.787768	-0.344158	0.253255	0.404191
YFR009W	3886.81	4931.48	2842.14	0.576326	-0.795042	6.66e-07	5.41e-06
YFR010W	1868.09	1887.82	1848.36	0.979094	-0.0304809	0.862839	0.974774
YFR011C	182.939	168.199	197.679	1.17527	0.232993	0.385241	0.553477
YFR012W	12.563	18.662	6.464	0.346371	-1.52961	0.0541575	0.115513
YFR012W-A	12.7876	14.7783	10.7968	0.730588	-0.452869	0.651631	0.813124
YFR013W	445.99	385.567	506.412	1.31342	0.39333	0.0350153	0.0803292
YFR014C	354.48	350.185	358.775	1.02453	0.0349639	0.885237	0.990524
YFR015C	176.825	204.931	148.719	0.725704	-0.462548	0.123147	0.225898
YFR016C	162.179	68.8225	255.535	3.71295	1.89257	5.69e-05	0.000285816
YFR017C	65.6789	65.6735	65.6844	1.00017	0.000239635	0.998229	1
YFR018C	1187.72	1071.33	1304.12	1.21729	0.28367	0.095969	0.184017
YFR019W	438.122	502.743	373.5	0.742925	-0.428712	0.0230496	0.0562261
YFR021W	586.925	662.634	511.216	0.77149	-0.374281	0.0397863	0.0895407
YFR022W	374.994	339.651	410.337	1.20811	0.272754	0.151868	0.269816
YFR023W	5.30094	8.44251	2.15937	0.255773	-1.96706	0.0973891	0.18624
YFR024C-A	2395.67	3015.23	1776.1	0.589044	-0.763552	2.42e-06	1.7e-05
YFR025C	1015.91	1111.55	920.264	0.82791	-0.272454	0.109704	0.205754
YFR026C	20.2524	25.935	14.5699	0.561783	-0.831914	0.116252	0.215772
YFR027W	54.5821	24.5253	84.6388	3.45108	1.78705	4.01e-07	3.46e-06
YFR028C	656.182	442.528	869.836	1.96561	0.974974	8.55e-06	5.24e-05
YFR029W	321.907	338.369	305.445	0.902699	-0.147684	0.470104	0.64173
YFR030W	928.331	987.955	868.707	0.879298	-0.185576	0.264479	0.417855
YFR031C	204	91.0905	316.91	3.47906	1.7987	1.34e-09	2.01e-08
YFR031C-A	17429.9	15621.9	19237.8	1.23146	0.300372	0.0529708	0.113245
YFR032C	17.937	7.87266	28.0012	3.55677	1.83057	0.00167999	0.00561887
YFR032C-A	20881.6	14857.2	26906	1.81097	0.856766	0.00158171	0.00533455
YFR032C-B	4.82139	1.57453	8.06824	5.12421	2.35733	0.0736601	0.149528
YFR033C	1048.74	201.744	1895.73	9.39673	3.23216	2.55e-18	1.35e-16
YFR034C	71.3948	23.6855	119.104	5.02857	2.33015	5.02e-13	1.45e-11
YFR035C	2.1568	1.07219	3.24141	3.02317	1.59606	0.459124	0.630892
YFR036W	154.57	148.569	160.57	1.08077	0.112062	0.616524	0.78282
YFR037C	213.45	50.1903	376.709	7.50561	2.90797	3.72e-12	9.34e-11
YFR038W	967.649	725.721	1209.58	1.66672	0.737016	1.58e-05	9.09e-05
YFR039C	499.226	476.26	522.191	1.09644	0.132827	0.5756	0.745719
YFR040W	671.396	691.395	651.396	0.942147	-0.0859759	0.612628	0.778795
YFR041C	170.935	100.98	240.89	2.38551	1.2543	0.00050971	0.00197352
YFR042W	407.406	450.566	364.247	0.808421	-0.306821	0.120289	0.221842
YFR043C	156.143	126.481	185.805	1.46904	0.554871	0.0190827	0.0478182
YFR044C	8115.31	10139.1	6091.49	0.60079	-0.735067	9.87e-06	5.98e-05
YFR045W	226.659	246.423	206.895	0.839593	-0.252237	0.233255	0.379135
YFR046C	41.2588	10.8867	71.6309	6.57965	2.71801	5.19e-11	1.03e-09
YFR047C	1903.39	2337.77	1469.01	0.62838	-0.670291	0.0104433	0.0283914
YFR048W	545.727	536.805	554.648	1.03324	0.0471726	0.815536	0.944629
YFR049W	363.875	419.615	308.136	0.73433	-0.445499	0.022469	0.0549555
YFR050C	3895.27	3559.83	4230.71	1.18846	0.249091	0.121351	0.223369
YFR051C	4314.69	4406.99	4222.39	0.958113	-0.0617328	0.744825	0.893373
YFR052W	2355.33	2068.55	2642.1	1.27727	0.353065	0.0259663	0.0621625
YFR053C	888.342	1708.7	67.9849	0.0397875	-4.65154	1.59e-28	1.73e-26
YFR055W	1632.92	1051.8	2214.04	2.105	1.07382	2.88e-05	0.000156289
YGL001C	4213.35	3017.92	5408.79	1.79222	0.84175	1.24e-07	1.19e-06
YGL002W	715.972	868.546	563.398	0.648668	-0.624448	0.000447083	0.00175855
YGL003C	503.788	522.193	485.383	0.929509	-0.10546	0.597733	0.765302
YGL004C	371.069	430.817	311.321	0.722629	-0.468673	0.0174657	0.0443535
YGL005C	398.966	432.316	365.616	0.845713	-0.241759	0.210519	0.349778
YGL006W	979.21	944.777	1013.64	1.07289	0.101504	0.549608	0.721339
YGL006W-A	1.07476	1.07219	1.07733	1.0048	0.00690602	1	1
YGL007C-A	4.19287	5.15844	3.2273	0.625634	-0.67661	0.642882	0.805604
YGL008C	50545	47884.6	53205.4	1.11112	0.152009	0.431233	0.60221
YGL009C	55131.9	27395.3	82868.4	3.02491	1.59689	2.49e-13	7.55e-12
YGL010W	129.639	122.956	136.323	1.10871	0.148879	0.591773	0.760567
YGL011C	2146.24	1693.35	2599.13	1.5349	0.618149	0.000114103	0.000527858
YGL012W	10006	13242.7	6769.25	0.511168	-0.968131	6.85e-10	1.1e-08
YGL013C	921.567	828.831	1014.3	1.22377	0.291337	0.0852277	0.168285
YGL014W	1888.69	1985.32	1792.05	0.902652	-0.147758	0.393487	0.562562
YGL015C	7.32098	4.42375	10.2182	2.30985	1.2078	0.206285	0.344344
YGL016W	1166.23	1398.21	934.245	0.668171	-0.581712	0.00120994	0.00422233
YGL017W	663.851	701.946	625.756	0.89146	-0.165758	0.37064	0.537723
YGL018C	79.0339	48.6833	109.385	2.24686	1.16791	4.78e-05	0.000244934
YGL019W	2352.61	2598.31	2106.91	0.810877	-0.302446	0.0609942	0.127022
YGL020C	1064.1	1319.62	808.578	0.612734	-0.706667	3.7e-05	0.000193958
YGL021W	632.136	637.703	626.57	0.982543	-0.0254077	0.849993	0.96657
YGL022W	5270.76	5366.29	5175.23	0.964396	-0.052302	0.701192	0.855063
YGL023C	227.96	59.8478	396.073	6.618	2.72639	1.68e-16	7.5e-15
YGL025C	317.54	178.77	456.309	2.5525	1.35191	3.38e-11	7.14e-10
YGL026C	7086.25	8270.71	5901.8	0.713579	-0.486856	0.00717596	0.0204234
YGL027C	2230.81	3209.93	1251.69	0.389942	-1.35867	1.98e-16	8.79e-15
YGL028C	1738.01	3354.76	121.254	0.0361439	-4.79011	5.79e-126	9.31e-123
YGL029W	105.444	15.9478	194.941	12.2237	3.6116	1.85e-06	1.33e-05
YGL030W	63173.5	59000.9	67346.2	1.14144	0.190859	0.238519	0.385941
YGL031C	17063.5	11852.8	22274.2	1.87923	0.91014	4.86e-09	6.31e-08
YGL032C	7.00444	4.8586	9.15027	1.88332	0.913275	0.430073	0.600981
YGL033W	2.65422	3.14907	2.15937	0.685717	-0.544314	0.852565	0.967887
YGL035C	356.288	119.71	592.867	4.95253	2.30817	5.14e-26	4.86e-24
YGL036W	681.841	621.913	741.77	1.19272	0.254258	0.156343	0.276122
YGL037C	1301.83	1973.89	629.774	0.319052	-1.64814	2.52e-11	5.52e-10
YGL038C	772.676	988.361	556.991	0.563549	-0.827386	2.71e-06	1.88e-05
YGL039W	827.636	1020.51	634.766	0.62201	-0.684989	0.000104238	0.000486772
YGL040C	2517.83	2300.82	2734.85	1.18864	0.249316	0.120435	0.221999
YGL041C-B	3.26038	3.28406	3.2367	0.985578	-0.0209576	1	1
YGL041W-A	211.166	231.188	191.144	0.826793	-0.274402	0.215182	0.355688
YGL043W	241.037	95.7246	386.348	4.03604	2.01294	3.57e-12	9.04e-11
YGL044C	244.699	210.816	278.582	1.32145	0.402119	0.0511974	0.110186
YGL045W	98.9049	91.676	106.134	1.15771	0.211268	0.400947	0.569305
YGL047W	364.215	342.8	385.629	1.12494	0.169844	0.369989	0.537061
YGL048C	3710.38	3556.19	3864.57	1.08671	0.119973	0.424836	0.595474
YGL049C	403.578	184.222	622.933	3.38143	1.75764	5.22e-05	0.000264916
YGL050W	416.53	405.407	427.654	1.05488	0.0770752	0.694222	0.849809
YGL051W	1.07476	1.07219	1.07733	1.0048	0.00690602	1	1
YGL053W	155.821	123.669	187.973	1.51997	0.604045	0.0112047	0.0301556
YGL054C	2229.21	2484.43	1973.98	0.794541	-0.331806	0.0363749	0.0830044
YGL055W	12840.4	8488.06	17192.6	2.02551	1.01828	5.79e-05	0.000290288
YGL056C	867.691	873.779	861.603	0.986065	-0.0202451	0.877048	0.98599
YGL057C	187.86	179.25	196.47	1.09607	0.132334	0.565764	0.736386
YGL058W	688.952	868.367	509.536	0.586775	-0.769121	1.8e-05	0.000102347
YGL059W	171.908	171.437	172.378	1.00549	0.00789557	1	1
YGL060W	717.94	829.874	606.007	0.73024	-0.453558	0.0115061	0.0308893
YGL061C	96.4809	37.2566	155.705	4.17927	2.06325	1.22e-10	2.29e-09
YGL062W	2924.91	1452.37	4397.46	3.02777	1.59826	7.22e-10	1.15e-08
YGL063W	126.661	127.283	126.039	0.990225	-0.0141719	0.961888	1
YGL064C	226.805	211.745	241.864	1.14224	0.191863	0.386156	0.554545
YGL065C	769.792	805.191	734.393	0.912073	-0.132779	0.478226	0.649923
YGL066W	141.333	80.984	201.682	2.4904	1.31638	0.00141796	0.00484061
YGL067W	1403.03	1484.93	1321.13	0.889689	-0.168628	0.348127	0.512772
YGL068W	1987.49	2386.81	1588.18	0.665398	-0.58771	0.000279635	0.00115869
YGL070C	434.816	451.735	417.897	0.925093	-0.11233	0.537214	0.709559
YGL071W	841.013	541.686	1140.34	2.10517	1.07394	8.27e-10	1.29e-08
YGL073W	313.161	139.452	486.87	3.49131	1.80377	1.42e-08	1.67e-07
YGL075C	88.523	85.9996	91.0464	1.05868	0.0822718	0.861173	0.974031
YGL076C	8460.71	7714.28	9207.14	1.19352	0.255221	0.0944675	0.182005
YGL077C	3228.17	2987.92	3468.41	1.16081	0.215135	0.397	0.565698
YGL078C	1847.86	1477.3	2218.42	1.50167	0.586569	0.00741628	0.0210608
YGL079W	289.003	330.234	247.772	0.750294	-0.414473	0.0471237	0.103249
YGL080W	522.669	537.548	507.791	0.944643	-0.082159	0.655649	0.816864
YGL081W	12.7102	16.7877	8.63277	0.514233	-0.959506	0.218258	0.359756
YGL082W	818.879	1000.99	636.765	0.636133	-0.652601	0.000156346	0.000696251
YGL083W	518.106	540.047	496.166	0.918746	-0.122262	0.665354	0.825676
YGL084C	1118.55	1314.85	922.239	0.701402	-0.511687	0.002189	0.00711785
YGL085W	232.217	273.745	190.688	0.696588	-0.521622	0.0167862	0.0427968
YGL086W	153.299	72.069	234.529	3.25423	1.70232	5.32e-08	5.62e-07
YGL087C	484.24	556.031	412.449	0.741774	-0.430948	0.0230264	0.056212
YGL089C	11281.3	14633.2	7929.28	0.541868	-0.883987	0.000119461	0.000547922
YGL090W	32.0075	17.0875	46.9275	2.7463	1.45749	0.0190184	0.0476941
YGL091C	630.723	564.69	696.757	1.23387	0.303196	0.0896365	0.174494
YGL092W	2156.74	2008.89	2304.59	1.1472	0.198112	0.221376	0.363593
YGL093W	263.705	211.019	316.392	1.49936	0.584345	0.00808791	0.0226581
YGL094C	978.031	1077.91	878.153	0.814682	-0.29569	0.0872441	0.17118
YGL095C	614.192	703.183	525.202	0.746893	-0.421027	0.0199219	0.0496311
YGL096W	70.2169	66.6107	73.8232	1.10828	0.148321	0.618163	0.784128
YGL097W	2416.8	2667.61	2165.98	0.811955	-0.300529	0.0570398	0.120305
YGL098W	127.13	100.71	153.551	1.52467	0.608501	0.0154815	0.0398175
YGL099W	1025.83	796.673	1254.99	1.57529	0.655615	0.00431469	0.013023
YGL100W	1423.7	1668.38	1179.03	0.706693	-0.500844	0.00269878	0.00856344
YGL101W	1163.36	1085.22	1241.49	1.144	0.19409	0.254116	0.405263
YGL103W	72827.6	71381.8	74273.3	1.04051	0.0572891	0.719453	0.870732
YGL104C	164.577	280.665	48.4894	0.172766	-2.53311	2.94e-22	2.22e-20
YGL105W	7098.38	6965.95	7230.81	1.03802	0.0538386	0.703049	0.857003
YGL106W	1424.9	1160.69	1689.11	1.45527	0.541284	0.00126162	0.00437753
YGL107C	646.357	645.044	647.67	1.00407	0.00586009	0.970311	1
YGL108C	50.0981	14.5083	85.6879	5.90614	2.56221	9.4e-12	2.17e-10
YGL110C	100.884	43.9221	157.846	3.59377	1.8455	7.37e-10	1.17e-08
YGL111W	1121.56	1037.21	1205.91	1.16264	0.21741	0.180469	0.310347
YGL112C	1647.96	1931.04	1364.89	0.706814	-0.500598	0.00286129	0.00901244
YGL113W	180.036	161.698	198.375	1.22683	0.29493	0.188109	0.320233
YGL114W	1123.93	1279.62	968.235	0.756661	-0.40228	0.018749	0.0471755
YGL115W	2257.37	2756.43	1758.3	0.637891	-0.648619	7.58e-05	0.000369487
YGL116W	255.153	185.383	324.922	1.7527	0.80958	9.38e-05	0.000443277
YGL117W	302.374	160.356	444.393	2.77129	1.47056	0.00181998	0.00603367
YGL119W	661.974	793.044	530.904	0.669451	-0.57895	0.00133127	0.00458007
YGL120C	2490.11	2529.71	2450.5	0.968684	-0.0459015	0.763183	0.909796
YGL121C	32.6778	49.7555	15.6002	0.313536	-1.67329	0.000567775	0.00216576
YGL122C	1994.09	1859.32	2128.86	1.14497	0.195307	0.221671	0.363875
YGL123W	144383	150130	138636	0.923441	-0.114908	0.446272	0.618115
YGL124C	348.28	400.923	295.636	0.737389	-0.439503	0.0259998	0.0621966
YGL125W	246.001	101.542	390.46	3.84529	1.94309	5.47e-10	8.92e-09
YGL126W	1424.16	1402.92	1445.39	1.03027	0.0430258	0.877838	0.986533
YGL127C	377.297	353.821	400.773	1.1327	0.179765	0.396389	0.56506
YGL128C	195.496	174.961	216.031	1.23474	0.304203	0.181887	0.312107
YGL129C	885.739	1037.24	734.238	0.707877	-0.49843	0.00392522	0.0119597
YGL130W	698.215	784.308	612.123	0.780462	-0.3576	0.0412962	0.0923033
YGL131C	283.977	256.972	310.982	1.21018	0.275221	0.19967	0.335652
YGL133W	142.284	79.7093	204.858	2.57006	1.3618	1.78e-05	0.000101502
YGL134W	253.116	317.195	189.037	0.595963	-0.746704	0.000364743	0.0014697
YGL135W	8655.85	7622.01	9689.69	1.27128	0.346279	0.0253989	0.0609843
YGL136C	312.193	305.101	319.286	1.04649	0.0655607	0.736779	0.885823
YGL137W	3205.36	3580.1	2830.63	0.790657	-0.338877	0.0321001	0.074518
YGL138C	2.38371	3.14907	1.61835	0.513915	-0.960399	0.67615	0.833483
YGL139W	1146.66	1170.38	1122.95	0.959475	-0.0596832	0.714514	0.866547
YGL140C	1099.51	1227.23	971.778	0.791843	-0.336713	0.0474662	0.103857
YGL141W	464.431	472.092	456.77	0.967544	-0.0476005	0.819677	0.947116
YGL142C	756.885	857.194	656.576	0.76596	-0.38466	0.0264108	0.0631093
YGL143C	399.044	427.66	370.429	0.866175	-0.20727	0.287395	0.445314
YGL144C	364.001	337.049	390.954	1.15993	0.214043	0.282588	0.44009
YGL145W	488.102	480.617	495.587	1.03115	0.0442522	0.835645	0.956658
YGL146C	40.3195	40.773	39.866	0.977755	-0.0324545	0.948043	1
YGL147C	19841.8	18040.4	21643.2	1.1997	0.262678	0.0905527	0.175991
YGL148W	12183	14681.3	9684.79	0.659669	-0.600186	0.000118507	0.000544322
YGL150C	699.756	586.277	813.236	1.38712	0.472092	0.00788744	0.022135
YGL151W	395.367	241.848	548.885	2.26954	1.1824	1.15e-06	8.87e-06
YGL153W	73.2245	30.5911	115.858	3.78731	1.92117	6.86e-08	6.99e-07
YGL154C	269.677	266.87	272.485	1.02104	0.0300427	0.886932	0.991903
YGL155W	963.274	1191.76	734.783	0.616551	-0.697708	6.23e-05	0.000309876
YGL156W	120.944	192.303	49.5855	0.257851	-1.95539	1.39e-08	1.64e-07
YGL157W	1120.92	1451.14	790.711	0.54489	-0.875963	3.41e-05	0.000180975
YGL158W	21.2286	27.3745	15.0827	0.550974	-0.859944	0.0964501	0.184719
YGL159W	463.863	541.245	386.48	0.714058	-0.485886	0.0106489	0.0288773
YGL160W	694.279	626.832	761.726	1.2152	0.281195	0.117456	0.217568
YGL161C	1862.64	2252.48	1472.79	0.653851	-0.612966	0.000177424	0.000776684
YGL162W	372.47	258.098	486.842	1.88627	0.915536	2.6e-06	1.8e-05
YGL163C	227.195	138.05	316.341	2.29149	1.19629	7.67e-07	6.14e-06
YGL164C	50.4156	11.4267	89.4045	7.82416	2.96794	1.73e-08	2e-07
YGL166W	407.811	368.142	447.479	1.21551	0.281557	0.14697	0.262709
YGL167C	2386.81	2232.26	2541.37	1.13848	0.187103	0.247354	0.396543
YGL168W	33.5421	33.6727	33.4114	0.992242	-0.0112367	1	1
YGL169W	961.995	1014.09	909.904	0.897265	-0.156394	0.35755	0.523442
YGL170C	6.71672	6.43313	7.00031	1.08817	0.121899	0.989815	1
YGL171W	534.704	438.217	631.19	1.44036	0.526428	0.0305182	0.0713349
YGL172W	1343.31	1266.46	1420.17	1.12137	0.165267	0.3176	0.478856
YGL173C	4374.04	3915.37	4832.71	1.23429	0.303682	0.0540139	0.115245
YGL174W	50.9771	14.6433	87.311	5.96253	2.57592	8.94e-11	1.71e-09
YGL175C	53.5473	72.6011	34.4935	0.475109	-1.07367	0.00302944	0.00947251
YGL176C	445.47	534.309	356.63	0.66746	-0.583246	0.00210583	0.00687868
YGL178W	485.955	404.65	567.261	1.40186	0.487338	0.0478714	0.104531
YGL179C	359.954	294.169	425.739	1.44726	0.533326	0.00672384	0.0192988
YGL180W	114.406	55.8511	172.961	3.09683	1.63079	4.17e-09	5.47e-08
YGL181W	414.452	253.448	575.456	2.27051	1.18302	9.3e-10	1.43e-08
YGL183C	3.20517	2.64672	3.76361	1.42199	0.507911	0.834404	0.956252
YGL184C	65.9634	92.1407	39.7861	0.431797	-1.21158	0.000548992	0.00210158
YGL185C	235.439	226.254	244.625	1.0812	0.112631	0.667536	0.827031
YGL186C	1961.18	2276.61	1645.76	0.722898	-0.468135	0.287786	0.445597
YGL187C	1258.97	745.942	1772	2.37552	1.24824	1.76e-13	5.48e-12
YGL188C-A	3.49288	1.07219	5.91357	5.51542	2.46347	0.113519	0.211677
YGL189C	6847.29	10943.1	2751.49	0.251437	-1.99173	6.05e-12	1.47e-10
YGL190C	867.267	845.085	889.449	1.0525	0.0738145	0.681463	0.838794
YGL191W	1810.13	1266.74	2353.52	1.85794	0.893702	1.05e-07	1.02e-06
YGL192W	1.32593	1.57453	1.07733	0.684224	-0.54746	1	1
YGL193C	247.93	207.667	288.194	1.38777	0.472766	0.0248544	0.0599468
YGL194C	183.863	152.138	215.589	1.41706	0.502904	0.122509	0.225113
YGL194C-A	119.001	144.265	93.7374	0.649758	-0.622026	0.0187112	0.0471258
YGL195W	5499.51	6232.25	4766.76	0.764853	-0.386745	0.0153737	0.0396352
YGL196W	876.821	1231.29	522.351	0.42423	-1.23708	1.72e-10	3.15e-09
YGL197W	637.823	636.542	639.103	1.00402	0.00579211	0.959905	1
YGL198W	1568.33	1725.6	1411.06	0.817717	-0.290326	0.0746972	0.151346
YGL200C	6302.13	7838.84	4765.42	0.607924	-0.718037	2.9e-05	0.000157282
YGL201C	759.733	673.948	845.518	1.25457	0.327198	0.0610423	0.127081
YGL202W	8754.19	9984.83	7523.56	0.753499	-0.408323	0.0207913	0.0514585
YGL203C	165.039	71.8665	258.212	3.59294	1.84516	1.72e-08	2e-07
YGL205W	8.33684	11.2917	5.38196	0.476629	-1.06906	0.244195	0.392751
YGL206C	2753.69	2932.09	2575.29	0.878311	-0.187195	0.249375	0.398888
YGL207W	2267.79	1932.08	2603.49	1.34751	0.430292	0.0115376	0.030948
YGL208W	133.545	180.922	86.1678	0.476271	-1.07015	1.87e-05	0.000105878
YGL209W	429.79	368.533	491.047	1.33244	0.414069	0.0239831	0.0581066
YGL210W	542.996	474.072	611.92	1.29078	0.368238	0.0408534	0.0914724
YGL211W	765.046	810.124	719.969	0.888715	-0.170208	0.337621	0.501869
YGL212W	29.1698	22.8158	35.5238	1.55698	0.638751	0.151831	0.269816
YGL213C	1561.25	1911.42	1211.09	0.633606	-0.658342	8.29e-05	0.000397082
YGL215W	1352.8	960.565	1745.03	1.81668	0.861301	3.66e-07	3.18e-06
YGL216W	399.395	290.196	508.595	1.75259	0.809492	2e-05	0.000112837
YGL219C	483.54	415.424	551.656	1.32794	0.409185	0.0275939	0.065584
YGL220W	1332.83	1625.64	1040.02	0.639756	-0.644405	0.000115265	0.000532086
YGL221C	2865.98	3335.48	2396.48	0.71848	-0.476979	0.00348376	0.0107675
YGL222C	313.3	197.14	429.461	2.17846	1.12331	4.28e-08	4.59e-07
YGL223C	700.061	743.4	656.721	0.883402	-0.178858	0.308178	0.468419
YGL224C	634.845	782.33	487.359	0.622958	-0.682792	0.0001851	0.000806992
YGL225W	4360.08	4228.07	4492.1	1.06245	0.0873912	0.634858	0.798562
YGL226C-A	1457	1670.59	1243.41	0.744291	-0.426061	0.00904928	0.0249816
YGL226W	125.524	113.652	137.395	1.20891	0.273709	0.268948	0.423357
YGL227W	256.703	268.706	244.7	0.910661	-0.135015	0.5138	0.687381
YGL228W	1529.33	1696.9	1361.77	0.802507	-0.317414	0.0542776	0.115731
YGL229C	190.83	277.059	104.6	0.377537	-1.40531	5.89e-08	6.11e-07
YGL230C	11.6504	15.7453	7.55544	0.479853	-1.05934	0.162323	0.284696
YGL231C	1579.44	1952.07	1206.8	0.618216	-0.693816	2.57e-05	0.000141582
YGL232W	220.618	129.727	311.509	2.40127	1.2638	1.82e-05	0.000103415
YGL233W	794.585	853.963	735.207	0.860935	-0.216023	0.210173	0.349771
YGL234W	18374	20443.4	16304.6	0.797547	-0.326358	0.683496	0.840492
YGL235W	1.86203	2.64672	1.07733	0.407044	-1.29674	0.673635	0.831377
YGL236C	710.03	662.686	757.374	1.14289	0.192681	0.279578	0.436141
YGL237C	170.56	139.654	201.466	1.4426	0.528674	0.0195879	0.0488748
YGL238W	2063.37	2169.14	1957.6	0.902476	-0.14804	0.393221	0.562484
YGL240W	43.2218	46.0366	40.407	0.877716	-0.188174	0.662226	0.822828
YGL241W	703.337	527.193	879.48	1.66823	0.738319	3.14e-05	0.000168888
YGL242C	573.878	663.496	484.259	0.729859	-0.45431	0.0118595	0.031627
YGL243W	360.119	397.594	322.645	0.811494	-0.301348	0.118736	0.219434
YGL244W	247.365	89.2538	405.477	4.54297	2.18363	3.44e-06	2.33e-05
YGL245W	18570.9	19946.6	17195.1	0.862059	-0.214142	0.183607	0.314399
YGL246C	925.887	1152.85	698.926	0.60626	-0.721992	2.99e-05	0.000161446
YGL247W	243.23	244.616	241.845	0.988671	-0.0164371	0.939736	1
YGL248W	411.845	468.254	355.435	0.759065	-0.397705	0.0424096	0.0943407
YGL249W	11.218	16.5177	5.91828	0.3583	-1.48076	0.0572456	0.12066
YGL250W	106.865	144.235	69.495	0.481817	-1.05344	0.000147549	0.000664433
YGL251C	125.849	123.496	128.203	1.03811	0.0539575	0.863608	0.97531
YGL252C	865.016	737.455	992.576	1.34595	0.428623	0.0116925	0.0312334
YGL253W	34441	38850.9	30031.1	0.772983	-0.371491	0.0150176	0.0388573
YGL254W	291.47	272.733	310.206	1.1374	0.185738	0.36279	0.529193
YGL255W	1204.86	2081.78	327.947	0.157532	-2.66629	2.26e-08	2.57e-07
YGL256W	1370.33	1377.17	1363.49	0.990072	-0.0143951	0.922439	1
YGL257C	1159.15	1420.49	897.804	0.632038	-0.661917	9.59e-05	0.000452022
YGL258W	7.97972	10.5869	5.37255	0.507473	-0.978598	0.325356	0.487579
[truncated: 3,682 more rows]

## Sheet: S2 rim101∆ vs. ∑ rim101∆
id	baseMean	S288c rim101∆	∑1278b rim101∆	foldChange	log2FoldChange	pval	padj
YAL001C	459.983	513.895	406.071	0.790184	-0.339739	0.208001	0.395534
YAL002W	393.52	432.211	354.83	0.820966	-0.284606	0.134558	0.290564
YAL003W	45438.3	47834.4	43042.2	0.899817	-0.152296	0.322931	0.538916
YAL005C	4177.9	7416.19	939.608	0.126697	-2.98055	9.06e-13	3.31e-11
YAL007C	2401.73	2603.38	2200.09	0.845091	-0.242822	0.129511	0.283472
YAL008W	229.674	346.588	112.761	0.325346	-1.61996	7.64e-14	3.19e-12
YAL009W	299.308	296.76	301.856	1.01717	0.0245659	0.915515	1
YAL010C	188.852	218.52	159.184	0.728462	-0.457073	0.040201	0.119378
YAL011W	151.518	80.7735	222.263	2.75168	1.46032	0.000825536	0.00546535
YAL012W	12417.6	10253.5	14581.7	1.42212	0.508047	0.0011147	0.00699129
YAL013W	240.343	64.1082	416.578	6.49805	2.70001	4.93e-08	9.64e-07
YAL014C	576.891	580.972	572.809	0.985951	-0.0204122	0.916293	1
YAL015C	338.296	337.8	338.793	1.00294	0.0042331	0.996824	1
YAL016W	2498.71	2711.6	2285.82	0.842979	-0.246432	0.121714	0.27061
YAL017W	461.163	606.346	315.981	0.521124	-0.940302	3.21e-07	5.35e-06
YAL018C	1.56609	1.23704	1.89514	1.532	0.615418	0.915104	1
YAL019W	615.718	555.182	676.253	1.21808	0.284603	0.428029	0.65374
YAL020C	773.083	401.73	1144.44	2.84877	1.51034	2.31e-11	6.88e-10
YAL021C	1137.89	613.807	1661.97	2.70763	1.43703	2.67e-17	1.56e-15
YAL022C	1420.99	1555.2	1286.77	0.827397	-0.273348	0.095948	0.229441
YAL023C	6887.2	6459.51	7314.89	1.13242	0.179413	0.250647	0.450786
YAL024C	402.275	424.106	380.445	0.897052	-0.156737	0.446717	0.670075
YAL025C	1002.03	716.828	1287.23	1.79574	0.844576	0.107613	0.248381
YAL026C	794.649	1052.56	536.738	0.509936	-0.971613	1.26e-07	2.27e-06
YAL027W	163.686	180.944	146.428	0.809244	-0.305354	0.201188	0.387503
YAL028W	65.3506	69.5808	61.1203	0.878407	-0.187038	0.562486	0.774411
YAL029C	1402.62	1560.17	1245.06	0.798029	-0.325487	0.0511741	0.143176
YAL030W	471.705	521.218	422.192	0.810011	-0.303986	0.0981641	0.232923
YAL031C	313.274	342.283	284.264	0.830495	-0.267957	0.168138	0.340466
YAL032C	263.27	245.567	280.973	1.14418	0.194317	0.365507	0.585958
YAL033W	505.471	475.061	535.88	1.12802	0.173796	0.343846	0.562014
YAL034C	252.808	236.996	268.619	1.13343	0.180697	0.37923	0.600184
YAL034W-A	94.3089	80.1204	108.497	1.35418	0.43742	0.160873	0.330424
YAL035W	4150.08	2855.77	5444.39	1.90645	0.930888	2.43e-05	0.000259953
YAL036C	3550.33	3415.13	3685.52	1.07917	0.109928	0.483352	0.703862
YAL037C-A	2.89631	2.47407	3.31855	1.34133	0.423665	0.88038	1
YAL037W	69.2211	63.0987	75.3434	1.19406	0.255871	0.533273	0.748606
YAL038W	156718	162701	150735	0.926455	-0.110208	0.477919	0.698353
YAL039C	357.869	183.982	531.756	2.89026	1.5312	2.94e-05	0.00030763
YAL040C	1004.86	732.672	1277.05	1.743	0.801571	5.91e-06	7.33e-05
YAL041W	848.411	860.136	836.687	0.972738	-0.0398775	0.818442	0.962328
YAL042W	6293.91	7117.99	5469.82	0.768449	-0.379978	0.0152611	0.0565046
YAL043C	1446.58	1161.46	1731.71	1.49098	0.576259	0.000460946	0.00337066
YAL044C	2274.61	3235.26	1313.96	0.406138	-1.29996	0.00276554	0.0147198
YAL044W-A	551.911	616.262	487.56	0.791157	-0.337964	0.0582633	0.157333
YAL046C	354.837	380.859	328.815	0.863352	-0.21198	0.272298	0.47792
YAL047C	176.401	195.491	157.312	0.804699	-0.313479	0.187313	0.368499
YAL048C	181.393	206.011	156.776	0.761006	-0.39402	0.0802049	0.200712
YAL049C	1639.3	1041.41	2237.2	2.14825	1.10316	2.22e-11	6.65e-10
YAL051W	513.29	448.599	577.981	1.28841	0.365596	0.0547723	0.151194
YAL053W	2479.14	2144.86	2813.42	1.3117	0.391441	0.0145262	0.0546007
YAL054C	88.4083	76.3796	100.437	1.31497	0.395032	0.149455	0.314295
YAL055W	41.1757	38.744	43.6074	1.12553	0.1706	0.713192	0.893573
YAL056W	640.377	996.012	284.741	0.285881	-1.80651	4.73e-23	4.62e-21
YAL058W	697.308	761.658	632.958	0.831026	-0.267035	0.132847	0.288223
YAL059W	1001.48	736.868	1266.1	1.71822	0.780915	3.72e-05	0.000377845
YAL060W	1149.66	1223.8	1075.52	0.878831	-0.186342	0.845895	0.980781
YAL061W	47.7648	73.7273	21.8023	0.295715	-1.75772	1.48e-07	2.63e-06
YAL062W	47.0232	75.5681	18.4783	0.244525	-2.03194	1.84e-08	3.81e-07
YAL063C	3.02112	0.831288	5.21095	6.26852	2.64813	0.120396	0.268543
YAL064W-B	0.889429	0.831288	0.94757	1.13988	0.188884	1	1
YAL065C	1.30507	1.66258	0.94757	0.569941	-0.811116	0.885134	1
YAL067C	12.3939	16.2596	8.52813	0.524498	-0.930991	0.136741	0.294094
YAL067W-A	0.889429	0.831288	0.94757	1.13988	0.188884	1	1
YAL068C	0.889429	0.831288	0.94757	1.13988	0.188884	1	1
YAR002C-A	3746.2	4163.28	3329.12	0.799639	-0.322579	0.041111	0.121632
YAR002W	1541.35	1472.76	1609.95	1.09315	0.128497	0.433931	0.658818
YAR003W	689.64	736.383	642.897	0.873047	-0.195869	0.265578	0.469246
YAR007C	1670.21	1625.9	1714.52	1.0545	0.0765626	0.646296	0.840354
YAR008W	524.381	621.418	427.344	0.687693	-0.540164	0.00315416	0.0163818
YAR014C	1006.71	923.611	1089.81	1.17995	0.238726	0.163245	0.333211
YAR015W	5236.62	5256.05	5217.19	0.992606	-0.0107067	0.994512	1
YAR018C	342.624	339.858	345.39	1.01628	0.0232922	0.900806	1
YAR019C	221.568	194.442	248.694	1.27901	0.35503	0.097284	0.231346
YAR020C	11.0486	11.1927	10.9046	0.974258	-0.0376246	1	1
YAR023C	59.6346	47.7298	71.5395	1.49884	0.58385	0.0693311	0.178744
YAR027W	453.504	564.989	342.018	0.605354	-0.72415	9.57e-05	0.000875666
YAR028W	324.011	310.199	337.823	1.08905	0.123073	0.530562	0.746073
YAR029W	64.5789	52.391	76.7668	1.46527	0.551165	0.13236	0.287652
YAR031W	49.8943	34.8943	64.8942	1.85974	0.895097	0.00684291	0.0305368
YAR033W	3.07403	3.30536	2.84271	0.860031	-0.21754	0.991165	1
YAR035C-A	0.889429	0.831288	0.94757	1.13988	0.188884	1	1
YAR035W	67.9262	70.4715	65.381	0.927765	-0.108169	0.754113	0.916693
YAR042W	509.877	385.817	633.938	1.64311	0.716426	0.0014183	0.00856169
YAR050W	14.5693	14.9236	14.2149	0.952513	-0.07019	0.96115	1
YAR064W	0.889429	0.831288	0.94757	1.13988	0.188884	1	1
YAR066W	0.889429	0.831288	0.94757	1.13988	0.188884	1	1
YAR068W	0.889429	0.831288	0.94757	1.13988	0.188884	1	1
YAR071W	83.186	117.093	49.2791	0.420855	-1.24861	0.000500589	0.00361537
YBL001C	1193.2	1286.64	1099.75	0.854751	-0.226423	0.171252	0.34524
YBL002W	6957.01	7549.44	6364.57	0.843052	-0.246307	0.113168	0.257272
YBL003C	3195.55	3888.83	2502.28	0.643454	-0.636091	6.61e-05	0.000635971
YBL004W	2622.63	2211.25	3034.01	1.37208	0.456365	0.01898	0.0669976
YBL005W	243.789	348.805	138.773	0.397854	-1.32969	7.02e-11	1.98e-09
YBL006C	539.948	536.834	543.062	1.0116	0.0166395	0.950097	1
YBL007C	2274.16	2667.53	1880.8	0.705071	-0.504159	0.001833	0.010624
YBL008W	615.74	740.648	490.832	0.662706	-0.59356	0.000839114	0.00553815
YBL008W-A	1.53173	1.64278	1.42067	0.864796	-0.209568	1	1
YBL009W	756.351	732.909	779.793	1.06397	0.0894559	0.604288	0.806929
YBL010C	154.931	183.349	126.514	0.690017	-0.535297	0.0335939	0.103533
YBL011W	1075.94	1042.71	1109.17	1.06374	0.0891438	0.602289	0.80606
YBL013W	11.6022	10.8859	12.3184	1.13159	0.178352	0.847516	0.981953
YBL014C	632.368	641.735	623.001	0.970807	-0.0427433	0.801098	0.950418
YBL015W	388.266	515.478	261.053	0.50643	-0.981565	1.68e-07	2.94e-06
YBL016W	1810.59	726.823	2894.36	3.98221	1.99357	2.89e-32	3.96e-30
YBL017C	1971.11	2290.28	1651.94	0.721285	-0.471359	0.0036823	0.0185848
YBL018C	426.302	500.119	352.485	0.704803	-0.504709	0.00751871	0.0328465
YBL019W	167.366	193.086	141.646	0.733588	-0.446957	0.0575839	0.155933
YBL020W	803.623	821.768	785.478	0.955839	-0.0651602	0.707392	0.888382
YBL021C	186.698	170.088	203.309	1.19532	0.257398	0.332656	0.550152
YBL022C	2407.99	2152.61	2663.38	1.23728	0.30717	0.0567756	0.15469
YBL023C	764.93	739.649	790.21	1.06836	0.0953967	0.57606	0.783968
YBL024W	3886.72	3211.96	4561.49	1.42016	0.50605	0.00133517	0.00814534
YBL025W	131.737	148.81	114.664	0.770538	-0.376061	0.137496	0.294986
YBL026W	791.382	756.403	826.36	1.09249	0.127616	0.466881	0.690027
YBL027W	23071.8	21187.9	24955.8	1.17783	0.236133	0.124493	0.275485
YBL028C	1237.01	1232.14	1241.88	1.00791	0.0113609	0.958942	1
YBL029C-A	139.561	115.608	163.514	1.41438	0.500167	0.0846239	0.209283
YBL029W	34.6501	25.7106	43.5896	1.6954	0.761623	0.216093	0.406596
YBL030C	9147.63	5096.02	13199.2	2.5901	1.37301	5.81e-18	3.66e-16
YBL031W	231.464	246.903	216.025	0.874942	-0.192741	0.382232	0.603429
YBL032W	2441.63	2952.62	1930.65	0.653877	-0.612909	0.000141248	0.00122829
YBL033C	540.607	320.699	760.516	2.37143	1.24576	2.54e-11	7.51e-10
YBL034C	425.522	433.171	417.874	0.964688	-0.0518662	0.798141	0.948131
YBL035C	604.775	628.731	580.818	0.923794	-0.114357	0.530071	0.745902
YBL036C	1190.73	1269.52	1111.95	0.875883	-0.191191	0.252424	0.452969
YBL037W	488.092	448.896	527.289	1.17464	0.232214	0.196348	0.380917
YBL038W	465.584	427.48	503.687	1.17827	0.236672	0.217497	0.40876
YBL039C	6430.84	6314.8	6546.87	1.03675	0.0520676	0.746619	0.912147
YBL039W-B	68.4528	85.2664	51.6391	0.605621	-0.723512	0.0207463	0.0718029
YBL040C	1364.53	1502.35	1226.72	0.816539	-0.292405	0.073833	0.18809
YBL041W	3026.86	2936.08	3117.64	1.06184	0.0865626	0.591025	0.796825
YBL042C	1348.49	1257.85	1439.13	1.14412	0.194244	0.234834	0.432007
YBL043W	54.4125	42.9697	65.8554	1.5326	0.615984	0.0734671	0.187529
YBL044W	11.683	9.14417	14.2218	1.55528	0.637175	0.438881	0.662801
YBL045C	2842.23	1915.73	3768.73	1.96725	0.97618	1.47e-09	3.51e-08
YBL046W	276.276	217.511	335.041	1.54034	0.62325	0.0160642	0.0587347
YBL047C	2183.7	2312.9	2054.51	0.888282	-0.170911	0.292991	0.503309
YBL049W	8.44236	10.7276	6.15715	0.573956	-0.800988	0.278801	0.48676
YBL050W	1065.15	1210.63	919.675	0.759665	-0.396565	0.0181563	0.0646931
YBL051C	703.495	675.531	731.46	1.08279	0.114757	0.507643	0.72609
YBL052C	255.064	267.972	242.155	0.90366	-0.146148	0.684737	0.871323
YBL054W	1562.33	1316.77	1807.88	1.37297	0.457296	0.00534387	0.0249589
YBL055C	1032.13	908.717	1155.54	1.27161	0.346662	0.0395079	0.117646
YBL056W	2408.07	2887.62	1928.53	0.66786	-0.582382	0.000291336	0.00228349
YBL057C	1082.5	1186.98	978.015	0.823952	-0.279367	0.0975131	0.23172
YBL058W	2717.37	2901.64	2533.11	0.872991	-0.195961	0.22007	0.412752
YBL059C-A	243.403	264.132	222.675	0.843044	-0.24632	0.240461	0.438163
YBL059W	152.683	148.504	156.862	1.05628	0.0789953	0.763014	0.922948
YBL060W	259.687	289.1	230.275	0.796521	-0.328215	0.190732	0.372831
YBL061C	650.705	721.459	579.951	0.803858	-0.314987	0.0963361	0.229863
YBL063W	246.899	258.323	235.476	0.911557	-0.133595	0.567202	0.777704
YBL064C	393.226	580.793	205.66	0.354101	-1.49777	1.6e-11	4.87e-10
YBL066C	313.895	281.995	345.795	1.22625	0.294247	0.136559	0.2938
YBL067C	1067.67	1048.97	1086.38	1.03567	0.0505579	0.768101	0.925916
YBL068W	1497.46	1390.17	1604.74	1.15435	0.20708	0.206916	0.394646
YBL069W	505.618	528.452	482.785	0.913583	-0.130392	0.470535	0.693993
YBL071C-B	2.61015	3.32515	1.89514	0.569941	-0.811116	0.672117	0.861226
YBL071W-A	277.818	307.844	247.793	0.80493	-0.313064	0.132462	0.287776
YBL072C	7549.64	6182.96	8916.31	1.44208	0.528148	0.000756498	0.00510279
YBL074C	75.8615	103.871	47.8516	0.460681	-1.11816	0.000246796	0.00199765
YBL075C	477.588	551.956	403.22	0.73053	-0.452984	0.0147949	0.0552232
YBL076C	12956.3	13502.6	12409.9	0.919076	-0.121744	0.441188	0.664786
YBL078C	70.0432	74.6972	65.3892	0.87539	-0.192002	0.567263	0.777704
YBL079W	1560.1	1650.77	1469.43	0.890149	-0.167881	0.310599	0.52487
YBL080C	161.116	190.979	131.253	0.687265	-0.541063	0.0226269	0.0769228
YBL081W	943.444	657.411	1229.48	1.87018	0.903178	1.13e-07	2.08e-06
YBL082C	620.706	593.302	648.109	1.09238	0.127469	0.459363	0.682442
YBL084C	387.067	391.814	382.321	0.975771	-0.0353855	0.855166	0.987084
YBL085W	1011.43	1135.86	887.003	0.780912	-0.356769	0.139191	0.29777
YBL086C	97.7159	118.666	76.7655	0.646901	-0.628382	0.0346625	0.105913
YBL087C	9137.37	8008.8	10265.9	1.28183	0.358208	0.0219638	0.0751709
YBL088C	467.982	514.785	421.179	0.818165	-0.289537	0.121743	0.27061
YBL089W	379.973	377.623	382.323	1.01245	0.0178482	0.93679	1
YBL090W	429.356	382.462	476.25	1.24522	0.316404	0.140288	0.299719
YBL091C	4065.37	4523.15	3607.59	0.797584	-0.326292	0.0855592	0.210867
YBL091C-A	133.552	163.813	103.291	0.630539	-0.665343	0.00871691	0.0367825
YBL092W	62669.5	54828.6	70510.3	1.28601	0.362905	0.0190711	0.0672452
YBL093C	871.596	776.978	966.215	1.24356	0.314472	0.123267	0.273149
YBL095W	329.733	254.849	404.616	1.58767	0.666911	0.000729571	0.00495231
YBL097W	143.672	147.069	140.276	0.953812	-0.0682238	0.89582	1
YBL098W	831.85	767.418	896.282	1.16792	0.223941	0.69301	0.876515
YBL099W	11033.9	7909.68	14158.1	1.78997	0.839936	1.93e-07	3.3e-06
YBL100W-C	1.54162	1.66258	1.42067	0.8545	-0.226848	1	1
YBL101C	249.89	240.648	259.132	1.07681	0.106764	0.735304	0.905758
YBL102W	923.11	1185.31	660.912	0.557586	-0.842733	7.43e-07	1.14e-05
YBL103C	283.838	305.192	262.484	0.860062	-0.217487	0.356059	0.574677
YBL104C	636.752	624.011	649.494	1.04084	0.0577464	0.742015	0.909845
YBL105C	1208.75	1166.3	1251.21	1.07281	0.101389	0.537265	0.751862
YBL106C	452.563	459.792	445.335	0.968558	-0.0460901	0.818401	0.962328
YBL107C	303.23	288.497	317.962	1.10214	0.140302	0.49719	0.715433
YBR001C	362.969	538.328	187.609	0.348503	-1.52076	8.47e-15	3.89e-13
YBR002C	528.885	437.505	620.265	1.41773	0.503584	0.00651491	0.0292353
YBR003W	664.376	761.609	567.143	0.744665	-0.425337	0.0162276	0.0592311
YBR004C	441.35	340.304	542.396	1.59386	0.672523	0.000217011	0.00179495
YBR005W	423.915	186.456	661.374	3.54708	1.82663	1.86e-07	3.2e-06
YBR006W	205.868	213.691	198.045	0.926783	-0.109696	0.601469	0.805928
YBR007C	332.453	376.376	288.53	0.766602	-0.383451	0.0557617	0.153018
YBR008C	396.83	376.296	417.363	1.10913	0.149432	0.430888	0.655916
YBR009C	1577.94	1638.68	1517.2	0.925867	-0.111122	0.501805	0.720141
YBR010W	2478.05	2518.64	2437.46	0.967767	-0.0472687	0.7966	0.947177
YBR011C	16748.6	15119.4	18377.8	1.21551	0.281567	0.154752	0.321822
YBR013C	112.162	138.568	85.7571	0.618882	-0.692264	0.00559831	0.0258615
YBR014C	453.054	561.149	344.958	0.614735	-0.701964	0.00213924	0.011898
YBR015C	3120.93	2838.53	3403.33	1.19898	0.261803	0.100586	0.236846
YBR016W	1133.69	583.396	1683.99	2.88652	1.52933	5.26e-19	3.68e-17
YBR017C	1939.32	2071.23	1807.4	0.872619	-0.196577	0.225855	0.420538
YBR018C	5.19184	7.54098	2.84271	0.376968	-1.40748	0.117699	0.264452
YBR019C	8.07565	9.0452	7.10609	0.78562	-0.348096	0.661129	0.853354
YBR020W	75.4177	83.0794	67.756	0.815558	-0.294141	0.337357	0.554365
YBR021W	401.899	391.23	412.568	1.05454	0.0766135	0.717434	0.896444
YBR022W	275.537	267.269	283.805	1.06187	0.0866061	0.686331	0.872009
YBR023C	1997.07	2058.92	1935.22	0.939918	-0.0893934	0.574073	0.782495
YBR024W	204.254	214.74	193.768	0.902339	-0.148259	0.506906	0.725359
YBR025C	12895.9	14245.9	11546	0.810482	-0.303148	0.106829	0.247281
YBR026C	601.311	984.691	217.932	0.22132	-2.1758	5.62e-31	7.09e-29
YBR028C	588.852	785.449	392.256	0.499403	-1.00172	4.41e-08	8.64e-07
YBR029C	1422.9	1259.27	1586.53	1.25988	0.333283	0.0419473	0.123437
YBR030W	580.65	580.368	580.933	1.00097	0.00140384	0.999105	1
YBR031W	4618.33	3511.14	5725.52	1.63067	0.705465	4.5e-05	0.000450802
YBR033W	11.9135	11.9844	11.8426	0.988166	-0.017175	1	1
YBR034C	4103.62	3886.06	4321.18	1.11197	0.153116	0.335076	0.552027
YBR035C	1820.23	1936.27	1704.2	0.880144	-0.184188	0.253852	0.454771
YBR036C	2336.55	2028.1	2645	1.30418	0.383143	0.0169499	0.0611736
YBR037C	423.464	403.927	443.001	1.09673	0.133214	0.476695	0.697167
YBR038W	854.745	707.535	1001.95	1.41612	0.501944	0.00335085	0.0172917
YBR039W	2581.59	2592.36	2570.83	0.991692	-0.0120355	0.934321	1
YBR040W	5.8718	7.48159	4.26201	0.569667	-0.81181	0.364334	0.584807
YBR041W	1278.66	1615.97	941.342	0.582522	-0.779614	2.77e-06	3.83e-05
YBR042C	1012	1106.82	917.179	0.828661	-0.271145	0.10299	0.240593
YBR043C	550.634	696.184	405.084	0.581864	-0.781247	1.21e-05	0.000138395
YBR044C	449.857	485.581	414.133	0.852861	-0.229618	0.217992	0.409483
YBR045C	42.1411	56.3297	27.9526	0.496233	-1.01091	0.00950067	0.0391401
YBR046C	256.559	407.955	105.164	0.257783	-1.95577	1.86e-19	1.34e-17
YBR047W	59.3278	88.8093	29.8464	0.336073	-1.57315	0.000658777	0.00455831
YBR048W	5385.07	4029.15	6740.98	1.67305	0.742481	2.61e-06	3.65e-05
YBR049C	1025.15	1186.96	863.344	0.727357	-0.459265	0.0193476	0.0679966
YBR050C	44.9958	60.1397	29.8519	0.496375	-1.0105	0.0100274	0.0408136
YBR052C	1257.33	1500.62	1014.04	0.675743	-0.565454	0.000952991	0.00616951
YBR053C	548.52	842.619	254.42	0.30194	-1.72767	1.12e-20	9.12e-19
YBR054W	18.2479	19.9113	16.5845	0.832919	-0.263752	0.55453	0.768224
YBR055C	756.417	731.999	780.835	1.06672	0.0931758	0.601014	0.805928
YBR056W	660.524	989.451	331.598	0.335133	-1.57719	4.99e-16	2.68e-14
YBR057C	269.193	202.874	335.512	1.6538	0.725782	0.0232533	0.078384
YBR058C	1067.79	1167.76	967.826	0.828787	-0.270927	0.107095	0.247719
YBR058C-A	678.214	779.273	577.155	0.740632	-0.433171	0.0147677	0.055154
YBR059C	901.259	1068.12	734.401	0.687566	-0.540429	0.00192609	0.0110172
YBR060C	717.148	750.129	684.167	0.912067	-0.132789	0.454666	0.677459
YBR061C	1215.07	954.378	1475.76	1.5463	0.628821	0.000164564	0.00141196
YBR062C	280.557	274.414	286.701	1.04477	0.0631908	0.76952	0.926794
YBR063C	324.241	341.442	307.04	0.899246	-0.153213	0.438394	0.662378
YBR065C	136.519	173.541	99.4976	0.573337	-0.802546	0.00114009	0.00712972
YBR066C	145.517	118.567	172.466	1.45458	0.540603	0.0569854	0.155028
YBR067C	3447.61	4229.27	2665.95	0.630356	-0.665761	0.0142898	0.0538064
YBR068C	7087.01	5152.05	9021.98	1.75114	0.808298	3.9e-06	5.12e-05
YBR069C	3878.71	4904.82	2852.61	0.581593	-0.781917	8.58e-07	1.3e-05
YBR070C	566.072	574.45	557.693	0.970831	-0.0427086	0.814637	0.960636
YBR071W	557.192	520.772	593.611	1.13987	0.188865	0.301598	0.513299
YBR072C-A	2.17072	2.91941	1.42204	0.487099	-1.03771	0.643062	0.838351
YBR072W	119.031	190.217	47.8448	0.251528	-1.99121	0.000456999	0.00334941
YBR073W	1281.9	1383.16	1180.64	0.853577	-0.228406	0.168443	0.340858
YBR074W	1465.27	1599.24	1331.3	0.832461	-0.264546	0.106454	0.246681
YBR076W	4.72864	3.77049	5.68679	1.50824	0.592862	0.655326	0.848496
YBR077C	341.444	378.246	304.642	0.805406	-0.312212	0.105085	0.24412
YBR078W	17872.6	13517.8	22227.5	1.64432	0.717492	3.99e-06	5.24e-05
YBR079C	3149.94	1693.68	4606.2	2.71964	1.44342	0.00015591	0.00134894
YBR080C	1723.33	1827.89	1618.76	0.885587	-0.175295	0.285126	0.494285
YBR081C	487.334	457.733	516.936	1.12934	0.175478	0.338889	0.555606
YBR082C	5482.02	5537.65	5426.4	0.979911	-0.029277	0.839023	0.975802
YBR083W	827.288	550.709	1103.87	2.00445	1.0032	0.000885321	0.00580146
YBR084C-A	16596.9	15931.1	17262.7	1.08359	0.115813	0.450325	0.673723
YBR084W	7409.35	6624.99	8193.72	1.23679	0.306599	0.0668086	0.173991
YBR085C-A	243.119	246.952	239.285	0.968955	-0.0454982	0.81786	0.962328
YBR085W	238.847	253.583	224.112	0.883783	-0.178236	0.38439	0.606114
YBR086C	2649.78	2677.65	2621.92	0.979187	-0.0303436	0.859732	0.989019
YBR087W	1148.34	1002.89	1293.79	1.29007	0.367445	0.0284788	0.0912653
YBR088C	3151.56	2860.51	3442.6	1.20349	0.267225	0.0933932	0.224751
YBR089C-A	842.465	873.377	811.553	0.929213	-0.105919	0.540547	0.754538
YBR090C	48.6086	15.7153	81.502	5.18615	2.37466	4.68e-10	1.23e-08
YBR091C	378.858	258.263	499.453	1.93389	0.951505	8.83e-07	1.33e-05
YBR093C	1132.35	2095.07	169.633	0.0809678	-3.62651	2.17e-33	3.4e-31
YBR094W	880.459	877.365	883.552	1.00705	0.0101377	0.955124	1
YBR095C	273.914	288.18	259.648	0.900992	-0.150414	0.621879	0.820039
YBR096W	1300.79	1540.68	1060.89	0.688583	-0.538298	0.00108885	0.00687611
YBR097W	307.75	307.131	308.368	1.00403	0.00579603	0.980694	1
YBR098W	124.969	153.749	96.19	0.625631	-0.676616	0.00909833	0.0378705
YBR101C	1696.6	1666.98	1726.22	1.03554	0.0503803	0.799073	0.94889
YBR102C	467.51	525.651	409.368	0.778783	-0.360708	0.0510982	0.143026
YBR103W	550.253	587.83	512.676	0.872151	-0.19735	0.280232	0.487772
YBR104W	1107.46	1154.59	1060.33	0.918356	-0.122874	0.464544	0.687362
YBR105C	303.518	341.254	265.783	0.778843	-0.360595	0.0591721	0.159299
YBR106W	12577.2	12414.7	12739.6	1.02617	0.0372693	0.824173	0.966919
YBR107C	114.243	128.563	99.9242	0.777241	-0.363566	0.159842	0.329041
YBR108W	215.059	225.457	204.661	0.907762	-0.139615	0.528019	0.744347
YBR109C	3728.17	4027.56	3428.77	0.851327	-0.232215	0.143566	0.30521
YBR110W	911.864	1076.56	747.171	0.694037	-0.526916	0.00189233	0.0108627
YBR111C	1627.85	1796.42	1459.28	0.812327	-0.299867	0.0651508	0.171205
YBR111W-A	170.592	160.627	180.557	1.12408	0.168739	0.49746	0.715662
YBR112C	592.002	249.03	934.974	3.75446	1.9086	7.29e-07	1.13e-05
YBR114W	184.188	156.154	212.223	1.35907	0.442614	0.0445547	0.128858
YBR115C	618.814	1.66258	1235.96	743.403	9.538	1.75e-172	5.65e-169
YBR117C	28.3258	44.8104	11.8412	0.264251	-1.92002	6.17e-06	7.62e-05
YBR118W	8405.88	6540.05	10271.7	1.57059	0.651303	0.000614719	0.00431847
YBR119W	260.297	249.99	270.603	1.08245	0.114306	0.64146	0.836941
YBR120C	168.183	149.196	187.17	1.25452	0.327139	0.174174	0.349817
YBR121C	13668	13799.4	13536.6	0.980957	-0.0277378	0.869305	0.995077
YBR122C	897.736	845.489	949.983	1.12359	0.168116	0.331513	0.549108
YBR123C	291.219	298.136	284.302	0.953601	-0.0685424	0.764025	0.923904
YBR125C	572.3	496.061	648.539	1.30738	0.386674	0.0297555	0.0940761
YBR126C	2157.85	2311.95	2003.76	0.866695	-0.206404	0.200213	0.386318
YBR127C	7847.8	7117.84	8577.77	1.20511	0.269163	0.193409	0.376578
YBR128C	33.2643	40.0008	26.5279	0.663183	-0.592521	0.19563	0.379982
YBR129C	436.135	473.33	398.941	0.842839	-0.246671	0.187996	0.369109
YBR130C	822.439	829.853	815.024	0.98213	-0.0260145	0.917878	1
YBR131W	183.261	206.852	159.67	0.771905	-0.373504	0.109126	0.250974
YBR132C	74.3548	75.2613	73.4483	0.975911	-0.0351789	0.927242	1
YBR133C	1249.42	1132.59	1366.24	1.2063	0.270587	0.100806	0.237094
YBR135W	787.115	811.911	762.318	0.938918	-0.0909292	0.602542	0.80606
YBR136W	404.606	419.336	389.877	0.929748	-0.105088	0.59196	0.797588
YBR137W	405.799	424.531	387.068	0.911755	-0.133283	0.470954	0.694293
YBR138C	105.424	132.195	78.6538	0.594985	-0.749076	0.0115589	0.0455771
YBR139W	478.646	688.643	268.649	0.390114	-1.35803	1.29e-13	5.24e-12
YBR140C	1297.22	1321.08	1273.36	0.963883	-0.0530707	0.762851	0.922948
YBR141C	175.417	136.658	214.177	1.56725	0.648234	0.00802107	0.0346792
YBR142W	2087.36	2011.88	2162.84	1.07504	0.104387	0.51737	0.735589
YBR143C	7953.11	9104.58	6801.65	0.747059	-0.420707	0.00716938	0.0317906
YBR145W	337.616	383.392	291.841	0.761207	-0.39364	0.395017	0.618702
YBR146W	1227.41	1222.92	1231.89	1.00733	0.0105376	0.965596	1
YBR147W	11.9452	12.0438	11.8467	0.983634	-0.0238063	1	1
YBR148W	33.5755	36.3392	30.8117	0.847894	-0.238044	0.703299	0.884623
YBR149W	1874.75	2216.75	1532.74	0.691438	-0.532328	0.00623193	0.0281975
YBR150C	204.813	198.816	210.809	1.06032	0.0844994	0.699228	0.881225
YBR151W	1630.37	2032.26	1228.48	0.604488	-0.726215	9.41e-06	0.000111701
YBR152W	29.3301	17.9024	40.7578	2.27667	1.18692	0.0902273	0.219318
YBR153W	311.988	264.854	359.122	1.35592	0.439275	0.028279	0.0907267
YBR154C	1984.6	1984.34	1984.86	1.00026	0.000372585	1	1
YBR155W	234.476	154.729	314.223	2.0308	1.02205	0.0411717	0.121671
YBR156C	267.991	250.742	285.24	1.13758	0.185973	0.433783	0.658813
YBR157C	93.5476	120.289	66.8057	0.555375	-0.848466	0.00153842	0.00919193
YBR158W	1671.07	2499.8	842.331	0.336959	-1.56936	8.07e-12	2.56e-10
YBR159W	2951.4	3483.19	2419.6	0.694652	-0.525637	0.000974172	0.00628766
YBR160W	957.9	882.452	1033.35	1.171	0.227738	0.185741	0.366156
YBR161W	264.78	288.408	241.152	0.836149	-0.258167	0.209421	0.397646
YBR162C	10137.6	8459.91	11815.4	1.39663	0.481951	0.00196652	0.0111987
YBR162W-A	694.493	767.725	621.261	0.809224	-0.305389	0.262151	0.465418
YBR163W	603.468	653.571	553.364	0.846679	-0.240113	0.176783	0.353292
YBR164C	1370.75	1514.35	1227.14	0.810344	-0.303394	0.0667007	0.173914
YBR165W	309.977	273.157	346.797	1.26959	0.344359	0.0834255	0.207115
YBR166C	998.854	998.516	999.191	1.00068	0.000975954	1	1
YBR167C	296.946	272.653	321.24	1.1782	0.236587	0.255746	0.457018
YBR168W	214.421	307.567	121.275	0.394306	-1.34261	6.1e-10	1.56e-08
YBR169C	227.058	343.243	110.874	0.323019	-1.63031	1.59e-13	6.36e-12
YBR170C	761.211	802.817	719.605	0.89635	-0.157865	0.357343	0.576171
YBR171W	764.164	844.114	684.215	0.810572	-0.302987	0.0923464	0.222899
YBR172C	874.921	599.22	1150.62	1.9202	0.941254	0.00431528	0.0211653
YBR173C	1987.37	1574.84	2399.9	1.52391	0.607773	0.000180826	0.00153512
YBR175W	717.218	666.901	767.534	1.1509	0.202759	0.248783	0.449043
YBR176W	329.496	398.375	260.617	0.654201	-0.612195	0.00217141	0.0120561
YBR177C	594.781	677.431	512.131	0.75599	-0.403561	0.0292629	0.0929228
YBR179C	530.54	522.88	538.199	1.0293	0.0416597	0.828265	0.96907
YBR180W	11.6934	12.4891	10.8977	0.872579	-0.196643	0.835069	0.972962
YBR181C	5144.21	4293.58	5994.83	1.39623	0.481537	0.00224576	0.0123622
YBR182C	1350.86	810.526	1891.19	2.33329	1.22236	3.2e-10	8.51e-09
YBR182C-A	5.97489	2.47407	9.4757	3.83	1.93735	0.109933	0.252014
YBR183W	753.161	258.738	1247.58	4.82179	2.26957	6.24e-23	5.82e-21
YBR184W	55.6762	78.1807	33.1718	0.424296	-1.23686	0.00064864	0.0045027
YBR185C	430.863	380.384	481.342	1.26541	0.339608	0.0688838	0.177662
YBR186W	3.92774	4.54239	3.31308	0.729368	-0.455281	0.786314	0.938588
YBR187W	2856.2	3123.71	2588.69	0.828722	-0.271039	0.116874	0.26315
YBR188C	109.715	123.704	95.7264	0.773837	-0.369898	0.188876	0.370233
YBR189W	32783.5	33000	32567.1	0.986882	-0.0190501	0.907781	1
YBR191W	11095.6	9983.93	12207.3	1.22269	0.290059	0.0630187	0.167089
YBR192W	503.303	520.99	485.617	0.932103	-0.101438	0.581069	0.788191
YBR193C	318.938	338.938	298.937	0.881982	-0.181179	0.354227	0.572871
YBR194W	127.884	129.285	126.482	0.97832	-0.0316222	0.90425	1
YBR195C	518.88	557.834	479.926	0.860338	-0.217025	0.231994	0.427813
YBR196C	33430.8	34225.1	32636.6	0.953588	-0.0685621	0.666876	0.856901
YBR196C-A	19.6527	14.1913	25.114	1.76968	0.823488	0.130967	0.28559
YBR196C-B	22.0025	14.1517	29.8532	2.10952	1.07691	0.0397763	0.118281
YBR197C	271.858	309.635	234.08	0.755986	-0.403568	0.0547916	0.151194
YBR198C	849.331	715.858	982.804	1.3729	0.45723	0.0153698	0.056784
YBR199W	2023.3	2527.23	1519.37	0.601197	-0.73409	5.94e-06	7.35e-05
YBR200W	618.38	644.634	592.126	0.918545	-0.122577	0.499791	0.717856
YBR200W-A	0.889429	0.831288	0.94757	1.13988	0.188884	1	1
YBR201C-A	42.152	37.8731	46.4309	1.22596	0.293913	0.42806	0.65374
YBR201W	222.622	246.705	198.538	0.804762	-0.313366	0.13855	0.296674
YBR202W	1036.13	1085.42	986.84	0.909182	-0.137359	0.41448	0.640379
YBR203W	97.6077	77.29	117.925	1.52575	0.609519	0.0616363	0.164168
YBR204C	229.386	307.171	151.602	0.493541	-1.01876	2.32e-06	3.27e-05
YBR205W	1634.62	1928.64	1340.61	0.695107	-0.524694	0.00128522	0.00790666
YBR207W	1161.2	1301.35	1021.04	0.784598	-0.349974	0.0364716	0.110511
YBR208C	933.568	1568.69	298.445	0.190251	-2.39402	6.38e-27	6.73e-25
YBR210W	322.771	365.549	279.993	0.765951	-0.384677	0.0478298	0.136347
YBR211C	364.604	337.83	391.378	1.15851	0.212267	0.282683	0.491108
YBR212W	1237.51	775.196	1699.82	2.19276	1.13275	1.39e-11	4.25e-10
YBR213W	217.716	185.773	249.658	1.34389	0.426412	0.0483626	0.13728
YBR214W	233.311	258.155	208.467	0.807527	-0.308418	0.128944	0.282711
YBR215W	278.085	317.8	238.371	0.750066	-0.414911	0.21539	0.405916
YBR216C	447.872	441.444	454.3	1.02912	0.0414168	0.826907	0.968537
YBR217W	91.4642	107.117	75.8111	0.707738	-0.498713	0.0967894	0.230425
YBR218C	1919.78	1820.95	2018.61	1.10855	0.148671	0.475978	0.696672
YBR219C	227.002	210.464	243.539	1.15715	0.210578	0.321004	0.536954
YBR220C	721.829	876.108	567.549	0.647807	-0.626364	0.000286053	0.00225859
YBR221C	7341.57	8342.72	6340.43	0.759995	-0.395938	0.0263358	0.0860694
YBR221W-A	0.889429	0.831288	0.94757	1.13988	0.188884	1	1
YBR222C	1615.78	1914.98	1316.57	0.687512	-0.540543	0.00092888	0.00603162
YBR223C	156.505	160.458	152.552	0.950726	-0.0728992	0.764105	0.923904
YBR225W	202.225	189.86	214.59	1.13025	0.176643	0.413886	0.639949
YBR227C	465.036	576.568	353.504	0.613118	-0.705764	0.0326805	0.101398
YBR228W	167.263	181.478	153.047	0.843335	-0.245822	0.315681	0.530393
YBR229C	1040.51	1207.95	873.077	0.722775	-0.468381	0.00556299	0.0257538
YBR230C	341.644	388.597	294.69	0.758343	-0.399077	0.10415	0.24239
YBR230W-A	69.0614	96.8946	41.2282	0.425495	-1.23279	6.76e-05	0.000647624
YBR231C	174.04	95.4992	252.58	2.64484	1.40318	2.34e-08	4.79e-07
YBR233W	277.879	248.268	307.49	1.23854	0.308639	0.137573	0.294996
YBR233W-A	240.7	281.47	199.929	0.710303	-0.493494	0.0212653	0.0731487
YBR234C	3100.83	2863.52	3338.14	1.16575	0.221255	0.162397	0.332228
YBR235W	737.483	817.394	657.573	0.804474	-0.313881	0.0688276	0.177588
YBR236C	792.89	785.627	800.152	1.01849	0.0264307	0.877046	0.999791
YBR237W	283.184	326.568	239.801	0.734307	-0.445545	0.19821	0.383718
YBR238C	289.706	132.254	447.159	3.38106	1.75748	3.62e-18	2.33e-16
YBR239C	293.188	201.221	385.155	1.91409	0.936657	2.75e-06	3.82e-05
YBR240C	57.6205	49.3924	65.8486	1.33317	0.414864	0.207432	0.394649
YBR241C	208.66	224.022	193.297	0.862849	-0.21282	0.405179	0.631467
YBR242W	1312.82	930.795	1694.83	1.82085	0.864609	2.43e-07	4.11e-06
YBR243C	1129.08	1345.18	912.978	0.678702	-0.559151	0.00879791	0.0370272
YBR244W	563.231	973.894	152.568	0.156658	-2.67431	5.96e-42	1.06e-39
YBR245C	1042.91	964.196	1121.63	1.16329	0.218205	0.422527	0.648488
YBR246W	1114.54	970.153	1258.93	1.29766	0.375913	0.0244242	0.0814399
YBR247C	1991.14	1525.55	2456.72	1.61038	0.687404	2.58e-05	0.000274771
YBR248C	1322.82	1497.67	1147.96	0.766495	-0.383652	0.250324	0.450525
YBR249C	9857.74	9403.66	10311.8	1.09657	0.133004	0.441954	0.665102
YBR250W	21.7605	21.7323	21.7886	1.00259	0.00373783	1	1
YBR251W	423.59	398.425	448.756	1.12633	0.171624	0.379788	0.600771
YBR252W	2019.8	1798.8	2240.8	1.24572	0.31698	0.0504681	0.141756
YBR253W	295.431	323.589	267.274	0.825967	-0.275845	0.177896	0.354915
YBR254C	407.56	407.648	407.472	0.999567	-0.000624421	0.999795	1
YBR255C-A	208.257	166.812	249.702	1.49691	0.581985	0.00802983	0.0346792
YBR255W	109.848	89.8485	129.849	1.44519	0.531264	0.211957	0.40116
YBR256C	937.817	1059.29	816.346	0.770655	-0.375843	0.0252688	0.083658
YBR257W	314.642	311.337	317.947	1.02123	0.0303097	0.892525	1
YBR258C	81.7681	81.5652	81.971	1.00497	0.00715864	0.995747	1
YBR259W	285.017	312.802	257.232	0.822347	-0.28218	0.161424	0.331221
YBR260C	611.006	606.128	615.885	1.0161	0.0230385	0.895948	1
YBR261C	1039.19	962.929	1115.44	1.15839	0.212116	0.209497	0.397671
YBR262C	441.456	408.568	474.344	1.16099	0.215357	0.264626	0.468981
YBR263W	4631.72	4417.02	4846.42	1.09721	0.133845	0.510485	0.728874
YBR264C	326.512	327.013	326.011	0.996935	-0.00442933	0.997731	1
YBR265W	1591.64	1556.79	1626.5	1.04478	0.0631977	0.701013	0.882609
YBR267W	1607.55	972.707	2242.4	2.30532	1.20497	6.46e-05	0.000623673
YBR268W	462.015	443.047	480.983	1.08562	0.118526	0.551946	0.765303
YBR269C	421.19	472.3	370.08	0.783569	-0.351867	0.0609376	0.162779
YBR270C	143.157	179.697	106.617	0.593318	-0.753123	0.00247091	0.0133928
YBR271W	712.896	744.053	681.739	0.916251	-0.126185	0.484508	0.704749
YBR272C	456.114	489.658	422.57	0.862989	-0.212586	0.247484	0.447222
YBR273C	649.94	642.2	657.681	1.02411	0.0343648	0.859681	0.989019
YBR274W	505.257	555.261	455.253	0.819891	-0.286496	0.111262	0.25425
YBR275C	134.226	101.19	167.263	1.65297	0.725059	0.0733694	0.187503
YBR276C	1316.24	1445.19	1187.28	0.821537	-0.283603	0.0853209	0.210441
YBR278W	187.932	199.608	176.256	0.883011	-0.179497	0.44953	0.673354
YBR279W	293.399	218.579	368.219	1.6846	0.752407	0.0466367	0.133738
YBR280C	173.464	165.001	181.928	1.10259	0.140894	0.526809	0.744077
YBR281C	802.135	927.312	676.957	0.730021	-0.45399	0.008097	0.0349458
YBR282W	402.628	392.516	412.74	1.05152	0.0724798	0.755934	0.918164
YBR283C	4904.98	4016.45	5793.5	1.44244	0.528516	0.000789867	0.00530563
YBR284W	65.6583	36.5569	94.7597	2.59212	1.37413	3.07e-05	0.000319603
YBR285W	7.1737	8.65925	5.68815	0.656888	-0.606281	0.52164	0.73921
YBR286W	15879.3	14900.2	16858.3	1.13141	0.178127	0.285984	0.494971
YBR287W	1818.04	1120.4	2515.69	2.24535	1.16694	1.21e-11	3.71e-10
YBR288C	920.05	952.221	887.879	0.932429	-0.100934	0.564448	0.776281
YBR289W	403.411	377.019	429.803	1.14	0.189038	0.382312	0.603429
YBR290W	292.08	314.544	269.617	0.857169	-0.222348	0.431466	0.656534
YBR291C	295.775	279.323	312.228	1.1178	0.160666	0.657269	0.849644
YBR293W	399.39	353.456	445.325	1.25992	0.333329	0.0735544	0.187603
YBR294W	72.5372	6.26435	138.81	22.1587	4.4698	1.21e-29	1.42e-27
YBR295W	423.418	345.549	501.286	1.4507	0.536746	0.00417204	0.0206675
YBR296C	230.041	442.067	18.0148	0.0407512	-4.61701	8.59e-78	5.53e-75
YBR296C-A	2.98676	1.23704	4.73648	3.8289	1.93693	0.261292	0.464252
YBR297W	337.398	113.362	561.435	4.95258	2.30818	6.12e-30	7.57e-28
YBR298C	104.651	152.452	56.8487	0.372895	-1.42316	9.13e-08	1.7e-06
YBR298C-A	0.889429	0.831288	0.94757	1.13988	0.188884	1	1
YBR299W	0.889429	0.831288	0.94757	1.13988	0.188884	1	1
YBR301W	2.24275	1.64278	2.84271	1.73042	0.791126	0.778568	0.933102
YBR302C	198.912	0.831288	396.992	477.563	8.89955	3.29e-90	4.23e-87
YCL001W	1330.88	1386.77	1274.99	0.919397	-0.121241	0.460675	0.683681
YCL001W-A	3.68925	5.00752	2.37098	0.473483	-1.07862	0.443878	0.667216
YCL001W-B	4.95075	7.05605	2.84544	0.403263	-1.31021	0.265206	0.46923
YCL002C	720.679	652.997	788.362	1.2073	0.271782	0.116985	0.263307
YCL004W	155.632	178.598	132.665	0.742813	-0.428928	0.0684607	0.176926
YCL005W	499.775	496.398	503.153	1.01361	0.0194999	0.924854	1
YCL005W-A	1071.16	976.18	1166.14	1.19459	0.256519	0.130421	0.284783
YCL008C	743.657	549.264	938.051	1.70783	0.772166	8.89e-06	0.000106687
YCL009C	4581.68	3756.29	5407.07	1.43947	0.52554	0.000838751	0.00553815
YCL010C	232.726	224.24	241.212	1.07569	0.105257	0.665589	0.856028
YCL011C	2987.85	3031.96	2943.75	0.970909	-0.0425916	0.795465	0.946176
YCL012C	164.556	152.868	176.244	1.15292	0.205288	0.375276	0.596158
YCL014W	409.019	356.959	461.078	1.29168	0.369252	0.371492	0.591867
YCL016C	362.295	326.637	397.953	1.21834	0.284912	0.145689	0.308593
YCL017C	1824.2	1979.41	1668.99	0.843176	-0.246094	0.150287	0.315735
YCL024W	304.013	311.862	296.164	0.949665	-0.0745095	0.822988	0.965903
YCL025C	1460.04	1133.42	1786.66	1.57634	0.656581	0.273616	0.479759
YCL026C-A	27.1285	41.4654	12.7915	0.308486	-1.69672	0.00223402	0.0123293
YCL026C-B	983.294	863.619	1102.97	1.27715	0.352924	0.0530401	0.147181
YCL027W	338.921	302.658	375.183	1.23963	0.309904	0.161518	0.331221
YCL028W	2293.9	2280.43	2307.38	1.01182	0.0169468	0.921439	1
YCL029C	281.911	222.191	341.63	1.53755	0.62063	0.0129888	0.0498138
YCL030C	3343.11	4881.9	1804.33	0.369595	-1.43598	1.53e-09	3.63e-08
YCL031C	1032.46	1195.04	869.886	0.727916	-0.458157	0.0342393	0.105019
YCL032W	400.674	350.249	451.099	1.28794	0.365062	0.0599594	0.160735
YCL033C	498.096	574.945	421.248	0.732675	-0.448755	0.013186	0.0502679
YCL034W	1211.22	1273.41	1149.02	0.902314	-0.148299	0.371966	0.592475
YCL035C	1118.16	1278.19	958.12	0.749589	-0.415829	0.0131517	0.0501965
YCL036W	465.847	308.121	623.572	2.02379	1.01706	1.89e-07	3.24e-06
YCL037C	1155	441.384	1868.62	4.23354	2.08187	1.33e-22	1.16e-20
YCL038C	334.163	391.626	276.7	0.706542	-0.501154	0.00913504	0.0379987
YCL039W	357.14	301.639	412.64	1.36799	0.452061	0.0177806	0.0637781
YCL040W	1601.59	1477.09	1726.09	1.16857	0.224748	0.394929	0.618702
YCL042W	10.0156	9.6093	10.4219	1.08456	0.117115	0.92993	1
YCL043C	19690.3	16008.7	23371.9	1.45996	0.545924	0.000423462	0.00315026
YCL044C	472.421	388.192	556.65	1.43396	0.520001	0.00458818	0.0221492
YCL045C	2932.01	3200.27	2663.75	0.832351	-0.264735	0.0963418	0.229863
YCL047C	255.046	262.776	247.316	0.941165	-0.0874801	0.678474	0.86596
YCL048W	3.30137	3.28556	3.31718	1.00962	0.0138155	1	1
YCL048W-A	1.5654	1.23704	1.89377	1.5309	0.614377	0.900226	1
YCL049C	103.288	166.307	40.2683	0.242132	-2.04613	1.68e-13	6.63e-12
YCL050C	4738.33	4702.04	4774.63	1.01544	0.0220998	0.88305	1
YCL051W	338.267	364.322	312.211	0.856965	-0.222691	0.277684	0.485174
YCL052C	775.107	774.216	775.998	1.0023	0.00331678	0.992118	1
YCL054W	918.322	541.001	1295.64	2.3949	1.25997	0.00174219	0.0102296
YCL055W	543.099	489.273	596.925	1.22003	0.286912	0.108805	0.250326
YCL056C	180.144	128.592	231.695	1.80178	0.849423	0.00031493	0.00243579
YCL057C-A	1319.19	1148.03	1490.36	1.29819	0.3765	0.0469245	0.134351
YCL057W	2566.91	2280.5	2853.33	1.25119	0.323295	0.0433725	0.126348
YCL058C	157.209	128.681	185.736	1.44338	0.52945	0.0245654	0.0817364
YCL058W-A	150.795	83.5742	218.015	2.60864	1.3833	0.0234513	0.0789273
YCL059C	1416.24	1465.87	1366.62	0.932295	-0.101142	0.769742	0.926832
YCL061C	131.082	106.237	155.928	1.46774	0.553597	0.355924	0.574604
YCL063W	589.385	472.855	705.915	1.49288	0.578098	0.00126605	0.00781117
YCL064C	3448.53	5991.18	905.874	0.151201	-2.72546	2.88e-33	4.42e-31
YCL066W	1.12598	0.831288	1.42067	1.709	0.773152	0.9318	1
YCL067C	0.889429	0.831288	0.94757	1.13988	0.188884	1	1
YCL068C	0.889429	0.831288	0.94757	1.13988	0.188884	1	1
YCL069W	0.889429	0.831288	0.94757	1.13988	0.188884	1	1
YCL073C	0.889429	0.831288	0.94757	1.13988	0.188884	1	1
YCR002C	1930.17	1917.01	1943.33	1.01373	0.0196723	0.912629	1
YCR003W	441.918	371.111	512.726	1.3816	0.466337	0.0158536	0.0582628
YCR004C	2267.87	2484.73	2051.01	0.825445	-0.276756	0.0848151	0.209434
YCR005C	1367.19	1456.36	1278.01	0.877541	-0.188462	0.26535	0.46923
YCR007C	53.7972	39.8425	67.7519	1.7005	0.765956	0.0275227	0.0888208
YCR008W	1363.96	1319.43	1408.49	1.0675	0.0942354	0.565276	0.776915
YCR009C	1486.81	1755.99	1217.63	0.693415	-0.528208	0.00130543	0.00802333
YCR010C	8.38079	9.18376	7.57783	0.825133	-0.277301	0.783597	0.93691
YCR011C	1684.51	2346.61	1022.41	0.435696	-1.19861	2.88e-13	1.1e-11
YCR012W	105477	137436	73518.6	0.53493	-0.902577	0.000108053	0.000977946
YCR014C	167.716	189.019	146.413	0.774591	-0.368493	0.34303	0.560965
YCR015C	138.856	154.521	123.192	0.797255	-0.326888	0.175294	0.351101
YCR016W	447.276	333.466	561.087	1.68259	0.750687	0.0667619	0.173991
YCR017C	2410.95	2485.32	2336.58	0.940149	-0.0890382	0.621807	0.820039
YCR018C	374.06	301.768	446.352	1.47912	0.564744	0.00291209	0.0153224
YCR019W	307.283	378.662	235.904	0.622994	-0.68271	0.000647156	0.00449725
YCR020C	126.556	144.12	108.992	0.756263	-0.403039	0.124327	0.275309
YCR020C-A	318.682	383.402	253.962	0.662392	-0.594243	0.00285226	0.0150692
YCR020W-B	120.678	136.143	105.213	0.772812	-0.371811	0.34294	0.560961
YCR021C	48.6431	28.1054	69.1808	2.46147	1.29952	0.00177766	0.0103616
YCR023C	788.896	795.147	782.645	0.984277	-0.0228636	0.898241	1
YCR024C	228.928	215.304	242.552	1.12656	0.171921	0.415997	0.641644
YCR024C-A	2224.65	1855.99	2593.31	1.39727	0.482606	0.00258249	0.0138949
YCR024C-B	6214.3	4439.39	7989.22	1.79962	0.847695	7.06e-08	1.35e-06
YCR026C	685.885	698.065	673.704	0.965103	-0.0512445	0.785138	0.937706
YCR027C	330.365	313.94	346.79	1.10464	0.143574	0.467624	0.69065
YCR028C	614.074	624.109	604.038	0.96784	-0.0471591	0.789769	0.941838
YCR028C-A	2405.21	2457.49	2352.94	0.95746	-0.0627164	0.689555	0.874514
YCR030C	726.424	687.327	765.52	1.11376	0.155444	0.407636	0.633914
YCR031C	15373.7	14469	16278.4	1.12506	0.169999	0.271363	0.47685
YCR032W	489.803	545.632	433.973	0.795359	-0.330322	0.0717099	0.183919
YCR033W	586.61	460.484	712.735	1.54779	0.630214	0.0270963	0.0877526
YCR034W	3114.79	3062.57	3167	1.0341	0.0483721	0.76904	0.926563
YCR035C	1078.52	1141.14	1015.9	0.890251	-0.167717	0.491318	0.711599
YCR036W	856.945	949.183	764.708	0.805649	-0.311776	0.0665427	0.173713
YCR037C	1051.13	695.175	1407.08	2.02406	1.01726	1.83e-09	4.31e-08
YCR038C	122.526	143.664	101.387	0.705723	-0.502827	0.0560599	0.153509
YCR039C	0.889429	0.831288	0.94757	1.13988	0.188884	1	1
YCR040W	0.889429	0.831288	0.94757	1.13988	0.188884	1	1
YCR042C	576.639	636.797	516.482	0.811062	-0.302115	0.265178	0.46923
YCR043C	1022.76	1160.45	885.077	0.762702	-0.390808	0.0214819	0.0737337
YCR044C	872.021	803.549	940.493	1.17042	0.227031	0.183346	0.362579
YCR045C	5.73311	5.77943	5.68679	0.98397	-0.0233132	1	1
YCR046C	686.048	417.267	954.829	2.28829	1.19427	3.54e-11	1.04e-09
YCR047C	697.847	313.257	1082.44	3.45542	1.78886	6.82e-06	8.36e-05
YCR048W	1009.24	976.21	1042.28	1.06768	0.094477	0.640371	0.836009
YCR050C	2.0484	1.25683	2.83998	2.25963	1.17609	0.603526	0.806333
YCR051W	1592.43	832.852	2352.01	2.82404	1.49776	2.33e-05	0.000250376
YCR052W	1135.57	962.493	1308.64	1.35964	0.443222	0.00888965	0.0372913
YCR053W	7963.55	8641.95	7285.16	0.843	-0.246395	0.118485	0.265569
YCR054C	559.491	538.22	580.763	1.07905	0.109756	0.54339	0.757028
YCR057C	2616.07	2591.28	2640.85	1.01913	0.0273337	0.855137	0.987084
YCR059C	1097.21	1079.92	1114.49	1.03201	0.0454574	0.785534	0.938005
YCR060W	347.113	377.227	316.998	0.840339	-0.250956	0.196142	0.380631
YCR061W	79.7438	56.201	103.286	1.8378	0.877983	0.0285526	0.0914455
YCR063W	64.1783	53.9744	74.3822	1.3781	0.462683	0.140172	0.299571
YCR065W	552.098	598.686	505.51	0.844366	-0.244059	0.230529	0.425816
YCR066W	152.95	146.208	159.692	1.09223	0.127274	0.619214	0.818202
YCR067C	1261.67	1122.03	1401.3	1.2489	0.320654	0.0574833	0.155881
YCR068W	161.073	216.521	105.625	0.487827	-1.03556	4.24e-06	5.55e-05
YCR069W	1274.44	1412.28	1136.6	0.804797	-0.313303	0.0580753	0.157089
YCR071C	246.68	213.344	280.016	1.31251	0.392326	0.0741639	0.188485
YCR072C	1691.61	1611.24	1771.97	1.09975	0.137176	0.399207	0.623217
YCR073C	139.439	147.178	131.701	0.894846	-0.160289	0.510495	0.728874
YCR073W-A	905.443	812.574	998.312	1.22858	0.296991	0.129101	0.282863
YCR075C	326.019	376.296	275.742	0.732777	-0.448553	0.0437846	0.12726
YCR075W-A	213.58	214.868	212.291	0.988007	-0.0174072	0.938575	1
YCR076C	349.278	366.855	331.701	0.904175	-0.145326	0.451353	0.674357
YCR077C	1670.64	1403.14	1938.14	1.38129	0.466021	0.0223602	0.0761713
YCR079W	348.304	355	341.608	0.962277	-0.0554766	0.783386	0.936832
YCR081W	229.177	264.617	193.736	0.732139	-0.44981	0.0309568	0.096985
YCR082W	1252.59	1247.21	1257.97	1.00863	0.0123935	0.955421	1
YCR083W	349.438	348.24	350.636	1.00688	0.00989205	0.972054	1
YCR084C	2542.91	2034.57	3051.25	1.4997	0.584678	0.0111031	0.0442405
YCR086W	176.762	147.88	205.643	1.39061	0.475714	0.0402504	0.11947
YCR087C-A	941.904	686.328	1197.48	1.74477	0.803033	0.00121291	0.00751935
YCR088W	1552.33	1507.42	1597.23	1.05958	0.0834864	0.698632	0.881164
YCR089W	531.203	382.086	680.321	1.78055	0.832319	0.000105517	0.000960395
YCR090C	790.901	849.794	732.007	0.861393	-0.215257	0.214901	0.405298
YCR091W	78.8323	101.764	55.9012	0.549324	-0.864271	0.00303291	0.0158544
YCR092C	377.069	450.934	303.205	0.672392	-0.572625	0.00253615	0.0136914
YCR093W	1624.5	1396.31	1852.69	1.32685	0.408003	0.0183121	0.0651281
YCR094W	555.131	616.598	493.663	0.800624	-0.320803	0.0780178	0.196532
YCR095C	371.539	374.476	368.602	0.984315	-0.0228076	0.909709	1
YCR095W-A	5.75745	6.30394	5.21095	0.826618	-0.274708	0.860882	0.989776
YCR096C	0.889429	0.831288	0.94757	1.13988	0.188884	1	1
YCR097W	0.889429	0.831288	0.94757	1.13988	0.188884	1	1
YCR098C	243.075	310.892	175.258	0.563727	-0.826932	0.00034154	0.00260713
YCR099C	70.2832	51.5003	89.0661	1.72943	0.790296	0.0107164	0.0429924
YCR100C	68.99	63.1383	74.8416	1.18536	0.245325	0.434093	0.658818
YCR101C	18.2888	23.3157	13.2619	0.568797	-0.814014	0.140005	0.299313
YCR102C	16.401	12.8949	19.9072	1.54381	0.626492	0.268778	0.47334
YCR104W	1.36321	0.831288	1.89514	2.27976	1.18888	0.721567	0.898468
YCR105W	30.5235	34.0432	27.0037	0.793218	-0.334211	0.45033	0.673723
YCR106W	139.138	166.485	111.791	0.671479	-0.574585	0.0130404	0.0499495
YCR107W	111.127	112.818	109.435	0.97002	-0.043913	0.871009	0.996081
YCR108C	0.889429	0.831288	0.94757	1.13988	0.188884	1	1
YDL001W	428.506	423.957	433.056	1.02146	0.0306354	0.885816	1
YDL002C	270.167	275.938	264.397	0.958173	-0.0616413	0.779598	0.933691
YDL003W	700.974	820.511	581.436	0.708627	-0.496902	0.0564092	0.154178
YDL004W	1983.42	2022	1944.85	0.961844	-0.0561249	0.721415	0.898468
YDL005C	430.736	417.92	443.552	1.06133	0.0858743	0.790937	0.943057
YDL006W	626.486	602.051	650.92	1.08117	0.112596	0.527927	0.744347
YDL007C-A	9.18032	0.831288	17.5294	21.087	4.39828	4.25e-05	0.000428543
YDL007W	2885.28	3049.15	2721.41	0.892516	-0.164051	0.452191	0.675063
YDL008W	391.214	405.679	376.749	0.928688	-0.106735	0.576959	0.784601
YDL010W	397.105	410.904	383.306	0.932837	-0.100303	0.612574	0.813436
YDL012C	573.913	683.497	464.33	0.679344	-0.557785	0.00190169	0.0109067
YDL013W	296.804	199.371	394.238	1.97741	0.983615	2.71e-06	3.78e-05
YDL014W	15686	14077.9	17294	1.22844	0.296831	0.0545013	0.150635
YDL015C	2763.51	3118.44	2408.58	0.772366	-0.372644	0.0191174	0.0672978
YDL017W	342.868	357.414	328.321	0.918601	-0.122489	0.541396	0.755232
YDL018C	413.642	489.035	338.248	0.691665	-0.531855	0.00468849	0.0225658
YDL019C	690.07	696.818	683.322	0.980633	-0.0282147	0.922953	1
YDL020C	883.587	952.191	814.983	0.855902	-0.224482	0.262213	0.465418
YDL021W	19.6936	30.3915	8.99576	0.295996	-1.75635	0.000307928	0.00239603
YDL022W	826.576	789.051	864.102	1.09512	0.131083	0.463657	0.686523
YDL024C	16.2053	22.4646	9.94607	0.442744	-1.17545	0.0309023	0.0969084
YDL025C	276.415	339.611	213.218	0.627831	-0.671552	0.0545859	0.150756
YDL027C	266.523	270.604	262.443	0.96984	-0.0441812	0.831267	0.97082
YDL028C	418.649	500.455	336.843	0.673072	-0.571166	0.00271798	0.0145267
YDL029W	2438.7	3136.67	1740.72	0.554959	-0.849546	1.57e-07	2.75e-06
YDL030W	440.664	417.93	463.399	1.10879	0.148992	0.438198	0.662378
YDL031W	1543.78	1205.82	1881.74	1.56055	0.642051	0.0350251	0.106717
YDL033C	251.181	235.621	266.74	1.13207	0.178969	0.386932	0.60878
YDL035C	616.406	749.04	483.771	0.645854	-0.63072	0.000868367	0.00569617
YDL036C	497.547	443.512	551.583	1.24367	0.314604	0.0916412	0.221592
YDL037C	107.951	182.765	33.1376	0.181313	-2.46345	6.39e-15	3.02e-13
YDL039C	1101.25	1243.24	959.265	0.771584	-0.374105	0.153617	0.320533
YDL040C	3170.56	3032.78	3308.34	1.09086	0.125468	0.4302	0.655228
YDL042C	440.106	609.206	271.006	0.444852	-1.1686	4.32e-10	1.14e-08
YDL043C	254.149	375.653	132.645	0.353104	-1.50183	3.49e-12	1.19e-10
YDL044C	162.813	179.677	145.949	0.812285	-0.299942	0.371113	0.591496
YDL045C	468.677	525.137	412.218	0.784972	-0.349287	0.0556025	0.152776
YDL045W-A	365.779	377.603	353.955	0.937374	-0.0933034	0.631912	0.829191
YDL046W	2008.56	1636.81	2380.31	1.45424	0.540268	0.000823807	0.00546516
YDL047W	1275.57	1297.09	1254.05	0.966818	-0.0486839	0.767641	0.925916
YDL048C	336.921	86.8597	586.982	6.75782	2.75656	1.26e-06	1.87e-05
YDL049C	15.8116	16.9325	14.6908	0.867605	-0.20489	0.692668	0.87639
YDL051W	3347.62	3670.57	3024.67	0.824031	-0.279229	0.0802554	0.200716
YDL052C	1621.43	1719.1	1523.75	0.88636	-0.174035	0.293435	0.503668
YDL053C	494.808	499.179	490.437	0.982487	-0.0254898	0.894045	1
YDL054C	454.142	427.47	480.815	1.12479	0.169657	0.763028	0.922948
YDL055C	32683	39537	25829	0.653286	-0.614213	7.82e-05	0.000732456
YDL056W	230.038	284.756	175.321	0.615689	-0.699727	0.00529041	0.0247411
YDL057W	153.679	156.233	151.124	0.967304	-0.0479594	0.842265	0.978375
YDL058W	477.601	344.797	610.406	1.77034	0.824023	0.0448151	0.129434
YDL059C	102.373	129.424	75.3216	0.581977	-0.780966	0.00534473	0.0249589
YDL060W	2666.86	2449.35	2884.36	1.1776	0.235854	0.235887	0.4332
YDL061C	10528.5	8209.4	12847.5	1.56498	0.646143	0.000373293	0.00281611
YDL063C	2518.85	2139.48	2898.22	1.35464	0.437907	0.00631982	0.0285189
YDL064W	896.291	973.834	818.748	0.840747	-0.250256	0.139962	0.299313
YDL065C	230.253	329.695	130.811	0.396764	-1.33365	0.00345707	0.0176416
YDL066W	2246.17	2059.11	2433.23	1.18169	0.240852	0.12983	0.283879
YDL067C	831.548	740.074	923.022	1.2472	0.318695	0.0668115	0.173991
YDL069C	157.142	150.364	163.92	1.09015	0.124531	0.596383	0.801697
YDL070W	1427.4	1653.67	1201.14	0.726347	-0.46127	0.0762954	0.192609
YDL072C	2398.7	2209.81	2587.59	1.17095	0.227685	0.159071	0.328056
YDL073W	577.173	496.249	658.096	1.32614	0.407233	0.0245514	0.0817322
YDL074C	1214.59	1413.26	1015.91	0.718845	-0.476248	0.0142389	0.0536773
YDL075W	19100.4	17350	20850.7	1.20176	0.265154	0.0873133	0.213739
YDL076C	389.374	449.489	329.258	0.732516	-0.449069	0.0164861	0.0599029
YDL077C	473.586	453.052	494.12	1.09065	0.125185	0.503194	0.721491
YDL078C	2897.88	3159.54	2636.21	0.834367	-0.261246	0.0990235	0.234271
YDL079C	83.3137	81.3475	85.2799	1.04834	0.0681085	0.83455	0.972533
YDL080C	528.94	587.404	470.476	0.800941	-0.320232	0.0744609	0.189091
YDL081C	33045	27616.7	38473.2	1.39311	0.478309	0.00208266	0.0116437
YDL082W	7917.07	7882.55	7951.59	1.00876	0.01258	0.932833	1
YDL083C	17622.4	15691.9	19553	1.24606	0.317373	0.072205	0.185042
YDL084W	12502.2	15458.7	9545.73	0.617497	-0.695496	8.9e-06	0.000106706
YDL085C-A	331.278	364.5	298.057	0.817713	-0.290333	0.184199	0.364051
YDL085W	18.9287	20.3171	17.5403	0.863328	-0.21202	0.765141	0.924449
YDL086W	1916.23	1355.52	2476.94	1.82729	0.869705	8.65e-08	1.63e-06
YDL087C	110.769	110.67	110.868	1.00179	0.00258205	1	1
YDL088C	1044.33	912.378	1176.27	1.28924	0.366518	0.0296244	0.0937803
YDL089W	326.6	368.944	284.257	0.770463	-0.376202	0.0530316	0.147181
YDL090C	480.169	477.575	482.763	1.01086	0.0155877	0.94813	1
YDL091C	277.12	328.735	225.505	0.685979	-0.543764	0.0088788	0.0372701
YDL092W	670.877	625.762	715.992	1.14419	0.19433	0.315487	0.530344
YDL093W	778.883	823.965	733.801	0.890573	-0.167195	0.336867	0.553984
YDL095W	5635.35	6441.98	4828.72	0.749571	-0.415864	0.00857044	0.036212
YDL097C	3864.22	4235.76	3492.69	0.824572	-0.278282	0.0789073	0.198115
YDL098C	132.338	147.663	117.013	0.792437	-0.335632	0.20733	0.394646
YDL099W	246.789	165.624	327.954	1.9801	0.985576	0.0285634	0.0914455
YDL100C	7006.21	7151.92	6860.51	0.959254	-0.0600154	0.705476	0.886668
YDL101C	511.842	477.931	545.752	1.14191	0.191443	0.299722	0.510511
YDL102W	731.946	773.167	690.725	0.893371	-0.162669	0.350931	0.569113
YDL103C	1295.91	1400.78	1191.04	0.850273	-0.234003	0.158153	0.327239
YDL104C	121.659	132.947	110.372	0.830198	-0.268473	0.294693	0.50496
YDL105W	186.05	208.139	163.961	0.787749	-0.344192	0.204152	0.390872
YDL106C	371.603	416.337	326.869	0.785108	-0.349038	0.0688172	0.177588
YDL107W	95.7575	112.392	79.1228	0.703989	-0.506376	0.0879838	0.215031
YDL108W	507.794	485.433	530.155	1.09213	0.127143	0.495373	0.714416
YDL109C	75.8204	89.5812	62.0597	0.692776	-0.52954	0.0918361	0.221917
YDL110C	163.417	139.646	187.187	1.34043	0.422699	0.203466	0.390191
YDL111C	1802.24	1393.42	2211.06	1.58679	0.666111	4.3e-05	0.00043275
YDL112W	2128.26	1923.42	2333.1	1.21299	0.278569	0.0812723	0.202944
YDL113C	133.679	148.88	118.479	0.795804	-0.329516	0.387771	0.60995
YDL114W	3.57819	3.36474	3.79165	1.12688	0.172329	0.993306	1
YDL115C	299.473	315.593	283.354	0.897846	-0.155461	0.542841	0.756756
YDL116W	1162.67	1273.66	1051.69	0.825719	-0.276278	0.0967605	0.230425
YDL117W	805.144	829.596	780.692	0.941051	-0.0876549	0.615891	0.815485
YDL118W	1.54162	1.66258	1.42067	0.8545	-0.226848	1	1
YDL119C	130.192	160.874	99.5099	0.618558	-0.69302	0.00437361	0.0213375
YDL120W	889.297	965.541	813.052	0.842069	-0.24799	0.14774	0.311561
YDL121C	1106.01	1340.7	871.325	0.649904	-0.621702	0.000221092	0.00182167
YDL122W	1553.73	1764.47	1343	0.761133	-0.39378	0.243987	0.441968
YDL123W	250.752	279.808	221.697	0.79232	-0.335845	0.104375	0.242824
YDL124W	1351.61	2326.04	377.168	0.16215	-2.6246	9.65e-50	2.07e-47
YDL125C	2504.44	2857.24	2151.63	0.753047	-0.409188	0.0346285	0.10586
YDL126C	13270.2	11458.1	15082.4	1.3163	0.396492	0.0109312	0.043691
YDL127W	358.135	363.362	352.908	0.971228	-0.0421174	0.848884	0.983061
YDL128W	2073.14	1498.02	2648.26	1.76784	0.821986	4.45e-07	7.21e-06
YDL129W	215.056	213.562	216.549	1.01399	0.02004	0.937361	1
YDL130W	21634.6	18215.7	25053.4	1.37537	0.459821	0.00301123	0.0157924
YDL130W-A	125.819	179.162	72.4747	0.40452	-1.30572	5.62e-07	8.82e-06
YDL131W	1238.16	1162.12	1314.19	1.13086	0.177416	0.28563	0.49476
YDL132W	1670.2	1848.4	1491.99	0.807181	-0.309036	0.0580238	0.157016
YDL133C-A	3963.87	3496.28	4431.46	1.26748	0.341963	0.376214	0.596899
YDL133W	519.25	630.542	407.958	0.646996	-0.628171	0.000649934	0.00450682
YDL134C	1200.73	1100.47	1301	1.18223	0.241506	0.147057	0.310775
YDL135C	1069.44	1141.58	997.299	0.873616	-0.19493	0.249598	0.44978
YDL136W	459.166	481.929	436.402	0.905531	-0.143165	0.440854	0.664689
YDL137W	2470.58	3008.14	1933.02	0.642597	-0.638013	6.9e-05	0.000657336
YDL138W	369.226	407.777	330.675	0.810921	-0.302367	0.113612	0.257971
YDL139C	25.3923	6.70969	44.075	6.56886	2.71564	0.000106547	0.000965673
YDL140C	4618.96	3367.77	5870.15	1.74304	0.801605	0.000265544	0.00211221
YDL141W	786.133	856.464	715.802	0.835764	-0.258832	0.13308	0.288485
YDL142C	270.89	269.832	271.948	1.00784	0.0112709	0.968156	1
YDL143W	8903.92	7413.27	10394.6	1.40216	0.487647	0.00175931	0.0103013
YDL144C	1323.96	1258.64	1389.28	1.10379	0.142469	0.395079	0.618702
YDL145C	4987.16	5226.4	4747.92	0.908449	-0.138523	0.38815	0.610279
YDL146W	255.796	255.295	256.296	1.00392	0.00565101	0.990862	1
YDL147W	2854.79	3091.89	2617.68	0.84663	-0.240197	0.15722	0.325728
YDL148C	938.098	966.333	909.863	0.941562	-0.086872	0.792788	0.944039
YDL149W	104.378	142.902	65.8541	0.460832	-1.11769	2.74e-05	0.000290625
YDL150W	362.202	187.416	536.988	2.86522	1.51865	0.00454069	0.0219859
YDL153C	937.568	653.838	1221.3	1.86789	0.901411	0.0499608	0.140677
YDL154W	171.936	194.63	149.242	0.766795	-0.383087	0.154685	0.321822
YDL155W	819.601	896.802	742.401	0.827832	-0.27259	0.115195	0.260464
YDL156W	208.348	230.01	186.686	0.811646	-0.301078	0.315439	0.530344
YDL157C	823.49	943.383	703.597	0.745823	-0.423094	0.0136696	0.0518042
YDL159W	384.769	391.942	377.595	0.963394	-0.0538021	0.77641	0.931606
YDL159W-A	0.889429	0.831288	0.94757	1.13988	0.188884	1	1
YDL160C	445.193	362.185	528.201	1.45838	0.544363	0.00281516	0.0148854
YDL160C-A	145.748	146.515	144.981	0.989533	-0.0151806	0.959446	1
YDL161W	541.086	493.083	589.089	1.19471	0.256656	0.519996	0.737693
YDL164C	1073.11	1146.11	1000.11	0.87261	-0.196591	0.242569	0.440443
YDL165W	969.456	987.491	951.422	0.963474	-0.0536828	0.747036	0.91235
YDL166C	829.686	828.705	830.667	1.00237	0.00341173	0.984878	1
YDL167C	1709.86	1788.53	1631.2	0.912035	-0.132839	0.424721	0.651043
YDL168W	2037.32	2091.34	1983.29	0.948333	-0.0765351	0.63321	0.830003
YDL169C	8.7185	7.01646	10.4205	1.48515	0.570613	0.533551	0.748833
YDL170W	247.058	315.029	179.088	0.568482	-0.814814	6.28e-05	0.000609294
YDL171C	3870.08	2862.04	4878.12	1.70442	0.769284	1.11e-06	1.65e-05
YDL173W	279.482	85.019	473.945	5.57458	2.47886	4.54e-05	0.000454758
YDL174C	1614.52	1296.53	1932.51	1.49052	0.575817	0.000424075	0.00315118
YDL175C	320.393	292.594	348.193	1.19002	0.250989	0.206444	0.394352
YDL176W	290.76	335.623	245.898	0.732661	-0.448781	0.0282825	0.0907267
YDL177C	146.012	171.166	120.857	0.706079	-0.502098	0.187427	0.36861
YDL178W	2148.64	1843.15	2454.13	1.33148	0.413033	0.0227148	0.0771343
YDL179W	502.385	525.79	478.981	0.910974	-0.134518	0.470732	0.694125
YDL180W	474.26	515.498	433.022	0.840007	-0.251526	0.169504	0.342575
YDL181W	426.38	424.333	428.427	1.00965	0.013854	0.98069	1
YDL182W	931.089	903.165	959.012	1.06183	0.086559	0.603232	0.806188
YDL183C	102.537	107.484	97.5901	0.907954	-0.139309	0.621358	0.820003
YDL184C	1017.88	899.464	1136.3	1.26331	0.337204	0.1218	0.270643
YDL185W	10397	9918.95	10875.1	1.0964	0.132772	0.42566	0.651861
YDL186W	4.05528	2.89961	5.21095	1.79712	0.845687	0.542736	0.756756
YDL188C	700.168	629.087	771.25	1.22598	0.293937	0.0874084	0.213787
YDL189W	617.577	482.642	752.513	1.55915	0.640762	0.0171414	0.0617264
YDL190C	1211.68	1383.5	1039.86	0.751615	-0.411934	0.0135692	0.0514764
YDL191W	2222.57	2010.95	2434.19	1.21047	0.275565	0.0897285	0.2183
YDL192W	7396.91	8205.18	6588.63	0.802984	-0.316556	0.0429547	0.125528
YDL193W	651.413	860.324	442.502	0.514343	-0.959198	7.29e-08	1.39e-06
YDL194W	211.032	242.528	179.535	0.740264	-0.433888	0.0434195	0.126427
YDL195W	3508.78	3181.74	3835.82	1.20557	0.269719	0.276083	0.482901
YDL197C	206.488	117.756	295.219	2.50704	1.32599	0.000190996	0.00161505
YDL198C	1380.93	1342.84	1419.02	1.05673	0.079606	0.640052	0.835951
YDL199C	92.6044	95.1924	90.0164	0.945626	-0.0806584	0.788085	0.940353
YDL200C	144.217	179.44	108.995	0.60742	-0.719233	0.0146134	0.0548301
YDL201W	1892.94	1664.09	2121.8	1.27505	0.350551	0.0313302	0.0980116
YDL202W	402.228	384.599	419.857	1.09167	0.126541	0.595541	0.801265
YDL203C	548.017	572.995	523.038	0.912814	-0.131607	0.467589	0.69065
YDL204W	130.791	141.25	120.332	0.851908	-0.23123	0.370081	0.590643
YDL205C	1269.53	1042.31	1496.75	1.436	0.522058	0.00169132	0.00999414
YDL206W	215.337	236.442	194.231	0.821475	-0.283711	0.179428	0.357135
YDL207W	522.517	343.203	701.831	2.04494	1.03206	0.00138572	0.00839651
YDL208W	4566.29	4274.04	4858.54	1.13676	0.184921	0.47145	0.694686
YDL209C	132.643	151.572	113.714	0.750232	-0.414591	0.116258	0.261929
YDL210W	46.6211	58.6553	34.587	0.589665	-0.762032	0.0292241	0.0929136
YDL211C	155.556	186.98	124.132	0.663875	-0.591016	0.0120475	0.0470137
YDL212W	3179.35	3371.88	2986.82	0.885801	-0.174946	0.265265	0.46923
YDL213C	583.498	405.877	761.119	1.87525	0.90708	0.0429405	0.125528
YDL214C	30.1302	26.621	33.6394	1.26364	0.337587	0.479174	0.699203
YDL215C	721.151	830.19	612.112	0.737316	-0.439644	0.0110938	0.0442307
YDL216C	98.8885	117.251	80.5257	0.686779	-0.542082	0.0460939	0.132595
YDL217C	488.075	499.07	477.08	0.955939	-0.0650098	0.733685	0.904457
YDL218W	34.942	49.0362	20.8479	0.425154	-1.23394	0.00494486	0.0235009
YDL219W	495.83	538.239	453.42	0.842413	-0.247401	0.178078	0.355107
YDL220C	219.053	220.667	217.438	0.985365	-0.0212706	0.943292	1
YDL222C	43.3338	37.8533	48.8142	1.28956	0.366882	0.411819	0.637953
YDL223C	119.436	111.878	126.995	1.13512	0.18285	0.519903	0.737693
YDL224C	974.206	907.668	1040.74	1.14661	0.197378	0.234244	0.431168
YDL225W	982.261	1127.26	837.266	0.742747	-0.429058	0.0783286	0.196892
YDL226C	2190.7	2417.15	1964.26	0.812635	-0.29932	0.0633918	0.167733
YDL227C	1404.06	1373.84	1434.28	1.04399	0.0621068	0.724116	0.900513
YDL229W	16307.5	12473.2	20141.8	1.61481	0.691363	8.61e-06	0.000103991
YDL230W	317.52	338.443	296.596	0.876355	-0.190413	0.333067	0.550266
YDL231C	1060.1	1023.95	1096.25	1.07061	0.0984375	0.557259	0.76954
YDL232W	353.821	370.725	336.917	0.908805	-0.137958	0.633123	0.830003
YDL233W	187.571	139.181	235.961	1.69535	0.761584	0.000983341	0.00633794
YDL234C	536.949	503.493	570.404	1.13289	0.180012	0.327782	0.544329
YDL235C	887.114	902.987	871.242	0.964845	-0.0516313	0.760233	0.921052
YDL236W	2510.91	2562.4	2459.42	0.959813	-0.0591748	0.709669	0.890025
YDL237W	1126.6	1530.25	722.955	0.472441	-1.08179	3.84e-06	5.06e-05
YDL238C	72.0072	88.0968	55.9176	0.634729	-0.655787	0.0288616	0.0920796
YDL239C	85.4434	121.131	49.7563	0.410766	-1.28361	0.00616279	0.027987
YDL240W	467.732	517.645	417.818	0.807152	-0.309088	0.0926223	0.223481
YDL241W	21.5802	19.0009	24.1596	1.2715	0.346532	0.418544	0.643721
YDL243C	32.3646	34.8745	29.8546	0.856058	-0.22422	0.601269	0.805928
YDL244W	1.0923	1.23704	0.94757	0.766001	-0.384582	1	1
YDL245C	0.889429	0.831288	0.94757	1.13988	0.188884	1	1
YDR001C	912.982	1163.18	662.785	0.569804	-0.811462	1.88e-06	2.69e-05
YDR002W	6573.01	7474.17	5671.85	0.75886	-0.398095	0.0114501	0.045231
YDR003W	292.91	333.287	252.532	0.757702	-0.400298	0.0443626	0.128418
YDR003W-A	68.0273	73.5096	62.5451	0.850843	-0.233036	0.442718	0.665784
YDR004W	334.81	373.991	295.63	0.790473	-0.339212	0.0882054	0.215409
YDR005C	459.633	491.014	428.251	0.872177	-0.197308	0.280757	0.488422
YDR006C	1279.24	1086.07	1472.41	1.35572	0.439064	0.00818699	0.0350521
YDR007W	747.209	852.427	641.992	0.753134	-0.409021	0.0179565	0.064159
YDR009W	60.4468	49.3528	71.5409	1.44958	0.535636	0.0796034	0.199629
YDR011W	2071.82	2450.59	1693.05	0.690876	-0.533502	0.000960115	0.00620939
YDR012W	1350.02	1090.9	1609.15	1.47507	0.560783	0.00193593	0.0110539
YDR013W	304.855	285.171	324.538	1.13804	0.186557	0.349845	0.568069
YDR014W	173.919	152.155	195.682	1.28607	0.362966	0.11569	0.260959
YDR014W-A	3.02579	4.15644	1.89514	0.455953	-1.13304	0.446437	0.669968
YDR016C	194.538	238.867	150.208	0.628837	-0.669241	0.00272887	0.0145728
YDR017C	962.624	1230.22	695.031	0.564966	-0.823765	0.000284187	0.00224662
YDR018C	39.6728	21.5343	57.8113	2.68461	1.42471	0.528995	0.744564
YDR019C	987.774	1381.1	594.45	0.430419	-1.21619	0.468668	0.691715
YDR020C	277.186	292.792	261.58	0.8934	-0.162622	0.430599	0.655681
YDR021W	459.528	490.272	428.783	0.874582	-0.193335	0.459521	0.682442
YDR022C	127.752	175.887	79.6178	0.452665	-1.14348	7.94e-06	9.64e-05
YDR023W	11811.6	13212.4	10410.8	0.787961	-0.343804	0.0280886	0.0902396
YDR025W	9508.87	7019.37	11998.4	1.70932	0.773425	7.7e-07	1.17e-05
YDR026C	258.624	125.317	391.932	3.12753	1.64502	0.000224287	0.00183624
YDR027C	658.996	749.01	568.981	0.759643	-0.396606	0.0242855	0.0811807
YDR028C	660.13	728.891	591.368	0.811326	-0.301647	0.173473	0.348735
YDR030C	110.587	118.825	102.35	0.861352	-0.215326	0.426818	0.652858
YDR031W	95.6671	100.348	90.9859	0.9067	-0.141303	0.610272	0.811947
YDR032C	2744.84	3553.73	1935.95	0.544766	-0.876291	3.27e-06	4.44e-05
YDR033W	2243.69	4237.71	249.676	0.0589176	-4.08516	7.29e-42	1.27e-39
YDR034C	544.081	589.255	498.907	0.846675	-0.24012	0.177094	0.353694
YDR034C-A	1.0923	1.23704	0.94757	0.766001	-0.384582	1	1
YDR034W-B	12.1122	10.015	14.2094	1.41881	0.504681	0.491556	0.711783
YDR035W	2640.37	3007.55	2273.2	0.75583	-0.403866	0.0115361	0.0455148
YDR036C	769.358	1053.56	485.157	0.460494	-1.11875	1.85e-10	4.99e-09
YDR037W	14983.2	17202	12764.5	0.742032	-0.430447	0.0057901	0.0265379
YDR040C	169.508	1.25683	337.759	268.739	8.07006	1.32e-08	2.78e-07
YDR041W	433.273	446.718	419.828	0.939805	-0.0895665	0.697012	0.880156
YDR042C	47.9446	35.2407	60.6486	1.72098	0.783232	0.0339128	0.104259
YDR043C	701.107	416.733	985.481	2.36478	1.24171	9.84e-11	2.74e-09
YDR044W	1280.55	1398.52	1162.58	0.831293	-0.266571	0.110184	0.252416
YDR045C	518.215	601.457	434.973	0.723199	-0.467535	0.0402691	0.119471
YDR046C	3021.88	3123.46	2920.3	0.934957	-0.0970281	0.532161	0.747558
YDR047W	2317.65	1943.92	2691.38	1.38451	0.46938	0.00361361	0.0182955
YDR049W	215.262	132.422	298.102	2.25115	1.17066	0.00900426	0.0376721
YDR050C	81439	91415.2	71462.8	0.781739	-0.355242	0.0213146	0.073269
YDR051C	966.071	828.141	1104	1.33311	0.414793	0.0158792	0.0583236
YDR052C	670.497	591.857	749.137	1.26574	0.339979	0.133806	0.289341
YDR054C	800.973	780.797	821.149	1.05168	0.0726964	0.676343	0.865435
YDR055W	894.483	845.173	943.793	1.11669	0.159225	0.348288	0.567083
YDR056C	956.542	1287.61	625.478	0.485768	-1.04166	1.38e-09	3.33e-08
YDR057W	346.627	405.184	288.069	0.71096	-0.49216	0.015928	0.0583997
YDR058C	160.631	132.689	188.573	1.42116	0.507072	0.0323035	0.10047
YDR059C	275.625	226.209	325.041	1.4369	0.522964	0.0105428	0.0424282
YDR060W	2607.54	2661.39	2553.68	0.95953	-0.0596	0.843626	0.979032
YDR061W	551.382	661.696	441.069	0.666573	-0.585165	0.00136297	0.00827423
YDR062W	3619.92	4024.94	3214.89	0.798743	-0.324197	0.041353	0.122067
YDR063W	626.608	691.78	561.436	0.811581	-0.301192	0.0935166	0.22488
YDR064W	42631.7	42269.2	42994.2	1.01715	0.0245362	0.87411	0.99803
YDR065W	173.595	207.921	139.27	0.66982	-0.578155	0.0209252	0.0722364
YDR066C	85.9847	86.2165	85.753	0.994625	-0.00777547	0.990554	1
YDR067C	318.35	281.381	355.318	1.26276	0.336586	0.144637	0.306972
YDR068W	271.105	310.466	231.743	0.746435	-0.421911	0.178803	0.356332
YDR069C	207.332	226.11	188.554	0.833903	-0.262049	0.22244	0.415501
YDR070C	13.5623	22.3854	4.73922	0.21171	-2.23984	0.00120604	0.00749843
YDR071C	2223.86	2566.83	1880.9	0.73277	-0.448567	0.0079862	0.0345603
YDR072C	2042.87	1560.97	2524.76	1.61743	0.693704	1.94e-05	0.000212403
YDR073W	294.83	263.667	325.993	1.23638	0.306124	0.134468	0.290518
YDR074W	712.688	678.311	747.065	1.10136	0.139287	0.428841	0.654173
YDR075W	571.092	566.127	576.057	1.01754	0.0250853	0.889182	1
YDR076W	64.8961	87.1665	42.6256	0.489014	-1.03205	0.00110619	0.00694469
YDR077W	17032	9897.53	24166.5	2.44167	1.28787	2.9e-05	0.000304188
YDR078C	109.768	113.402	106.135	0.935919	-0.0955446	0.7327	0.903605
YDR079C-A	120.931	132.868	108.994	0.820319	-0.285743	0.264195	0.468475
YDR079W	170.206	171.265	169.147	0.987635	-0.0179503	0.930097	1
YDR080W	367.175	359.601	374.748	1.04212	0.0595227	0.7567	0.918633
YDR081C	698.779	633.837	763.72	1.20491	0.26893	0.124594	0.27552
YDR082W	216.659	269.407	163.912	0.608418	-0.716865	0.00200272	0.0113247
YDR083W	936.872	779.58	1094.16	1.40353	0.489058	0.090261	0.219318
YDR084C	577.952	656.47	499.434	0.760786	-0.394437	0.0478434	0.136347
YDR085C	145.855	136.292	155.419	1.14034	0.189468	0.430958	0.655916
YDR086C	2961.53	2955.5	2967.57	1.00408	0.00588036	0.980224	1
YDR087C	1349.08	1232.52	1465.65	1.18914	0.249921	0.394079	0.617909
YDR088C	129.449	77.3791	181.519	2.34584	1.23011	0.0179816	0.0642128
YDR089W	581.596	668.653	494.539	0.739605	-0.435174	0.5949	0.800707
YDR090C	494.787	537.151	452.423	0.842264	-0.247655	0.174577	0.350297
YDR091C	4078.07	3096.5	5059.64	1.63399	0.708396	7.64e-06	9.3e-05
YDR092W	1121.74	1052.79	1190.69	1.13099	0.177589	0.292529	0.503054
YDR093W	1131.5	1211.77	1051.24	0.867521	-0.20503	0.223903	0.417582
YDR096W	441.189	327.122	555.257	1.6974	0.763327	5.4e-05	0.000529531
YDR097C	893.601	992.301	794.9	0.801068	-0.320004	0.0656647	0.17226
YDR098C	1965.13	2230.7	1699.56	0.761895	-0.392336	0.0154085	0.0568269
YDR099W	4960.11	4842.53	5077.69	1.04856	0.0684099	0.670046	0.859599
YDR100W	439.634	546.186	333.082	0.609833	-0.713513	0.000103535	0.000944578
YDR101C	4405.56	3930.88	4880.25	1.24152	0.312103	0.0969992	0.230839
YDR103W	722.07	701.756	742.385	1.0579	0.0811981	0.635629	0.831525
YDR104C	358.366	365.183	351.55	0.962668	-0.0548902	0.783231	0.93682
YDR105C	661.431	723.498	599.363	0.828424	-0.271558	0.118785	0.26615
YDR106W	35.9142	34.8745	36.9539	1.05962	0.0835518	0.877051	0.999791
YDR107C	158.023	253.038	63.0073	0.249003	-2.00577	2.17e-17	1.3e-15
YDR108W	460.676	494.933	426.419	0.861568	-0.214963	0.243048	0.440931
YDR109C	341.818	406.935	276.701	0.679964	-0.55647	0.00526517	0.024641
YDR110W	587.162	606.692	567.631	0.935617	-0.0960098	0.68591	0.872009
YDR111C	651.602	612.907	690.297	1.12627	0.17155	0.33279	0.550183
YDR113C	237.041	198.282	275.799	1.39094	0.476062	0.0436625	0.12702
YDR114C	2.70265	2.08812	3.31718	1.5886	0.667753	0.74226	0.909972
YDR115W	530.412	505.977	554.847	1.09658	0.133016	0.473169	0.695171
YDR116C	566.692	545.909	587.476	1.07614	0.105869	0.562624	0.774436
YDR117C	766.224	867.717	664.732	0.76607	-0.384451	0.0289683	0.0923697
YDR118W	239.399	247.14	231.658	0.937357	-0.0933302	0.662914	0.85488
YDR119W	2506.15	2294.8	2717.5	1.1842	0.243914	0.124884	0.275876
YDR119W-A	5.49587	5.77943	5.21232	0.901874	-0.149002	0.961002	1
YDR120C	2366.94	2603.07	2130.8	0.818572	-0.288819	0.162012	0.331766
YDR121W	474.418	432.31	516.525	1.1948	0.256775	0.30048	0.511531
YDR122W	823.246	990.312	656.181	0.6626	-0.59379	0.000642664	0.00447086
YDR123C	241.049	267.012	215.086	0.80553	-0.311989	0.130947	0.28559
YDR124W	54.8793	53.3707	56.3879	1.05653	0.0793395	0.843197	0.979001
YDR125C	31.9146	34.449	29.3801	0.85286	-0.22962	0.565391	0.776915
YDR126W	193.493	184.239	202.747	1.10046	0.138101	0.521917	0.739277
YDR127W	2725.81	2263.35	3188.28	1.40865	0.494317	0.0258169	0.0849733
YDR128W	854.878	928.539	781.216	0.841339	-0.249241	0.149022	0.313692
YDR129C	4326.2	4428.49	4223.92	0.953805	-0.0682335	0.667263	0.857225
YDR130C	144.033	165.832	122.234	0.737094	-0.44008	0.121735	0.27061
YDR131C	162.304	156.896	167.712	1.06894	0.0961769	0.686495	0.872009
YDR132C	175.946	167.623	184.269	1.0993	0.136589	0.545478	0.758952
YDR135C	2525.45	2610.31	2440.6	0.934985	-0.0969852	0.561213	0.77332
YDR137W	592.693	633.422	551.964	0.871401	-0.198592	0.265573	0.469246
YDR138W	390.297	457.941	322.652	0.704572	-0.505181	0.00817718	0.0350521
YDR139C	453.88	480.831	426.929	0.887898	-0.171534	0.433305	0.658554
YDR140W	456.967	449.579	464.356	1.03287	0.0466574	0.805968	0.954037
YDR141C	866.668	939.405	793.93	0.845141	-0.242737	0.157718	0.32655
YDR142C	380.247	329.853	430.641	1.30555	0.384662	0.0442629	0.128259
YDR143C	986.729	810.476	1162.98	1.43494	0.520986	0.00194708	0.0110978
YDR144C	2881.81	2739.19	3024.43	1.10413	0.142914	0.366153	0.586701
YDR145W	656.039	470.925	841.152	1.78617	0.83687	0.016409	0.0597425
YDR146C	354.564	389.746	319.383	0.819465	-0.287245	0.351504	0.569755
YDR147W	540.748	556.993	524.504	0.941671	-0.086705	0.628469	0.825853
YDR148C	1483.99	1722.51	1245.47	0.723056	-0.46782	0.00429375	0.0210757
YDR150W	1153.53	1177.4	1129.66	0.959452	-0.0597168	0.831269	0.97082
YDR151C	579.097	524.325	633.868	1.20892	0.273721	0.126372	0.278208
YDR152W	1151	1084.06	1217.94	1.1235	0.167998	0.642417	0.83768
YDR153C	724.17	490.658	957.683	1.95183	0.96483	0.000329013	0.00252951
YDR155C	9487.2	11374.4	7600.04	0.668173	-0.581707	0.0174728	0.0627441
YDR156W	897.551	612.877	1182.23	1.92898	0.947835	3.57e-08	7.14e-07
YDR158W	9945.42	9900.59	9990.24	1.00905	0.0130047	0.940407	1
YDR159W	838.228	819.888	856.568	1.04474	0.063141	0.718347	0.896714
YDR160W	363.425	393.843	333.007	0.845534	-0.242065	0.203621	0.390191
YDR161W	1932.98	1838.98	2026.98	1.10223	0.140431	0.385633	0.607181
YDR162C	278.852	295.691	262.012	0.8861	-0.174458	0.404034	0.629835
YDR163W	75.3687	50.7284	100.009	1.97146	0.979264	0.0632531	0.167503
YDR164C	668.836	701.459	636.213	0.906986	-0.140848	0.422595	0.648488
YDR165W	2125.11	2045.44	2204.78	1.0779	0.108217	0.498874	0.716734
YDR166C	644.393	635.985	652.802	1.02644	0.0376523	0.825689	0.967682
YDR167W	946.759	911.23	982.288	1.07798	0.10833	0.532177	0.747558
YDR168W	1076.24	1366.84	785.637	0.574785	-0.798906	0.000743549	0.00503612
YDR169C	463.325	432.082	494.567	1.14461	0.194862	0.290001	0.50031
YDR169C-A	2.87116	2.89961	2.84271	0.980376	-0.0285929	1	1
YDR170C	2295.85	2364.93	2226.77	0.941582	-0.086841	0.685247	0.8718
YDR171W	316.753	307.448	326.057	1.06053	0.0847821	0.777013	0.931981
YDR172W	6148.21	6132.49	6163.93	1.00513	0.00737686	0.956289	1
YDR173C	207.125	223.795	190.455	0.851024	-0.232728	0.298094	0.50862
YDR174W	3315.64	3704.06	2927.22	0.790274	-0.339575	0.0327772	0.101613
YDR175C	539.492	560.15	518.834	0.926241	-0.110541	0.549562	0.76282
YDR176W	165.533	132.957	198.109	1.49003	0.575339	0.202189	0.388616
YDR177W	1303.84	1206.13	1401.55	1.16202	0.216637	0.240793	0.438331
YDR178W	503.138	376.178	630.098	1.675	0.744163	0.000911678	0.00594867
YDR179C	48.7267	55.2708	42.1826	0.763199	-0.389869	0.462794	0.685561
YDR179W-A	337.581	350.19	324.973	0.92799	-0.107819	0.574567	0.782945
YDR180W	524.095	525.641	522.549	0.994116	-0.00851362	0.969872	1
YDR181C	215.633	235.096	196.169	0.834419	-0.261155	0.256662	0.45832
YDR182W	923.598	1078.82	768.371	0.71223	-0.489584	0.00395155	0.0197437
YDR182W-A	89.8545	67.8985	111.811	1.64673	0.719605	0.00944832	0.0389993
YDR183W	252.509	252.009	253.008	1.00396	0.00570799	0.991164	1
YDR184C	746.272	773.9	718.645	0.928602	-0.106867	0.53664	0.751366
YDR185C	134.769	101.793	167.745	1.6479	0.720624	0.0135486	0.0514368
YDR186C	797.907	915.921	679.892	0.742304	-0.429919	0.0290344	0.0924933
YDR188W	6531.32	6375.53	6687.1	1.04887	0.0688372	0.657673	0.849895
YDR189W	1338.54	1544.36	1132.73	0.733463	-0.447204	0.00706057	0.031421
YDR190C	2598.55	2907.67	2289.42	0.787375	-0.344877	0.0326214	0.101312
YDR191W	148.556	165.892	131.22	0.790999	-0.338253	0.154135	0.321302
YDR192C	402.716	380.908	424.524	1.1145	0.156402	0.407614	0.633914
YDR194C	2142.19	2054.47	2229.92	1.0854	0.118226	0.471545	0.694686
YDR194W-A	0.889429	0.831288	0.94757	1.13988	0.188884	1	1
YDR195W	375.404	342.817	407.99	1.19011	0.251093	0.200522	0.386691
YDR196C	489.079	568.799	409.358	0.719689	-0.474554	0.0111136	0.044255
YDR197W	328.358	318.938	337.779	1.05908	0.0828068	0.677828	0.86596
YDR198C	495.2	512.816	477.583	0.931296	-0.102688	0.576244	0.783968
YDR200C	193.311	215.571	171.051	0.793478	-0.333738	0.161804	0.331596
YDR201W	260.961	310.13	211.792	0.682914	-0.550224	0.00909654	0.0378705
YDR202C	418.14	458.703	377.577	0.823141	-0.280788	0.137162	0.294623
YDR204W	465.018	548.146	381.89	0.696694	-0.521402	0.00565679	0.026001
YDR205W	479.937	453.379	506.496	1.11716	0.159834	0.382	0.603231
YDR206W	1463.8	1597.27	1330.32	0.832871	-0.263836	0.107313	0.247986
YDR207C	394.143	370.784	417.501	1.12599	0.171199	0.582078	0.788638
YDR208W	1087.89	1055.84	1119.93	1.06069	0.0850079	0.610317	0.811947
YDR210W	604.447	794.731	414.162	0.521135	-0.940272	1.45e-07	2.58e-06
YDR211W	2559.11	2836.1	2282.11	0.804667	-0.313537	0.0518657	0.144668
YDR212W	6047.73	5078.3	7017.16	1.38179	0.466542	0.00347706	0.0177157
YDR213W	323.955	362.194	285.716	0.788848	-0.342181	0.0938659	0.225467
YDR214W	2415.82	3001.85	1829.79	0.609556	-0.71417	0.000715257	0.00489126
YDR216W	145.139	146.247	144.031	0.984843	-0.0220348	0.942744	1
YDR217C	335.05	335.079	335.021	0.999829	-0.000246025	0.999111	1
YDR218C	7.33343	7.56077	7.10609	0.939863	-0.0894774	1	1
YDR219C	301.689	342.322	261.056	0.762603	-0.390996	0.0557218	0.152973
YDR221W	572.247	687.277	457.217	0.665258	-0.588014	0.00104192	0.00663178
YDR222W	458.791	436.179	481.402	1.10368	0.142324	0.558454	0.770509
YDR223W	46.5759	25.8689	67.2829	2.60092	1.37902	0.000709496	0.0048622
YDR224C	9998.83	7902.54	12095.1	1.53054	0.614037	9.28e-05	0.000855584
YDR225W	5270.7	5408.52	5132.89	0.949038	-0.0754624	0.621469	0.820003
YDR226W	13087.1	12327.4	13846.7	1.12324	0.16767	0.291558	0.50192
YDR227W	360.423	336.563	384.283	1.14179	0.191292	0.349543	0.567844
YDR228C	548.777	602.466	495.087	0.821767	-0.283199	0.122119	0.271164
YDR229W	140.006	155.362	124.65	0.80232	-0.31775	0.47357	0.695171
YDR231C	212.487	198.43	226.544	1.14168	0.191161	0.524675	0.741878
YDR232W	2632.73	1515.94	3749.51	2.47339	1.30649	8.51e-16	4.42e-14
YDR233C	9422.61	6006.01	12839.2	2.13773	1.09608	3.19e-12	1.09e-10
YDR234W	2220.53	2188.48	2252.58	1.02929	0.0416443	0.79954	0.94927
YDR235W	516.978	508.59	525.367	1.03299	0.0468217	0.80922	0.956878
YDR236C	556.464	600.249	512.679	0.85411	-0.227506	0.20081	0.387006
YDR237W	1002.48	794.306	1210.66	1.52418	0.608032	0.000360875	0.00273526
YDR238C	4817.61	5351.46	4283.77	0.800486	-0.321052	0.0426464	0.125025
YDR239C	463.212	465.888	460.537	0.988515	-0.0166658	0.947971	1
YDR240C	377.014	371.22	382.807	1.03122	0.0443452	0.81931	0.96297
YDR242W	160.599	152.541	168.657	1.10564	0.144888	0.545812	0.759016
YDR243C	315.089	307.517	322.661	1.04924	0.0693501	0.747437	0.912494
YDR244W	319.6	314.613	324.587	1.0317	0.045028	0.830534	0.970489
YDR245W	2516.62	2722.6	2310.65	0.848693	-0.236686	0.137523	0.294986
YDR246W	250.096	205.922	294.27	1.42904	0.515044	0.013575	0.0514764
YDR246W-A	21.3199	17.0513	25.5885	1.50068	0.585613	0.278196	0.485937
YDR247W	257.831	139.033	376.628	2.70891	1.43771	3.34e-09	7.68e-08
YDR248C	194.521	302.777	86.2644	0.284911	-1.81142	0.000857043	0.00563913
YDR249C	260.469	229.119	291.819	1.27366	0.348976	0.116059	0.26159
YDR251W	1213.23	1178.12	1248.35	1.05961	0.0835273	0.615487	0.815426
YDR252W	74.1081	79.0614	69.1548	0.874698	-0.193144	0.518987	0.737237
YDR253C	25.0351	30.6389	19.4313	0.634205	-0.656979	0.230238	0.425816
YDR254W	162.743	190.959	134.526	0.704478	-0.505374	0.0265981	0.0866244
YDR255C	86.1439	101.704	70.5837	0.69401	-0.526971	0.0625419	0.166167
YDR256C	104.606	84.1085	125.102	1.48739	0.572786	0.0345108	0.1056
YDR257C	547.69	591.264	504.117	0.852609	-0.230043	0.434954	0.659658
YDR258C	323.85	524.523	123.177	0.234837	-2.09027	3.81e-11	1.11e-09
YDR259C	209.59	124.456	294.724	2.36811	1.24373	0.000198079	0.00166185
YDR260C	239.249	246.833	231.665	0.938549	-0.0914957	0.669375	0.858909
YDR261C	1290.6	1343.37	1237.84	0.921439	-0.118039	0.567085	0.777704
YDR262W	592.446	569.492	615.401	1.08061	0.111852	0.533952	0.749069
YDR263C	181.896	184.714	179.077	0.969481	-0.044715	0.875812	0.999087
YDR264C	2047.9	2490.3	1605.5	0.644701	-0.633299	9.3e-05	0.000856197
YDR265W	266.382	286.399	246.365	0.860219	-0.217224	0.290415	0.50089
YDR266C	952.926	948.827	957.025	1.00864	0.0124124	0.935938	1
YDR267C	1077.27	1028.85	1125.7	1.09414	0.129792	0.432705	0.657953
YDR268W	318.561	361.818	275.304	0.76089	-0.394239	0.041686	0.122825
YDR270W	593.128	515.913	670.344	1.29933	0.377772	0.0364501	0.110511
YDR272W	553.443	779.946	326.94	0.419183	-1.25435	2.36e-11	7.01e-10
YDR273W	22.0172	16.5466	27.4877	1.66123	0.732254	0.210331	0.398867
YDR275W	141.766	109.126	174.406	1.5982	0.676452	0.0622909	0.165637
YDR276C	2495.4	2357.35	2633.45	1.11712	0.159787	0.433703	0.658813
YDR277C	34.1725	52.7175	15.6274	0.296436	-1.75421	9.09e-05	0.000840163
YDR279W	482.711	581.169	384.253	0.661171	-0.596904	0.00138994	0.00841417
YDR280W	1318.02	1398.4	1237.63	0.885033	-0.176197	0.286402	0.495297
YDR281C	247.334	474.29	20.3775	0.0429643	-4.54072	5.9e-53	1.65e-50
YDR282C	164.979	214.344	115.614	0.539388	-0.890604	0.000171394	0.00146665
YDR283C	836.717	936.328	737.107	0.787232	-0.34514	0.0448343	0.129434
YDR284C	814.02	1000.29	627.753	0.627573	-0.672144	7.26e-05	0.000689463
YDR285W	52.8591	58.3287	47.3894	0.812454	-0.299641	0.45051	0.673723
YDR286C	136.038	133.234	138.842	1.04209	0.0594802	0.827951	0.96907
YDR287W	292.608	369.656	215.561	0.583138	-0.77809	0.000204736	0.00170908
YDR288W	272.909	288.061	257.757	0.894799	-0.160365	0.453066	0.675974
YDR289C	202.515	183.725	221.305	1.20455	0.268489	0.416701	0.642114
YDR291W	495.246	538.982	451.511	0.837711	-0.255475	0.161072	0.330622
YDR292C	2086.58	2373.82	1799.35	0.757995	-0.399739	0.0134635	0.0511436
YDR293C	1391.8	1306.17	1477.43	1.13112	0.177746	0.274639	0.481228
YDR294C	2029.37	1837.56	2221.18	1.20876	0.273533	0.0895835	0.218056
YDR295C	352.285	331.654	372.916	1.12441	0.16917	0.446566	0.670005
YDR296W	341.759	222.894	460.623	2.06656	1.04723	0.00062793	0.00439688
YDR297W	1737.7	1768.39	1707.01	0.965291	-0.0509635	0.765418	0.924449
YDR298C	2576.4	2380.6	2772.2	1.16449	0.219704	0.174639	0.350313
YDR299W	1245.36	1281.86	1208.87	0.943063	-0.0845732	0.816729	0.961798
YDR300C	1686.34	1888.85	1483.83	0.785575	-0.348178	0.0328879	0.101845
YDR301W	765.416	812.139	718.693	0.884938	-0.176351	0.308086	0.521582
YDR302W	668.696	701.063	636.329	0.907664	-0.13977	0.419781	0.645007
YDR303C	751.503	774.879	728.126	0.939664	-0.0897831	0.601198	0.805928
YDR304C	3334.15	4250.95	2417.34	0.56866	-0.814363	3.38e-07	5.61e-06
YDR305C	329.54	317.928	341.153	1.07305	0.101716	0.618453	0.8177
YDR306C	389.368	380.255	398.481	1.04793	0.0675446	0.729509	0.903051
YDR307W	464.294	482.365	446.223	0.925074	-0.112359	0.55494	0.768341
YDR308C	353.673	339.68	367.665	1.08239	0.114216	0.56924	0.778711
YDR309C	1060.47	740.035	1380.91	1.866	0.899952	7.36e-08	1.4e-06
YDR310C	848.524	686.328	1010.72	1.47265	0.558413	0.0169778	0.0612056
YDR311W	558.51	596.301	520.719	0.873249	-0.195535	0.289159	0.499259
YDR312W	190.181	177.025	203.336	1.14863	0.199917	0.664777	0.856028
YDR313C	245.831	239.579	252.084	1.05219	0.0733999	0.735727	0.905933
YDR314C	77.5457	84.0195	71.0719	0.845897	-0.241446	0.473528	0.695171
YDR315C	116.135	135.609	96.6617	0.712798	-0.488435	0.0535198	0.148289
YDR316W	136.741	102.872	170.609	1.65846	0.729845	0.0453602	0.130601
YDR317W	34.7654	65.266	4.26475	0.0653441	-3.9358	1.86e-13	7.24e-12
YDR318W	173.903	190.009	157.797	0.830473	-0.267995	0.251375	0.451339
YDR319C	414.221	366.489	461.953	1.26048	0.333976	0.0755762	0.191394
YDR320C	629.548	544.613	714.484	1.31191	0.391671	0.0267464	0.0869257
YDR320C-A	323.114	353.357	292.87	0.828823	-0.270864	0.284223	0.492986
YDR321W	4190.59	4267.87	4113.3	0.963783	-0.0532202	0.738894	0.907228
YDR322C-A	739.087	604.901	873.273	1.44366	0.529734	0.0027762	0.0147515
YDR322W	597.894	596.934	598.855	1.00322	0.0046339	0.984089	1
YDR323C	160.368	171.008	149.728	0.875564	-0.191715	0.425969	0.652048
YDR324C	1887.17	1914.3	1860.04	0.971654	-0.0414852	0.814589	0.960636
YDR325W	674.627	782.658	566.596	0.723939	-0.466061	0.00831564	0.0354535
YDR326C	948.312	1063.72	832.902	0.783007	-0.352904	0.0379829	0.114136
YDR328C	2462.52	2917.75	2007.29	0.687957	-0.53961	0.000807255	0.00539427
YDR329C	680.395	777.086	583.704	0.751145	-0.412837	0.0199537	0.0696702
YDR330W	380.89	413.051	348.729	0.844275	-0.244215	0.213747	0.403603
YDR331W	788.53	772.158	804.903	1.04241	0.0599183	0.730591	0.903051
YDR332W	276.73	289.546	263.915	0.911481	-0.133716	0.56767	0.777887
YDR333C	1159.43	1152.01	1166.86	1.01289	0.0184826	0.915787	1
YDR334W	653.891	516.448	791.334	1.53226	0.615665	0.00400136	0.0199448
YDR335W	1120.83	1286.08	955.583	0.743018	-0.42853	0.0111604	0.0444138
YDR336W	318.551	330.081	307.021	0.930138	-0.104483	0.609133	0.811379
YDR337W	376.187	361.472	390.902	1.08142	0.112924	0.574646	0.782945
YDR338C	367.193	396.139	338.248	0.853864	-0.227922	0.235016	0.432218
YDR339C	1217.5	937.248	1497.76	1.59804	0.676303	5.79e-05	0.000563753
YDR341C	7525.31	7469.92	7580.7	1.01483	0.0212386	0.880327	1
YDR342C	1.30507	1.66258	0.94757	0.569941	-0.811116	0.882191	1
YDR343C	49.2189	0.831288	97.6065	117.416	6.87549	3.3e-33	4.94e-31
YDR345C	4787.83	5670.22	3905.44	0.688765	-0.537917	0.000635021	0.00443206
YDR346C	4175.06	4571.44	3778.68	0.826585	-0.274765	0.0837802	0.207756
YDR347W	1087.56	1051.28	1123.84	1.06902	0.0962911	0.570548	0.779995
YDR348C	503.542	465.868	541.216	1.16174	0.216283	0.480589	0.700474
YDR349C	2001.14	1790.97	2211.31	1.2347	0.304159	0.059352	0.159536
YDR350C	336.815	418.742	254.888	0.6087	-0.716196	0.000257247	0.00205894
YDR351W	489.335	545.691	432.979	0.793451	-0.333787	0.0659963	0.172707
YDR352W	767.734	799.699	735.77	0.920058	-0.120203	0.478445	0.698615
YDR353W	6877.32	8253.45	5501.19	0.666532	-0.585253	0.00021412	0.00177789
YDR354W	1432.86	1434.04	1431.69	0.998359	-0.00236954	0.985596	1
YDR356W	354.516	288.685	420.348	1.45608	0.542089	0.128356	0.281709
YDR357C	164.493	229.95	99.0354	0.430682	-1.2153	1.69e-05	0.000186501
YDR358W	179.4	232.771	126.03	0.541432	-0.885147	0.000228302	0.00186437
YDR359C	366.14	271.713	460.567	1.69505	0.761329	0.0002352	0.001911
YDR361C	1757.38	1820.36	1694.4	0.930805	-0.103449	0.527583	0.744347
YDR362C	512.665	516.448	508.882	0.985351	-0.0212911	0.908564	1
YDR363W	227.482	249.317	205.646	0.824837	-0.27782	0.200586	0.386691
YDR363W-A	978.301	881.838	1074.76	1.21878	0.285434	0.282521	0.490959
YDR364C	489.846	575.598	404.094	0.702043	-0.51037	0.00543204	0.0252932
YDR365C	609.328	307.804	910.851	2.95919	1.5652	0.000206621	0.00172006
YDR366C	4.71283	7.05605	2.36961	0.335826	-1.57421	0.185256	0.365569
YDR367W	1130.7	917.693	1343.71	1.46423	0.550142	0.00106549	0.00674847
YDR368W	1453.71	1710.2	1197.22	0.700049	-0.514471	0.00169076	0.00999414
YDR369C	175.658	209.633	141.683	0.675861	-0.565201	0.01493	0.0555343
YDR370C	589.839	605.93	573.749	0.94689	-0.0787318	0.666581	0.856861
YDR371W	437.355	532.658	342.052	0.642161	-0.638992	0.000671355	0.00463537
YDR372C	2001.69	2373.6	1629.77	0.686622	-0.542412	0.000812827	0.00542025
YDR373W	897.475	1022.18	772.773	0.756006	-0.40353	0.0184664	0.065508
YDR374C	4.45568	4.17624	4.73512	1.13382	0.181196	0.962469	1
YDR374W-A	119.547	139.597	99.4962	0.712739	-0.488555	0.0542439	0.150133
YDR375C	678.264	634.946	721.582	1.13645	0.18453	0.302993	0.514993
YDR376W	721.323	759.877	682.77	0.898528	-0.154365	0.36992	0.590532
YDR377W	1127.02	1051.49	1202.55	1.14366	0.193664	0.260306	0.462984
YDR378C	961.972	1080.13	843.814	0.781215	-0.356208	0.0349264	0.106467
YDR379C-A	49.9664	74.8159	25.1168	0.335714	-1.5747	1.97e-05	0.000214623
YDR379W	348.446	415.407	281.486	0.677615	-0.561462	0.0927138	0.223618
YDR380W	534.582	1030.78	38.3855	0.0372393	-4.74703	5.17e-56	1.51e-53
YDR381C-A	104.109	90.2245	117.994	1.30778	0.387119	0.164545	0.335078
YDR381W	5414.49	5654.76	5174.23	0.915022	-0.128122	0.410872	0.637252
YDR382W	39554	33484.5	45623.5	1.36253	0.446285	0.00402531	0.020048
YDR383C	104.922	91.8375	118.006	1.28494	0.361704	0.409082	0.635702
YDR384C	2007.92	1869.04	2146.79	1.1486	0.199881	0.218305	0.409918
YDR385W	380.169	125.95	634.388	5.03682	2.33251	2.21e-31	2.84e-29
YDR386W	191.355	243.874	138.836	0.569294	-0.812755	0.00727573	0.032112
YDR387C	361.686	397.92	325.453	0.817885	-0.29003	0.123913	0.274487
YDR388W	2523.94	2880.28	2167.61	0.752571	-0.4101	0.0105061	0.042307
YDR389W	571.829	539.605	604.053	1.11944	0.162772	0.349619	0.567844
YDR390C	891.016	910.251	871.781	0.957737	-0.0622986	0.719346	0.897265
YDR391C	417.997	413.358	422.637	1.02245	0.0320263	0.884028	1
YDR392W	267.687	243.459	291.916	1.19904	0.261876	0.331479	0.549108
YDR393W	259.1	297.364	220.837	0.74265	-0.429245	0.29768	0.508244
YDR394W	3903.79	3485.31	4322.27	1.24014	0.3105	0.0497414	0.140338
YDR395W	3515.78	3223.33	3808.23	1.18146	0.240569	0.127	0.279113
YDR397C	580.017	640.231	519.804	0.811902	-0.300623	0.112931	0.25706
YDR398W	1745.69	1689.41	1801.97	1.06663	0.0930564	0.68954	0.874514
YDR399W	6944.32	5974.42	7914.22	1.32469	0.405649	0.0979075	0.232485
YDR400W	1051.37	958.693	1144.05	1.19335	0.255012	0.127677	0.280314
YDR402C	12.5565	16.5862	8.52676	0.514088	-0.959911	0.207113	0.394646
YDR403W	68.8458	87.0082	50.6834	0.582513	-0.779638	0.0209144	0.0722364
YDR404C	1264.95	1323.65	1206.24	0.911302	-0.133999	0.415982	0.641644
YDR405W	342.294	200.291	484.297	2.41797	1.27379	1.46e-07	2.59e-06
YDR406W	291.295	293.662	288.928	0.983879	-0.0234478	0.903881	1
YDR407C	731.788	806.033	657.544	0.815778	-0.293752	0.0937003	0.225238
YDR408C	1740.66	1976.91	1504.4	0.760986	-0.394059	0.375297	0.596158
YDR409W	343.227	338.265	348.189	1.02934	0.0417159	0.825096	0.967297
YDR410C	620.391	600.635	640.146	1.06578	0.091911	0.61286	0.813454
YDR411C	822.831	840.225	805.437	0.958598	-0.0610027	0.718831	0.896839
YDR412W	380.298	206.11	554.486	2.69024	1.42773	0.00495354	0.0235247
YDR414C	586.407	564.524	608.291	1.07753	0.107726	0.541824	0.755665
YDR415C	464.119	548.749	379.489	0.691552	-0.53209	0.00359142	0.0182104
YDR416W	623.743	636.757	610.729	0.959124	-0.0602113	0.745401	0.911113
YDR418W	25797.6	23122.9	28472.4	1.23135	0.300242	0.0526927	0.14666
YDR419W	373.447	414.803	332.091	0.8006	-0.320847	0.0950763	0.227998
YDR420W	569.091	522.326	615.855	1.17906	0.237639	0.175525	0.351215
YDR421W	309.031	375.485	242.577	0.646035	-0.630315	0.00199589	0.0113059
YDR422C	590.913	608.127	573.7	0.943388	-0.0840771	0.647138	0.84094
YDR423C	318.179	260.609	375.749	1.44181	0.527883	0.00922175	0.0383041
YDR424C	555.397	526.958	583.837	1.10794	0.147879	0.424921	0.651195
YDR425W	176.847	188.841	164.854	0.872977	-0.195984	0.406901	0.633537
YDR427W	2640.28	2309.42	2971.15	1.28654	0.363493	0.0242973	0.0811807
YDR428C	382.881	446.432	319.33	0.715294	-0.483392	0.01196	0.0467856
YDR429C	4513.13	4248.43	4777.84	1.12461	0.16943	0.428905	0.654173
YDR430C	1014.5	893.744	1135.25	1.27022	0.345074	0.0425764	0.124876
YDR432W	3354.48	2796.68	3912.28	1.3989	0.484293	0.00223361	0.0123293
YDR434W	1237.57	1632.23	842.902	0.51641	-0.953411	1.26e-08	2.69e-07
YDR435C	296.432	337.068	255.796	0.758887	-0.398044	0.0376778	0.113298
YDR436W	298.388	321.986	274.79	0.853423	-0.228668	0.236694	0.433946
YDR437W	25.6625	25.7501	25.5748	0.993191	-0.00985643	1	1
YDR438W	223.005	220.034	225.976	1.027	0.0384402	0.866946	0.993553
YDR439W	231.885	218.847	244.923	1.11915	0.162408	0.473536	0.695171
YDR440W	419.397	513.311	325.484	0.634088	-0.657245	0.0207654	0.0718029
YDR441C	573.148	471.162	675.133	1.43291	0.518948	0.00357007	0.0181178
YDR443C	317.124	312.574	321.673	1.02911	0.0413974	0.840396	0.976693
YDR444W	310.093	324.004	296.182	0.914129	-0.12953	0.6369	0.832978
YDR446W	1.74051	2.53345	0.94757	0.374023	-1.4188	0.575016	0.783164
YDR447C	4093.26	3647.77	4538.75	1.24425	0.315281	0.0477225	0.136123
YDR448W	229.836	285.736	173.936	0.60873	-0.716125	0.0845785	0.209283
YDR449C	1270.17	1213.82	1326.52	1.09285	0.128093	0.441834	0.665077
YDR450W	14319.7	13587.5	15051.8	1.10777	0.147654	0.344557	0.562748
YDR451C	451.181	509.124	393.237	0.77238	-0.372618	0.0414754	0.122372
YDR452W	1609.54	2308.86	910.21	0.394224	-1.34291	1.48e-09	3.52e-08
YDR453C	184.703	202.151	167.255	0.827375	-0.273387	0.248132	0.448268
YDR454C	5352.2	5485.39	5219.01	0.951438	-0.071819	0.648815	0.842778
YDR456W	1298.08	1269.16	1327	1.04557	0.0642932	0.683543	0.870128
YDR457W	2240.35	2260.16	2220.53	0.982464	-0.0255228	0.887216	1
YDR458C	592.528	576.607	608.448	1.05522	0.0775447	0.780252	0.934125
YDR459C	391.109	420.741	361.478	0.859147	-0.219023	0.250307	0.450525
YDR460W	250.547	233.364	267.73	1.14726	0.198195	0.367039	0.587416
YDR461C-A	52.8207	78.151	27.4905	0.351761	-1.50733	0.000899549	0.00588272
YDR461W	3.76127	3.7309	3.79165	1.01628	0.023301	1	1
YDR462W	266.199	218.223	314.175	1.4397	0.525764	0.0122583	0.0477204
YDR463W	727.371	779.155	675.587	0.867077	-0.205767	0.267379	0.471523
YDR464W	355.757	245.21	466.303	1.90164	0.927248	0.003456	0.0176416
YDR465C	2502.75	2409.22	2596.27	1.07764	0.107874	0.495491	0.714426
YDR466W	492.762	616.915	368.609	0.597504	-0.742981	0.000165014	0.00141394
YDR468C	502.848	575.895	429.802	0.74632	-0.422134	0.0252729	0.083658
YDR469W	449.06	507.729	390.392	0.768898	-0.379135	0.0446524	0.129083
YDR470C	312.222	340.195	284.249	0.835548	-0.259205	0.187994	0.369109
YDR471W	14529.2	12286.1	16772.3	1.36514	0.449051	0.00395181	0.0197437
YDR472W	766.633	758.63	774.636	1.0211	0.0301234	0.864369	0.99205
YDR473C	169.921	149.355	190.488	1.2754	0.350953	0.323884	0.539947
YDR475C	326.23	311.832	340.629	1.09235	0.127431	0.518885	0.737237
YDR476C	1131.64	851.793	1411.5	1.65709	0.72865	1.42e-05	0.000160262
YDR477W	1088.33	920.771	1255.89	1.36396	0.447798	0.00756747	0.0330147
YDR478W	141.273	152.71	129.836	0.850216	-0.234098	0.36087	0.580694
YDR479C	421.767	424.689	418.844	0.986235	-0.0199959	0.92217	1
YDR480W	238.802	246.863	230.741	0.934692	-0.0974368	0.652542	0.845912
YDR481C	1801.51	2788.67	814.355	0.292023	-1.77585	1.02e-15	5.21e-14
YDR482C	186.61	129.651	243.568	1.87864	0.909687	0.000131736	0.00115809
YDR483W	4015.7	4264.16	3767.24	0.883465	-0.178755	0.262326	0.465418
YDR484W	320.772	333.119	308.425	0.925871	-0.111117	0.571778	0.78069
YDR485C	234.652	194.007	275.297	1.41901	0.504882	0.0198048	0.069263
YDR486C	557.835	620.062	495.608	0.799288	-0.323213	0.0738938	0.18817
YDR487C	3339.83	3040.68	3638.97	1.19676	0.259135	0.102115	0.239298
YDR488C	185.849	121.982	249.715	2.04716	1.03362	4.41e-06	5.74e-05
YDR489W	243.52	216.986	270.053	1.24457	0.315642	0.126551	0.278413
YDR490C	315.139	364.955	265.322	0.726999	-0.459974	0.0207559	0.0718029
YDR492W	1021.02	942.572	1099.47	1.16646	0.222133	0.181738	0.360174
YDR493W	311.747	234.918	388.576	1.65409	0.72604	0.000254384	0.00204365
YDR494W	539.93	478.07	601.79	1.25879	0.332039	0.0837796	0.207756
YDR495C	335.961	364.451	307.471	0.843655	-0.245274	0.266473	0.470191
YDR496C	3394.64	3219.14	3570.14	1.10903	0.149304	0.504635	0.722664
YDR497C	4114.9	4676.97	3552.83	0.759645	-0.396603	0.0121311	0.0472539
YDR498C	689.368	685.1	693.635	1.01246	0.0178614	0.925855	1
YDR499W	241.801	317.74	165.862	0.522004	-0.937867	0.00354986	0.0180437
YDR500C	19293.4	16914.2	21672.7	1.28133	0.357647	0.0255381	0.0843624
YDR501W	130.421	144.773	116.07	0.801738	-0.318798	0.203474	0.390191
YDR502C	4796.99	3845.68	5748.3	1.49474	0.579897	0.00981326	0.0401484
YDR503C	323.481	384.491	262.471	0.682647	-0.550788	0.00472381	0.022704
YDR504C	33.6338	26.522	40.7455	1.53629	0.619449	0.121688	0.27061
YDR505C	426.025	425.689	426.361	1.00158	0.00227769	1	1
YDR506C	113.265	179.618	46.9122	0.261178	-1.93689	2.52e-12	8.75e-11
YDR507C	982.61	705.675	1259.54	1.78488	0.835827	0.00472426	0.022704
YDR508C	4402.83	4379.11	4426.55	1.01083	0.0155457	0.927792	1
YDR510W	2320.32	2501.8	2138.84	0.854919	-0.22614	0.160051	0.329367
YDR511W	310.773	275.631	345.915	1.25499	0.327677	0.101435	0.238097
YDR512C	321.694	312.169	331.22	1.06103	0.0854654	0.677766	0.86596
YDR513W	1520.12	1583.22	1457.02	0.920292	-0.119836	0.494492	0.713828
YDR514C	439.773	482.939	396.608	0.821238	-0.284127	0.145545	0.308528
YDR515W	254.001	291.436	216.567	0.743103	-0.428365	0.226715	0.421651
YDR516C	631.704	850.705	412.704	0.485132	-1.04355	0.000269747	0.00214035
YDR517W	1477.17	1586.49	1367.84	0.862176	-0.213946	0.19059	0.372667
YDR518W	1118.34	1223.83	1012.85	0.827603	-0.272988	0.103316	0.241059
YDR519W	1082.57	1028.93	1136.22	1.10428	0.143101	0.398189	0.62208
YDR520C	341.551	352.427	330.675	0.938279	-0.0919109	0.643702	0.83864
YDR522C	2.62471	2.87982	2.36961	0.822833	-0.281329	0.973136	1
YDR523C	54.7628	56.9334	52.5922	0.92375	-0.114426	0.768005	0.925916
YDR524C	633.402	530.144	736.66	1.38955	0.474614	0.00730767	0.0322088
YDR524C-B	37897.3	39390.2	36404.3	0.924198	-0.113727	0.645268	0.839617
YDR524W-C	30.7852	32.2025	29.3678	0.911974	-0.132936	0.758495	0.91954
YDR525W-A	71.2917	65.8301	76.7532	1.16593	0.221478	0.438313	0.662378
YDR527W	442.639	348.359	536.919	1.54128	0.624129	0.0367055	0.110892
YDR528W	337.252	383.155	291.348	0.760394	-0.395182	0.0440186	0.12771
YDR529C	2329.35	1388.26	3270.43	2.35578	1.2362	5.24e-14	2.25e-12
YDR530C	427.37	553.846	300.895	0.543283	-0.880223	2.69e-06	3.77e-05
YDR531W	1722.56	1474.35	1970.78	1.33671	0.418686	0.010359	0.0418195
YDR532C	95.377	109.245	81.5088	0.746109	-0.422541	0.17974	0.357314
YDR533C	727.027	986.848	467.207	0.473433	-1.07877	8.49e-09	1.84e-07
YDR534C	77.7373	36.0918	119.383	3.30776	1.72585	3.6e-05	0.000367953
YDR536W	2.97219	1.68237	4.26201	2.53334	1.34104	0.356596	0.575112
YDR538W	368.667	311.882	425.452	1.36415	0.447999	0.0167049	0.0604591
YDR539W	755.661	671.81	839.511	1.24963	0.321497	0.05852	0.157951
YDR540C	55.502	32.826	78.1779	2.38159	1.25192	0.000262526	0.00209338
YDR541C	434.369	441.394	427.343	0.968166	-0.0466731	0.808579	0.956472
YDR542W	1.12666	0.831288	1.42204	1.71064	0.77454	0.929997	1
YDR545W	0.889429	0.831288	0.94757	1.13988	0.188884	1	1
YEL001C	2978.1	3086.87	2869.32	0.929525	-0.105435	0.503579	0.721664
YEL002C	4293.59	4596.53	3990.66	0.86819	-0.203917	0.236884	0.433946
YEL003W	490.194	469.025	511.362	1.09027	0.124682	0.745334	0.911113
YEL004W	117.831	143.269	92.3929	0.644893	-0.632869	0.0113918	0.0451392
YEL005C	137.735	149.434	126.036	0.843425	-0.245668	0.327294	0.54366
YEL006W	556.449	648.167	464.73	0.716991	-0.479972	0.00731556	0.0322215
YEL007W	1540.98	1110.18	1971.78	1.7761	0.82871	4.54e-07	7.32e-06
YEL009C	20656.3	15178.9	26133.8	1.72171	0.783844	4.68e-07	7.51e-06
YEL011W	161.711	152.838	170.583	1.1161	0.158469	0.508825	0.727459
YEL012W	131.577	180.231	82.9226	0.46009	-1.12001	2.4e-05	0.000256946
YEL013W	1030.32	1040.15	1020.48	0.981092	-0.0275395	0.863998	0.99205
YEL015W	1391.04	1497.56	1284.53	0.857753	-0.221366	0.184732	0.364983
YEL016C	317.918	470.935	164.9	0.350156	-1.51393	4.86e-06	6.2e-05
YEL017C-A	1500.58	1375.13	1626.04	1.18246	0.241797	0.178959	0.356422
YEL017W	763.518	742.469	784.567	1.0567	0.0795665	0.645308	0.839617
YEL018W	177.462	140.24	214.684	1.53083	0.614314	0.101456	0.238097
YEL019C	49.2029	61.456	36.9498	0.60124	-0.733988	0.0394451	0.117514
YEL020C	403.847	451.38	356.315	0.789391	-0.341188	0.0708626	0.182255
YEL020W-A	857.961	272.019	1443.9	5.30809	2.40819	6.42e-16	3.38e-14
YEL021W	454.279	1.25683	907.302	721.897	9.49565	1.79e-73	9.59e-71
YEL022W	1326.13	1524.24	1128.03	0.74006	-0.434285	0.00900414	0.0376721
YEL023C	133.369	177.173	89.5652	0.505523	-0.984151	0.0194534	0.0682567
YEL024W	1440.32	484.819	2395.82	4.94168	2.305	1.95e-32	2.72e-30
YEL025C	655.613	705.378	605.847	0.858898	-0.219442	0.212728	0.402264
YEL026W	10210.1	7958.79	12461.4	1.56574	0.646843	3.32e-05	0.00034209
YEL027W	12163	11777.7	12548.3	1.06543	0.0914317	0.632744	0.829945
YEL029C	459.752	479.396	440.109	0.918048	-0.123358	0.501155	0.719529
YEL030W	167.221	136.381	198.061	1.45227	0.538307	0.0228587	0.0773782
YEL031W	6772.41	6111.89	7432.93	1.21614	0.282312	0.0815926	0.203349
YEL032W	1571.46	1552.08	1590.84	1.02497	0.0355842	0.823006	0.965903
YEL033W	10337.6	4882.07	15793.1	3.23492	1.69373	2.75e-19	1.97e-17
YEL034W	31841.8	16343.5	47340	2.89656	1.53434	1.21e-10	3.3e-09
YEL035C	1.3639	0.831288	1.89651	2.28141	1.18992	0.698109	0.880833
YEL036C	1867.51	1585.27	2149.75	1.35608	0.439446	0.00738932	0.0324354
YEL037C	2775.19	2484.57	3065.8	1.23393	0.303266	0.0987647	0.233916
YEL038W	1150.62	1107.74	1193.5	1.07742	0.107584	0.521772	0.739235
YEL039C	3.48047	4.11685	2.84408	0.690838	-0.533581	0.671075	0.86042
YEL040W	3088.84	2601.07	3576.62	1.37506	0.45949	0.00337544	0.0173492
YEL041W	62.3866	81.1891	43.5841	0.536822	-0.897484	0.00930348	0.038525
YEL042W	3395.78	3515.04	3276.52	0.932142	-0.101378	0.561181	0.77332
YEL043W	1070.04	1004.45	1135.63	1.1306	0.177088	0.285784	0.494893
YEL044W	353.861	223.854	483.868	2.16153	1.11205	0.000179481	0.00152571
YEL046C	3631.46	3275.31	3987.61	1.21748	0.283893	0.0714006	0.183418
YEL047C	2174.47	2132.78	2216.16	1.03909	0.0553261	0.70878	0.88943
YEL048C	116.198	159.904	72.4925	0.45335	-1.1413	1.3e-05	0.000148062
YEL049W	0.889429	0.831288	0.94757	1.13988	0.188884	1	1
YEL050C	989.757	963.681	1015.83	1.05412	0.0760366	0.666878	0.856901
YEL051W	3751.01	4377.34	3124.68	0.713832	-0.486344	0.00226064	0.012406
YEL052W	1156.77	1291.59	1021.95	0.791233	-0.337825	0.0421159	0.123808
YEL053C	834.386	775.305	893.467	1.15241	0.20465	0.233661	0.430216
YEL054C	20357.6	18087	22628.2	1.25108	0.323175	0.0370064	0.111591
YEL055C	2882.61	2875.82	2889.41	1.00472	0.00679919	0.957871	1
YEL056W	902.402	855.307	949.498	1.11013	0.150723	0.37323	0.593815
YEL057C	27.1792	31.1436	23.2148	0.74541	-0.423893	0.420651	0.646036
YEL058W	4586.53	3964.11	5208.95	1.31403	0.393998	0.0127835	0.0491552
YEL059C-A	203.983	165.347	242.619	1.46733	0.553194	0.0193596	0.0680017
YEL060C	4335.48	2618.42	6052.54	2.31153	1.20885	8.63e-14	3.58e-12
YEL061C	208.115	247.051	169.179	0.684793	-0.54626	0.117289	0.263901
YEL062W	255.091	234.928	275.253	1.17165	0.228541	0.266121	0.470057
YEL063C	1303.5	1260.11	1346.89	1.06886	0.0960726	0.565029	0.776915
YEL064C	216.632	261.767	171.498	0.655155	-0.610091	0.0115219	0.0454868
YEL065W	2187.78	2654.77	1720.8	0.648192	-0.625507	0.00307507	0.0160487
YEL066W	457.199	355.257	559.141	1.57391	0.65435	0.000358926	0.0027269
YEL067C	33.2279	32.826	33.6298	1.02449	0.0349037	0.966386	1
YEL069C	0.889429	0.831288	0.94757	1.13988	0.188884	1	1
YEL070W	9.3873	1.23704	17.5376	14.1771	3.82549	2.85e-05	0.000301015
YEL071W	5054.95	5571.82	4538.08	0.814471	-0.296065	0.124552	0.27552
YEL072W	92.6724	109.997	75.3475	0.684995	-0.545835	0.0871174	0.213562
YEL073C	3.36542	2.9392	3.79165	1.29003	0.367401	0.857509	0.988236
YEL075C	0.889429	0.831288	0.94757	1.13988	0.188884	1	1
YEL076C	0.889429	0.831288	0.94757	1.13988	0.188884	1	1
YEL076C-A	0.889429	0.831288	0.94757	1.13988	0.188884	1	1
YEL077C	2.1945	2.49386	1.89514	0.759921	-0.396079	0.951142	1
YER001W	849.496	879.919	819.074	0.930852	-0.103377	0.537735	0.752081
YER002W	381.275	199.509	563.041	2.82213	1.49678	0.00421966	0.0208392
YER003C	6017.44	6093.89	5940.99	0.97491	-0.0366589	0.807861	0.955799
YER004W	1609.88	1341.24	1878.51	1.40057	0.486017	0.00302114	0.0158244
YER005W	743.972	764.043	723.901	0.947461	-0.0778612	0.65478	0.847959
YER006W	6337.06	5367.68	7306.43	1.36119	0.444869	0.00448493	0.0217487
YER007C-A	1736.25	1646.04	1826.46	1.10961	0.150054	0.354172	0.572871
YER007W	223.647	206.615	240.679	1.16487	0.220165	0.313127	0.528167
YER008C	653.403	543.504	763.302	1.40441	0.489964	0.00561467	0.0258814
YER009W	6645.96	6263.89	7028.03	1.12199	0.166062	0.290756	0.50121
YER010C	495.047	531.935	458.159	0.861306	-0.215403	0.236396	0.433836
YER011W	5.15418	4.62157	5.68679	1.23049	0.29923	0.771808	0.928148
YER012W	2968.05	2754.5	3181.59	1.15505	0.207956	0.192707	0.375664
YER013W	419.297	418.296	420.297	1.00478	0.00688436	0.972816	1
YER014C-A	4.21844	4.17624	4.26065	1.02021	0.0288692	1	1
YER014W	495.413	627.91	362.917	0.577976	-0.790919	1.97e-05	0.000214623
YER015W	97.3076	114.075	80.5407	0.706036	-0.502186	0.173948	0.349472
YER016W	376.454	388.459	364.448	0.938189	-0.0920495	0.824113	0.966919
YER017C	1389.98	1286.15	1493.8	1.16145	0.215928	0.191987	0.374716
YER018C	280.863	259.896	301.83	1.16135	0.215802	0.291402	0.501793
YER019C-A	3158.73	2738.37	3579.09	1.30701	0.386273	0.0154075	0.0568269
YER019W	1169.49	1088.17	1250.82	1.14947	0.200972	0.228072	0.42344
YER020W	474.92	396.881	552.96	1.39326	0.478469	0.0107949	0.0432268
YER021W	4049.69	4039.84	4059.53	1.00487	0.00701283	0.972438	1
YER022W	503.892	582.812	424.971	0.729173	-0.455668	0.0145161	0.0545946
YER023W	4550.27	5578.73	3521.82	0.631295	-0.663614	2.71e-05	0.000288245
YER024W	301.993	240.084	363.901	1.51572	0.600007	0.00274827	0.01464
YER025W	7041.07	6176.18	7905.95	1.28007	0.356223	0.0229067	0.0774997
YER026C	2238.11	2079.37	2396.84	1.15268	0.204991	0.205714	0.393277
YER027C	1111.74	1188.81	1034.68	0.870347	-0.200338	0.230328	0.425816
YER028C	186.051	175.441	196.66	1.12094	0.164712	0.473545	0.695171
YER029C	188.719	98.8046	278.633	2.82004	1.49572	1.34e-05	0.000152037
YER030W	484.086	580.002	388.17	0.669256	-0.579369	0.289142	0.499259
YER031C	1886.46	2237.4	1535.52	0.686297	-0.543095	0.000863334	0.00567473
YER032W	400.953	428.589	373.317	0.871037	-0.199194	0.297031	0.507404
YER033C	124.283	137.232	111.335	0.811289	-0.301713	0.272344	0.47792
YER034W	137.621	113.174	162.069	1.43203	0.518063	0.103649	0.241573
YER035W	297.517	234.423	360.611	1.53829	0.621328	0.00213607	0.0118907
YER036C	11147	10077.1	12217	1.21236	0.277816	0.0714807	0.183551
YER037W	67.958	122.645	13.2714	0.108211	-3.20809	3.1e-08	6.25e-07
YER038C	114.975	134.253	95.6964	0.712806	-0.488419	0.0468085	0.134124
YER039C	61.1747	72.1241	50.2253	0.696373	-0.522068	0.0943143	0.22646
YER039C-A	13.3131	16.2002	10.426	0.643572	-0.635827	0.318155	0.533158
YER040W	301.899	371.23	232.568	0.626479	-0.674662	0.000557488	0.00396763
YER041W	135.559	156.45	114.668	0.732937	-0.448239	0.179575	0.357314
YER042W	790.759	914.387	667.13	0.729593	-0.454837	0.00816953	0.0350521
YER043C	25861.2	16862.3	34860.1	2.06735	1.04778	6.38e-11	1.82e-09
YER044C	2322.47	640.577	4004.37	6.25119	2.64413	6.61e-52	1.7e-49
YER044C-A	20.8969	26.6408	15.1529	0.568786	-0.814043	0.119404	0.266886
YER045C	294.643	226.872	362.413	1.59743	0.675755	0.000796416	0.00534404
YER046W	138.133	137.895	138.371	1.00345	0.00497472	1	1
YER047C	286.475	274.909	298.042	1.08415	0.116559	0.611188	0.812267
YER048C	966.33	924.65	1008.01	1.09015	0.124532	0.725307	0.901509
YER048W-A	792.45	779.946	804.955	1.03206	0.0455327	0.802713	0.951481
YER049W	4781.79	3876.25	5687.33	1.46722	0.55309	0.000460877	0.00337066
YER050C	394.622	415.892	373.352	0.897715	-0.15567	0.429202	0.654173
YER051W	228.312	286.527	170.096	0.593648	-0.75232	0.000443222	0.00326331
YER052C	2174.58	2091.23	2257.93	1.07971	0.110643	0.492801	0.712634
YER053C	353.924	216.471	491.376	2.26993	1.18265	3.01e-08	6.09e-07
YER053C-A	56.2326	4.90855	107.557	21.9121	4.45366	6.53e-15	3.05e-13
YER054C	17.9202	17.3581	18.4824	1.06477	0.0905446	0.936632	1
YER055C	8649.03	11134	6164.05	0.553624	-0.853021	3.68e-06	4.9e-05
YER056C	8519.46	9028.32	8010.59	0.887274	-0.172549	0.633731	0.830042
YER056C-A	9196.69	8134.8	10258.6	1.26107	0.334653	0.0323629	0.100606
YER057C	2463.37	2780.87	2145.87	0.771654	-0.373974	0.0191546	0.0673919
YER058W	81.0975	84.4846	77.7103	0.919816	-0.120583	0.71801	0.896475
YER059W	429.028	486.65	371.406	0.76319	-0.389886	0.0411313	0.121636
YER060W	708.28	753.731	662.83	0.879399	-0.185411	0.295272	0.505302
YER060W-A	200.809	41.5842	360.034	8.65795	3.11403	1.08e-05	0.000125766
YER061C	329.399	376.485	282.313	0.749866	-0.415295	0.367186	0.587416
YER062C	513.4	878.018	148.782	0.169452	-2.56105	2e-40	3.39e-38
YER063W	707.006	859.136	554.875	0.645852	-0.630724	0.000357159	0.0027199
YER064C	1023.79	1238	809.59	0.653952	-0.612744	0.0109689	0.0438143
YER065C	236.017	273.979	198.054	0.722883	-0.468167	0.0258287	0.0849733
YER066W	48.7633	48.2543	49.2723	1.0211	0.0301182	0.956162	1
YER067W	90.7027	89.4624	91.943	1.02773	0.0394579	0.918756	1
YER068W	927.375	779.283	1075.47	1.38007	0.464744	0.00592266	0.0270876
YER069W	465.867	459.92	471.813	1.02586	0.0368328	0.922869	1
YER070W	5751.21	6667.6	4834.82	0.72512	-0.463707	0.00317038	0.0164395
YER071C	180.056	172.512	187.6	1.08746	0.12096	0.605278	0.807748
YER072W	5759.16	8446.06	3072.27	0.363752	-1.45897	7.59e-20	5.61e-18
YER073W	2425.32	2704.43	2146.21	0.793591	-0.333533	0.0369759	0.111591
YER074W	6848.51	6141.23	7555.8	1.23034	0.299056	0.056949	0.15502
YER074W-A	407.582	438.02	377.144	0.86102	-0.215881	0.24937	0.449494
YER075C	546.886	534.311	559.461	1.04707	0.0663602	0.709123	0.889514
YER076C	184.84	246.497	123.184	0.499739	-1.00075	6.24e-06	7.68e-05
YER077C	525.716	579.467	471.965	0.814481	-0.296047	0.112924	0.25706
YER078C	769.146	774.038	764.254	0.98736	-0.0183525	0.926563	1
YER078W-A	1.33943	1.25683	1.42204	1.13145	0.178172	1	1
YER079W	250.566	220.173	280.959	1.27609	0.351726	0.101492	0.238097
YER080W	1329.31	1820.54	838.08	0.460347	-1.11921	3.26e-11	9.58e-10
YER081W	1227.24	573.718	1880.75	3.27819	1.7129	0.181358	0.359642
YER082C	1691.21	1720.67	1661.75	0.965761	-0.0502623	0.825726	0.967682
YER083C	1673.51	1515.77	1831.25	1.20813	0.272773	0.094598	0.227056
YER085C	2.07355	0.831288	3.31581	3.98876	1.99594	0.369854	0.590532
YER086W	5314.41	5378.54	5250.27	0.976151	-0.0348233	0.857476	0.988236
YER087C-B	1842.87	1904.66	1781.07	0.935114	-0.0967851	0.549757	0.762926
YER087W	214.122	253.889	174.356	0.686739	-0.542167	0.0146443	0.0548401
YER088C	1036.57	970.213	1102.93	1.13679	0.184967	0.45294	0.675943
YER089C	1532.09	1376.61	1687.57	1.22588	0.293823	0.070249	0.180749
YER090W	2861.28	3581.7	2140.87	0.597726	-0.742444	4.49e-06	5.81e-05
YER091C	2206.93	2949.56	1464.29	0.496444	-1.0103	0.0748258	0.189867
YER092W	200.93	238.847	163.012	0.682496	-0.551107	0.0110756	0.0441856
YER093C	448.107	455.596	440.619	0.967127	-0.0482229	0.811701	0.959107
YER093C-A	128.063	87.9186	168.208	1.91322	0.936006	0.000218692	0.00180421
YER094C	3128.76	3131.87	3125.65	0.998014	-0.00286773	0.981273	1
YER095W	807.66	855.811	759.508	0.887472	-0.172227	0.315572	0.530349
YER096W	19.7102	16.2002	23.2203	1.43333	0.51937	0.283955	0.492918
YER098W	102.251	106.425	98.0783	0.921574	-0.117827	0.682617	0.869657
YER099C	1208.49	1137.33	1279.64	1.12513	0.170088	0.304358	0.51663
YER100W	908.246	1018.09	798.402	0.784215	-0.350678	0.0419511	0.123437
YER101C	200.171	203.25	197.092	0.969702	-0.0443871	0.8423	0.978375
YER102W	3253.78	3267.79	3239.76	0.991421	-0.0124297	0.935408	1
YER103W	289.498	308.922	270.074	0.874245	-0.193891	0.35932	0.579069
YER104W	104.482	123.209	85.7544	0.696009	-0.522823	0.0543466	0.150288
YER105C	1641.37	1674.5	1608.25	0.960433	-0.0582432	0.719778	0.897283
YER106W	4.64479	7.86755	1.42204	0.180747	-2.46795	0.0725557	0.185645
YER107C	1525.45	1401.66	1649.23	1.17663	0.234659	0.152588	0.318696
YER109C	360.702	398.771	322.633	0.809069	-0.305665	0.107749	0.248517
YER110C	7179.34	5585.84	8772.84	1.57055	0.651268	0.000716373	0.00489146
YER111C	447.105	474.408	419.801	0.884894	-0.176424	0.600127	0.80539
YER112W	726.069	756.057	696.081	0.920673	-0.119239	0.569492	0.778891
YER113C	773.478	760.579	786.376	1.03392	0.0481218	0.796104	0.946762
YER114C	1136.43	1249.11	1023.75	0.819583	-0.287038	0.0894034	0.217756
YER115C	329.694	313.445	345.942	1.10368	0.142319	0.502461	0.72089
YER116C	127.051	144.149	109.952	0.762766	-0.390687	0.349426	0.567844
YER117W	11645.1	10213.5	13076.8	1.28035	0.356539	0.0224163	0.0763221
YER118C	1432.18	1466.31	1398.04	0.953442	-0.0687832	0.680578	0.868091
YER119C	407.637	574.569	240.705	0.418931	-1.25522	1.29e-08	2.72e-07
YER120W	5074.22	4382.44	5766	1.3157	0.395835	0.0118532	0.0465095
YER121W	7.1201	9.97546	4.26475	0.427524	-1.22592	0.213994	0.403947
YER122C	2931.89	3027.27	2836.52	0.936991	-0.0938922	0.560735	0.772993
YER123W	455.733	444.838	466.628	1.04898	0.0689931	0.707731	0.888532
YER124C	1610.59	3189.44	31.747	0.0099538	-6.65054	5.52e-69	2.54e-66
YER125W	1344.03	647.653	2040.41	3.15046	1.65556	1.04e-22	9.42e-21
YER126C	2700.99	2241.77	3160.21	1.4097	0.495385	0.00206592	0.0115904
YER127W	677.661	545.81	809.512	1.48314	0.568653	0.23921	0.436685
YER128W	115.387	90.9766	139.797	1.53663	0.61977	0.0672838	0.174797
YER129W	995.337	1127.5	863.169	0.765558	-0.385417	0.0231486	0.078113
YER130C	893.443	606.603	1180.28	1.94573	0.960308	1.78e-06	2.58e-05
YER131W	12488.9	7863.06	17114.7	2.17659	1.12207	1.07e-12	3.83e-11
YER132C	672.528	621.081	723.975	1.16567	0.221157	0.204898	0.39195
YER133W	2324.61	2647.48	2001.74	0.75609	-0.403371	0.0600403	0.160849
YER134C	383.031	388.004	378.059	0.974368	-0.0374612	0.856302	0.988041
YER136W	2048.77	2183.1	1914.43	0.876933	-0.189461	0.242335	0.440268
YER137C	73.0013	57.8636	88.139	1.52322	0.607125	0.070928	0.18235
YER138W-A	0.889429	0.831288	0.94757	1.13988	0.188884	1	1
YER139C	129.557	171.008	88.1062	0.515217	-0.956747	0.000109378	0.000984403
YER140W	472.163	481.454	462.872	0.961404	-0.0567852	0.755654	0.917997
YER141W	1167.21	899.939	1434.47	1.59397	0.672624	0.000400615	0.00300112
YER142C	167.502	153.086	181.918	1.18834	0.248952	0.285368	0.494437
YER143W	753.523	625.792	881.254	1.40822	0.493875	0.00450126	0.0218115
YER144C	624.607	519.209	730.005	1.40599	0.491591	0.0127872	0.0491552
YER145C	6676.67	6781.28	6572.05	0.969146	-0.0452148	0.782175	0.935731
YER146W	1149.32	1080.82	1217.82	1.12675	0.172166	0.305565	0.518405
YER147C	495.584	403.165	588.003	1.45847	0.544455	0.00317901	0.0164577
YER148W	2308.92	2651.56	1966.29	0.741558	-0.431369	0.00757492	0.0330248
YER149C	552.554	566.84	538.269	0.949597	-0.0746134	0.765409	0.924449
YER150W	107.135	77.3296	136.94	1.77086	0.824447	0.000799607	0.00535429
YER151C	935.666	1033.11	838.219	0.811353	-0.301599	0.338815	0.555606
YER152C	1040.09	1105.05	975.123	0.882425	-0.180454	0.294757	0.50496
YER153C	53.879	64.6525	43.1055	0.666727	-0.584832	0.0965838	0.230191
YER154W	982.192	876.554	1087.83	1.24103	0.311539	0.0669939	0.174184
YER155C	2431.61	2418.33	2444.89	1.01099	0.0157628	0.90959	1
YER156C	4508.22	3636.92	5379.53	1.47915	0.564764	0.000358031	0.00272332
YER157W	637.749	698.985	576.514	0.824787	-0.277906	0.116291	0.261929
YER158C	199.52	119.082	279.958	2.35097	1.23326	3.21e-07	5.35e-06
YER159C	460.029	354.693	565.364	1.59395	0.67261	0.0386428	0.11562
YER161C	195.221	98.0228	292.419	2.98317	1.57685	0.000294965	0.00230632
YER162C	112.527	106.098	118.956	1.12119	0.165032	0.566347	0.777398
YER163C	584.54	696.659	472.42	0.678123	-0.560382	0.00197199	0.0112137
YER164W	765.436	349.418	1181.45	3.3812	1.75754	1.73e-05	0.00019105
YER165W	12952.2	8217.07	17687.4	2.15252	1.10603	1.65e-12	5.85e-11
YER166W	1723.25	2013.91	1432.6	0.711354	-0.49136	0.00277838	0.0147515
YER167W	664.17	730	598.339	0.819643	-0.286933	0.108414	0.249604
YER168C	909.395	880.73	938.06	1.06509	0.0909805	0.600144	0.80539
YER169W	631.518	766.101	496.934	0.648653	-0.624481	0.000479639	0.00349149
YER170W	157.769	179.083	136.456	0.761967	-0.392199	0.0903159	0.219318
YER171W	852.737	891.022	814.452	0.914065	-0.129632	0.461209	0.684317
YER172C	1134.72	1148.07	1121.37	0.976749	-0.0339408	0.859501	0.989019
YER173W	301.755	341.511	261.998	0.767174	-0.382374	0.08267	0.205636
YER174C	1006.91	908.004	1105.81	1.21785	0.284335	0.0955239	0.228767
YER175C	198.46	212.582	184.339	0.86714	-0.205663	0.597524	0.802895
YER175W-A	2.66965	2.49386	2.84544	1.14098	0.190271	1	1
YER176W	448.207	365.678	530.736	1.45138	0.537422	0.0342321	0.105019
YER177W	15181.9	16770.4	13593.3	0.810552	-0.303024	0.0491861	0.139064
YER178W	10303.4	10650.8	9956.05	0.934774	-0.0973098	0.645284	0.839617
YER179W	25.8682	28.9961	22.7403	0.784254	-0.350608	0.4497	0.67345
YER180C	338.351	441.206	235.496	0.533756	-0.905748	3.47e-05	0.000355824
YER180C-A	61.2931	94.1632	28.423	0.301848	-1.7281	1.02e-06	1.53e-05
YER182W	310.126	281.925	338.326	1.20006	0.263101	0.207303	0.394646
YER183C	646.269	648.227	644.312	0.993961	-0.00873877	0.959213	1
YER184C	210.571	204.18	216.962	1.0626	0.0875999	0.717869	0.896475
YER185W	86.3388	73.1732	99.5044	1.35985	0.443446	0.149706	0.314616
YER186C	811.077	775.542	846.611	1.09164	0.126493	0.473717	0.695181
YER187W	41.764	37.1012	46.4268	1.25136	0.323493	0.416535	0.642049
YER188C-A	0.889429	0.831288	0.94757	1.13988	0.188884	1	1
YER189W	0.889429	0.831288	0.94757	1.13988	0.188884	1	1
YER190W	0.889429	0.831288	0.94757	1.13988	0.188884	1	1
YFL001W	606.62	583.079	630.16	1.08074	0.112026	0.591963	0.797588
YFL002C	828.945	757.61	900.279	1.18831	0.248916	0.259135	0.461665
YFL003C	30.4158	42.3561	18.4756	0.436196	-1.19695	0.00735194	0.0323596
YFL004W	2872.46	4233.15	1511.78	0.357129	-1.48548	6.31e-20	4.78e-18
YFL005W	2479.79	2638.95	2320.62	0.879373	-0.185453	0.245127	0.443336
YFL007W	2355.03	2135.31	2574.76	1.2058	0.269988	0.0893553	0.217721
YFL008W	345.924	303.242	388.606	1.2815	0.357839	0.316212	0.531009
YFL009W	713.151	825.598	600.703	0.727598	-0.458787	0.00827161	0.0353204
YFL010C	1610.81	1883.51	1338.1	0.710428	-0.49324	0.00260232	0.0139899
YFL010W-A	4.7663	2.89961	6.63299	2.28754	1.1938	0.333528	0.550756
YFL011W	6.43355	9.54992	3.31718	0.347352	-1.52553	0.0995337	0.235004
YFL012W	3.06414	3.28556	2.84271	0.865212	-0.208874	0.990258	1
YFL013C	152.009	113.966	190.053	1.66763	0.7378	0.0756497	0.191505
YFL014W	57.6253	64.5138	50.7367	0.786447	-0.346579	0.573754	0.782391
YFL016C	744.333	782.569	706.097	0.902281	-0.148351	0.637392	0.833324
YFL017C	357.753	348.745	366.76	1.05166	0.0726636	0.72541	0.901509
YFL017W-A	339.259	308.418	370.099	1.19999	0.263026	0.18269	0.361726
YFL018C	4456.35	5510.78	3401.91	0.61732	-0.69591	1.11e-05	0.000129462
YFL020C	1.91369	2.87982	0.94757	0.329038	-1.60367	0.427725	0.653624
YFL021W	319.517	347.182	291.853	0.840635	-0.250449	0.377208	0.598247
YFL022C	7208.99	6368.58	8049.4	1.26392	0.337909	0.0297798	0.0940761
YFL023W	191.749	76.4093	307.089	4.019	2.00684	4.9e-05	0.000486774
YFL024C	280.335	322.817	237.854	0.736807	-0.440642	0.0348077	0.106304
YFL025C	488.565	495.359	481.772	0.972571	-0.0401241	0.828067	0.96907
YFL026W	50.1478	50.5502	49.7454	0.984078	-0.0231553	0.967264	1
YFL027C	249.26	275.839	222.68	0.807283	-0.308854	0.134869	0.291138
YFL028C	657.284	656.035	658.534	1.00381	0.00548494	0.978035	1
YFL029C	308.25	344.035	272.465	0.791971	-0.336481	0.102407	0.239632
YFL030W	121.23	101.724	140.735	1.3835	0.468325	0.110609	0.253119
YFL031W	6109.22	4907.9	7310.54	1.48955	0.574873	0.000691381	0.00476342
YFL033C	575.905	530.243	621.566	1.17223	0.229254	0.19781	0.383297
YFL034C-A	2165.99	2392.95	1939.04	0.810312	-0.303451	0.0588619	0.158683
YFL034C-B	514.416	427.579	601.253	1.40618	0.491781	0.00831931	0.0354535
YFL034W	481.608	524.434	438.782	0.836678	-0.257256	0.295812	0.505725
YFL036W	1185.14	950.509	1419.78	1.4937	0.578892	0.000507495	0.00366113
YFL037W	7800.4	6827.35	8773.45	1.28504	0.361819	0.0202726	0.0705158
YFL038C	3948.43	4686.37	3210.5	0.685071	-0.545674	0.000943523	0.00611437
YFL039C	45954.7	36766	55143.4	1.49985	0.584815	0.000159599	0.00137603
YFL040W	5.45491	3.32515	7.58466	2.281	1.18966	0.307115	0.520485
YFL041W	1526.53	1527.02	1526.05	0.999366	-0.000914249	1	1
YFL041W-A	39.46	34.3896	44.5303	1.29488	0.372816	0.352075	0.570393
YFL042C	405.895	420.454	391.335	0.930746	-0.103541	0.589817	0.79599
YFL044C	556.703	558.675	554.73	0.992939	-0.0102228	0.959293	1
YFL045C	16576.8	16444.5	16709.1	1.01609	0.0230302	0.885457	1
YFL046W	288.556	308.438	268.675	0.871084	-0.199116	0.345635	0.563788
YFL047W	1005.1	974.567	1035.63	1.06265	0.0876718	0.613219	0.813454
YFL048C	1590.67	2040.05	1141.29	0.559444	-0.837934	3.06e-07	5.13e-06
YFL049W	418.413	456.803	380.023	0.83192	-0.265483	0.230518	0.425816
YFL050C	239.648	288.388	190.909	0.661986	-0.595127	0.00441658	0.021482
YFL051C	1.51784	2.08812	0.94757	0.453791	-1.1399	0.673783	0.862672
YFL052W	15.9805	5.43307	26.5279	4.88267	2.28767	0.000998159	0.00640394
YFL053W	6.41898	9.99525	2.84271	0.284406	-1.81398	0.0485241	0.137677
YFL054C	157.834	177.787	137.88	0.775537	-0.366732	0.103112	0.24074
YFL055W	95.2	62.0201	128.38	2.06998	1.04961	0.000108325	0.000979034
YFL056C	108.463	110.334	106.591	0.966081	-0.0497835	0.874515	0.998315
YFL057C	126.952	3.71111	250.193	67.4173	6.07505	9.84e-57	3.17e-54
YFL058W	23.6291	0.831288	46.4268	55.8492	5.80347	2.09e-15	1.02e-13
YFL064C	0.889429	0.831288	0.94757	1.13988	0.188884	1	1
YFL065C	0.889429	0.831288	0.94757	1.13988	0.188884	1	1
YFR001W	1094.11	883.699	1304.52	1.4762	0.561888	0.149312	0.3142
YFR002W	1713.59	1695.72	1731.45	1.02107	0.0300854	0.852161	0.985586
YFR003C	311.977	258.61	365.344	1.41272	0.498477	0.066253	0.173129
YFR004W	2236.58	2155.6	2317.56	1.07513	0.104517	0.525816	0.743
YFR005C	764.394	835.227	693.561	0.830386	-0.268145	0.124704	0.275669
YFR006W	2076.21	2283.42	1869	0.81851	-0.288928	0.0753366	0.191013
YFR007W	222.266	230.861	213.672	0.925547	-0.111623	0.605574	0.807976
YFR008W	86.7227	105.682	67.7629	0.641193	-0.641169	0.0258141	0.0849733
YFR009W	3297.38	3493.07	3101.69	0.887955	-0.171442	0.286098	0.495012
YFR010W	2061.25	2161.93	1960.56	0.906855	-0.141056	0.378073	0.598647
YFR011C	406.311	454.398	358.224	0.788348	-0.343095	0.176131	0.352099
YFR012W	5.84802	7.90714	3.78891	0.479176	-1.06137	0.266202	0.470057
YFR012W-A	5.36036	8.35247	2.36824	0.283538	-1.81839	0.0860602	0.211858
YFR013W	685.163	760.075	610.251	0.802884	-0.316737	0.0764256	0.192862
YFR014C	406.66	450.835	362.484	0.804029	-0.314681	0.0967435	0.230425
YFR015C	89.5864	126.583	52.5895	0.415453	-1.26724	4.83e-05	0.000480782
YFR016C	237.89	171.038	304.743	1.78173	0.833278	0.0615083	0.163963
YFR017C	66.0089	55.251	76.7668	1.38942	0.474483	0.133764	0.289341
YFR018C	1121.77	1069.9	1173.65	1.09697	0.13353	0.425243	0.651533
YFR019W	453.699	561.06	346.338	0.617291	-0.695977	0.000203402	0.00170207
YFR021W	503.885	523.563	484.207	0.92483	-0.11274	0.54901	0.762218
YFR022W	303.318	260.787	345.849	1.32618	0.407272	0.035727	0.108598
YFR023W	5.6373	7.48159	3.79301	0.506979	-0.980001	0.381371	0.602535
YFR024C-A	2008.01	2399.02	1617	0.674027	-0.569121	0.000430868	0.00319061
YFR025C	762.701	790.575	734.828	0.929485	-0.105496	0.539116	0.753031
YFR026C	35.8022	53.1233	18.481	0.34789	-1.5233	0.000658636	0.00455831
YFR027W	91.9916	72.1439	111.839	1.55022	0.632476	0.035536	0.108069
YFR028C	998.43	815.998	1180.86	1.44714	0.533201	0.012486	0.0482857
YFR029W	297.137	322.758	271.516	0.841239	-0.249412	0.214212	0.404238
YFR030W	592.92	791.683	394.156	0.497871	-1.00616	1.32e-08	2.78e-07
YFR031C	394.356	429.984	358.728	0.834283	-0.261391	0.334722	0.551726
YFR031C-A	15673.6	12596.8	18750.5	1.48851	0.573867	0.000230284	0.00187817
YFR032C	25.9872	17.3779	34.5966	1.99084	0.993377	0.0430627	0.125616
YFR032C-A	18725.6	15514.1	21937	1.414	0.499787	0.0588877	0.158686
YFR032C-B	6.04224	1.66258	10.4219	6.26852	2.64813	0.0237662	0.0797784
YFR033C	2073.15	953.587	3192.72	3.34812	1.74335	4.73e-07	7.54e-06
YFR034C	152.13	77.7749	226.484	2.91205	1.54203	3.58e-09	8.17e-08
YFR035C	2.25264	1.66258	2.84271	1.70982	0.773846	0.736798	0.906699
YFR036W	179.273	178.48	180.067	1.00889	0.0127748	0.961308	1
YFR037C	478.35	253.454	703.246	2.77465	1.47231	0.000103632	0.000944578
YFR038W	1113.13	970.707	1255.55	1.29344	0.371215	0.0277632	0.0893628
YFR039C	587.435	709.604	465.266	0.655671	-0.608956	0.00652552	0.0292625
YFR040W	881.822	940.177	823.467	0.875864	-0.191222	0.268305	0.472767
YFR041C	432.361	550.055	314.666	0.572062	-0.805757	0.0177996	0.0638109
YFR042W	318.314	319.205	317.424	0.99442	-0.00807264	0.971943	1
YFR043C	202.418	167.435	237.4	1.41786	0.503715	0.0246099	0.0818001
YFR044C	7863.38	7845.5	7881.26	1.00456	0.0065598	0.960606	1
YFR045W	259.152	261.965	256.339	0.978525	-0.0313198	0.885403	1
YFR046C	93.256	84.1581	102.354	1.21621	0.282394	0.350212	0.568377
YFR047C	1278.66	1440.07	1117.26	0.775838	-0.366172	0.156199	0.324134
YFR048W	544.159	529.283	559.035	1.05621	0.0788984	0.669111	0.858876
YFR049W	379.055	429.727	328.383	0.764167	-0.38804	0.043018	0.125585
YFR050C	3529.5	3026.69	4032.31	1.33225	0.413866	0.00930284	0.038525
YFR051C	4166.15	3881.36	4450.94	1.14675	0.197547	0.206943	0.394646
YFR052W	2390.91	2224.81	2557.02	1.14932	0.200776	0.213489	0.403347
YFR053C	291.197	532.163	50.2308	0.0943899	-3.40522	3.19e-17	1.83e-15
YFR055W	1955.18	1467.8	2442.56	1.6641	0.734742	0.00391192	0.0196359
YGL001C	3106.98	1918	4295.96	2.23981	1.16338	4.93e-13	1.84e-11
YGL002W	569.746	661.923	477.57	0.721488	-0.470952	0.00823303	0.0352258
YGL003C	518.869	552.144	485.593	0.879469	-0.185295	0.316497	0.531098
YGL004C	370.836	428.024	313.647	0.732778	-0.448551	0.0195796	0.0685872
YGL005C	460.183	529.036	391.33	0.739704	-0.434979	0.0194912	0.0683519
YGL006W	771.59	617.845	925.336	1.49768	0.582732	0.000704746	0.00483933
YGL006W-A	1.0923	1.23704	0.94757	0.766001	-0.384582	1	1
YGL007C-A	3.51937	4.19603	2.84271	0.677476	-0.561758	0.757944	0.919218
YGL008C	33655.8	27336.7	39974.9	1.46232	0.548256	0.00212987	0.0118664
YGL009C	18779.1	8783.15	28775.1	3.27617	1.71201	6.53e-15	3.05e-13
YGL010W	162.585	146.069	179.102	1.22614	0.294127	0.217139	0.408325
YGL011C	3005.23	2860.89	3149.56	1.1009	0.138689	0.378484	0.599151
YGL012W	10747.4	12241.3	9253.48	0.755926	-0.403683	0.00941335	0.0389092
YGL013C	859.747	814.187	905.307	1.11191	0.153046	0.370936	0.591496
YGL014W	1692.01	1465.88	1918.15	1.30853	0.38795	0.016929	0.0611413
YGL015C	8.0861	6.22477	9.94743	1.59804	0.676305	0.475337	0.696447
YGL016W	841.181	889.37	792.992	0.891633	-0.165477	0.365497	0.585958
YGL017W	589.173	547.77	630.577	1.15117	0.203104	0.250834	0.450983
YGL018C	158.739	134.095	183.383	1.36756	0.451606	0.0677622	0.175756
YGL019W	2156.36	2121.45	2191.28	1.03292	0.0467226	0.769401	0.926794
YGL020C	1073.4	1237.05	909.762	0.735431	-0.443339	0.00850799	0.0360926
YGL021W	616.412	688.95	543.874	0.789424	-0.341127	0.0549923	0.151618
YGL022W	5576.1	5519.31	5632.89	1.02058	0.0293878	0.848338	0.982728
YGL023C	380.55	194.858	566.242	2.90592	1.539	4.06e-07	6.62e-06
YGL025C	428.22	295.474	560.966	1.89853	0.924883	1.38e-06	2.03e-05
YGL026C	4791.36	5443.59	4139.12	0.760365	-0.395235	0.0288361	0.0920438
YGL027C	2041.82	2862.78	1220.86	0.426459	-1.22952	7.39e-14	3.11e-12
YGL028C	1447.58	2761.08	134.071	0.0485573	-4.36417	2.3e-110	3.69e-107
YGL029W	338.283	223.963	452.602	2.02088	1.01498	0.120385	0.268543
YGL030W	49296.2	40080.3	58512	1.45987	0.545841	0.000606154	0.00426762
YGL031C	16641.1	10648.7	22633.4	2.12546	1.08778	4.25e-12	1.43e-10
YGL032C	1.49805	2.04853	0.94757	0.462561	-1.11228	0.650158	0.844182
YGL033W	2.8467	3.32515	2.36824	0.71222	-0.489605	0.857639	0.988236
YGL035C	593.549	419.523	767.574	1.82963	0.871554	9.81e-06	0.000115865
YGL036W	518.797	504.622	532.972	1.05618	0.0788573	0.663983	0.855852
YGL037C	888.241	1202.61	573.876	0.477194	-1.06735	1.16e-05	0.000134809
YGL038C	630.029	786.32	473.739	0.602476	-0.731025	3.67e-05	0.000374383
YGL039W	842.14	1061.78	622.497	0.586276	-0.770349	8.63e-06	0.000104009
YGL040C	2510.69	2187.54	2833.84	1.29544	0.373445	0.0203757	0.0707979
YGL041C-B	2.98608	1.23704	4.73512	3.82779	1.93651	0.237775	0.434806
YGL041W-A	285.395	325.37	245.421	0.754281	-0.406825	0.0491086	0.138907
YGL043W	512.376	322.975	701.776	2.17285	1.11959	2.83e-05	0.000299322
YGL044C	393.605	419.979	367.231	0.874403	-0.19363	0.319983	0.535795
YGL045W	1183.71	842.164	1525.25	1.81111	0.856872	6.72e-05	0.000645742
YGL047W	346.755	313.495	380.015	1.21219	0.277617	0.156787	0.32504
YGL048C	4184.04	4022.2	4345.87	1.08047	0.111662	0.482073	0.702319
YGL049C	700.001	503.899	896.102	1.77833	0.830527	0.0481174	0.136765
YGL050W	524.843	517.536	532.149	1.02823	0.0401695	0.833454	0.972084
YGL051W	1.76828	1.64278	1.89377	1.15278	0.205122	1	1
YGL053W	161.768	98.9629	224.574	2.26928	1.18223	5.11e-07	8.11e-06
YGL054C	1856.53	1965.56	1747.51	0.889063	-0.169642	0.288245	0.498081
YGL055W	11313.2	3857.67	18768.7	4.86528	2.28252	3.39e-18	2.2e-16
YGL056C	924.311	882.135	966.487	1.09562	0.131751	0.441596	0.664874
YGL057C	204.422	172.898	235.945	1.36465	0.448528	0.0384124	0.11513
YGL058W	687.682	858.493	516.87	0.602067	-0.732005	3.46e-05	0.000355359
YGL059W	138.652	155.54	121.763	0.782843	-0.353204	0.138471	0.296625
YGL060W	555.796	550.214	561.378	1.02029	0.0289812	0.872217	0.996989
YGL061C	207.094	190.998	223.19	1.16855	0.224714	0.417255	0.642343
YGL062W	2252.73	1952.38	2553.07	1.30767	0.387001	0.13333	0.288707
YGL063W	166.396	205.348	127.443	0.620621	-0.688215	0.00374853	0.0188894
YGL064C	296.157	285.27	307.044	1.07633	0.106116	0.617596	0.816774
YGL065C	680.844	682.854	678.835	0.994114	-0.00851654	0.976971	1
YGL066W	227.637	184.665	270.61	1.46541	0.551306	0.16412	0.334742
YGL067W	1194.15	1081.15	1307.16	1.20904	0.273864	0.0964104	0.229863
YGL068W	1936.95	1887.58	1986.32	1.05231	0.0735647	0.664998	0.856028
YGL070C	511.255	489.451	533.059	1.0891	0.123133	0.513086	0.731761
YGL071W	1163.02	934.081	1391.96	1.49019	0.575499	0.000618601	0.004341
YGL073W	531.819	409.251	654.387	1.59899	0.677156	0.0243886	0.0814007
YGL075C	132.92	172.027	93.8122	0.545333	-0.874789	0.00448135	0.0217477
YGL076C	7022.06	5713.95	8330.16	1.45786	0.543856	0.000512376	0.0036922
YGL077C	2545.68	2088.62	3002.73	1.43766	0.523723	0.0364762	0.110511
YGL078C	3605.61	3334.71	3876.5	1.16247	0.217194	0.314224	0.529328
YGL079W	283.793	316.008	251.578	0.796111	-0.328958	0.106707	0.247089
YGL080W	435.958	399.543	472.373	1.18228	0.241575	0.19591	0.380295
YGL081W	15.2788	23.4542	7.10336	0.30286	-1.72327	0.0171405	0.0617264
YGL082W	750.953	840.037	661.869	0.787905	-0.343907	0.0465596	0.13358
YGL083W	317.326	335.267	299.386	0.892978	-0.163304	0.520247	0.737887
YGL084C	893.412	1017.48	769.346	0.756131	-0.403291	0.0175221	0.0628859
YGL085W	242.459	278.333	206.584	0.742218	-0.430084	0.039828	0.11838
YGL086W	225.923	162.804	289.043	1.77541	0.828149	0.00438079	0.0213563
YGL087C	474.416	479.297	469.535	0.979633	-0.0296862	0.866256	0.992985
YGL089C	3887.02	4865.72	2908.32	0.597717	-0.742465	0.00139176	0.00841726
YGL090W	48.5283	31.6483	65.4083	2.06672	1.04734	0.0687674	0.177575
YGL091C	688.734	615.668	761.8	1.23736	0.30726	0.0827557	0.205716
YGL092W	1911.07	1756.46	2065.68	1.17605	0.233945	0.151058	0.316794
YGL093W	335.722	268.655	402.79	1.49928	0.584275	0.00655203	0.0293334
YGL094C	896.566	1023.32	769.817	0.752276	-0.410665	0.0164327	0.0597425
YGL095C	699.332	822.589	576.075	0.700319	-0.513917	0.00356814	0.0181178
YGL096W	139.872	116.747	162.997	1.39616	0.481467	0.0648428	0.17066
YGL097W	2773.62	3041.83	2505.4	0.823648	-0.279901	0.0803364	0.200841
YGL098W	205.049	255.176	154.923	0.607122	-0.719941	0.00154501	0.00922274
YGL099W	1867.9	1855.63	1880.16	1.01322	0.0189428	0.919793	1
YGL100W	1521.59	1685.88	1357.29	0.805091	-0.312777	0.0572282	0.155424
YGL101W	770.879	645.386	896.373	1.38889	0.473935	0.00569041	0.0261183
YGL103W	63001.3	53163.3	72839.4	1.37011	0.454288	0.00337327	0.0173492
YGL104C	133.317	208.356	58.2776	0.279701	-1.83804	2.92e-13	1.11e-11
YGL105W	9127.43	9434.15	8820.7	0.934975	-0.0970002	0.540901	0.754704
YGL106W	2140.28	2404.19	1876.37	0.780459	-0.357606	0.0280002	0.0900353
YGL107C	724.498	645.446	803.55	1.24495	0.316092	0.0723782	0.185338
YGL108C	94.7746	70.6299	118.919	1.6837	0.751634	0.00981454	0.0401484
YGL110C	250.927	253.553	248.302	0.979289	-0.0301929	0.92163	1
YGL111W	1757.1	1713.68	1800.52	1.05068	0.071318	0.660779	0.853324
YGL112C	1420.44	1516.29	1324.59	0.873571	-0.195003	0.236496	0.433836
YGL113W	272.57	298.254	246.885	0.827767	-0.272704	0.197766	0.383297
YGL114W	883.68	933.121	834.239	0.894031	-0.161603	0.338834	0.555606
YGL115W	1816.48	1944.41	1688.55	0.868413	-0.203547	0.206787	0.394624
YGL116W	447.316	490.005	404.627	0.825762	-0.276202	0.154287	0.321515
YGL117W	162.048	149.741	174.356	1.16438	0.219566	0.646752	0.840608
YGL119W	579.983	577.241	582.725	1.0095	0.0136436	0.949608	1
YGL120C	3280.66	3469.32	3092	0.891242	-0.166112	0.298926	0.509625
YGL121C	17.0459	23.1969	10.895	0.469675	-1.09026	0.0390702	0.116612
YGL122C	1847.14	1585.45	2108.83	1.33011	0.411549	0.0112541	0.0447287
YGL123W	112063	99932.7	124193	1.24276	0.313553	0.0427212	0.125187
YGL124C	372.916	398.533	347.299	0.871442	-0.198523	0.298663	0.509381
YGL125W	106.194	73.1138	139.275	1.90491	0.929721	0.00317342	0.016442
YGL126W	974.866	933.834	1015.9	1.08788	0.121518	0.572261	0.781098
YGL127C	354.917	337.889	371.945	1.10079	0.13854	0.473925	0.695327
YGL128C	163.574	150.909	176.24	1.16786	0.223866	0.322485	0.53873
YGL129C	727.962	746.22	709.704	0.951066	-0.0723828	0.661213	0.853354
YGL130W	769.573	873.436	665.71	0.762173	-0.39181	0.0240907	0.0806996
YGL131C	246.453	220.529	272.376	1.23511	0.304634	0.137092	0.294623
YGL133W	244.348	213.839	274.857	1.28534	0.362155	0.22093	0.413412
YGL134W	309.642	368.152	251.132	0.682143	-0.551855	0.00593532	0.0271263
YGL135W	6741.34	5124.38	8358.3	1.63109	0.705833	7.13e-06	8.72e-05
YGL136C	301.131	256.888	345.374	1.34445	0.427019	0.0332212	0.10263
YGL137W	3855.7	4451.8	3259.6	0.732198	-0.449693	0.00473197	0.0227241
YGL138C	2.20907	2.04853	2.36961	1.15674	0.21006	1	1
YGL139W	953.09	908.45	997.731	1.09828	0.135244	0.420113	0.645363
YGL140C	1084.28	1222.94	945.623	0.773235	-0.371021	0.0274388	0.0885945
YGL141W	403.23	438.366	368.095	0.839697	-0.252059	0.181692	0.360174
YGL142C	544.368	541.07	547.665	1.01219	0.0174802	0.923932	1
YGL143C	411.307	380.097	442.517	1.16422	0.219365	0.250362	0.450525
YGL144C	461.87	424.848	498.892	1.17428	0.231782	0.214294	0.404275
YGL145W	581.829	630.71	532.947	0.844995	-0.242984	0.17536	0.351101
YGL146C	33.4999	38.5658	28.4339	0.737283	-0.439709	0.285247	0.494362
YGL147C	17641.1	14854.7	20427.4	1.37514	0.459581	0.00314837	0.0163649
YGL148W	9876.24	11282.7	8469.76	0.750684	-0.413722	0.00817696	0.0350521
YGL150C	760.344	516.111	1004.58	1.94643	0.960833	6.15e-08	1.18e-06
YGL151W	665.631	732.414	598.848	0.817635	-0.290471	0.204009	0.390713
YGL153W	174.432	168.781	180.083	1.06696	0.0935107	0.756241	0.918364
YGL154C	181.461	172.463	190.459	1.10435	0.143195	0.513214	0.731782
YGL155W	911.113	1068	754.229	0.706208	-0.501834	0.00335615	0.0173051
YGL156W	67.2849	115.618	18.9514	0.163913	-2.60899	1.01e-11	3.14e-10
YGL157W	794.581	966.61	622.552	0.644057	-0.634739	0.00228723	0.0125369
YGL158W	39.1449	43.227	35.0628	0.811133	-0.30199	0.496037	0.714827
YGL159W	364.016	398.326	329.707	0.827731	-0.272766	0.149417	0.314295
YGL160W	608.958	599.626	618.29	1.03113	0.044221	0.812593	0.959632
YGL161C	1411.74	1479.78	1343.71	0.908044	-0.139165	0.390671	0.613163
YGL162W	365.139	266.913	463.364	1.73601	0.795779	3.89e-05	0.00039485
YGL163C	342.859	253.117	432.601	1.70909	0.773228	0.000780573	0.00525417
YGL164C	140.381	124.842	155.921	1.24895	0.320715	0.450768	0.673822
YGL166W	481.082	413.932	548.231	1.32445	0.405391	0.0297663	0.0940761
YGL167C	1988.65	1651.3	2325.99	1.40857	0.494236	0.00218608	0.0121062
YGL168W	39.8459	24.2459	55.4458	2.28681	1.19334	0.0026339	0.0141243
YGL169W	1065.18	1020.35	1110.02	1.08788	0.121522	0.471862	0.69473
YGL170C	4.71532	3.75069	5.67995	1.51437	0.598721	0.642189	0.837553
YGL171W	1186.92	1227.6	1146.24	0.933728	-0.0989261	0.686169	0.872009
YGL172W	1503.39	1341.83	1664.96	1.24081	0.311284	0.0591893	0.159299
YGL173C	4030.62	3702.45	4358.78	1.17727	0.235445	0.13501	0.291247
YGL174W	110.99	87.8692	134.111	1.52625	0.609994	0.0518142	0.144653
YGL175C	42.3472	51.055	33.6394	0.658887	-0.601898	0.102545	0.239869
YGL176C	419.018	440.553	397.483	0.902236	-0.148422	0.428715	0.654173
YGL178W	400.783	265.814	535.752	2.01551	1.01115	5.48e-05	0.000535173
YGL179C	299.823	208.762	390.884	1.87239	0.904881	4.63e-06	5.95e-05
YGL180W	102.912	68.898	136.926	1.98737	0.990862	0.000196989	0.00165486
YGL181W	682.199	650.76	713.638	1.09662	0.133066	0.462274	0.685107
YGL183C	6.00925	5.85861	6.15989	1.05143	0.0723466	1	1
YGL184C	33.5209	57.0917	9.95017	0.174284	-2.52049	2.59e-09	6.03e-08
YGL185C	204.036	233.691	174.382	0.746206	-0.422354	0.0826513	0.205636
YGL186C	1588.46	1703.45	1473.48	0.864996	-0.209235	0.63389	0.830042
YGL187C	1612.7	1078.55	2146.86	1.99051	0.993139	2.62e-09	6.05e-08
YGL188C-A	4.91558	0.831288	8.99986	10.8264	3.43648	0.0146517	0.0548401
YGL189C	8049.09	13497.2	2600.93	0.192701	-2.37556	4.17e-16	2.25e-14
YGL190C	844.541	799.363	889.719	1.11304	0.154499	0.363552	0.583843
YGL191W	2023.34	1328.61	2718.07	2.0458	1.03267	5.95e-10	1.54e-08
YGL192W	1.7445	2.06832	1.42067	0.686871	-0.541889	0.926504	1
YGL193C	238.491	180.845	296.138	1.63753	0.711519	0.000705406	0.00483933
YGL194C	268.775	303.43	234.12	0.771576	-0.374119	0.224234	0.418003
YGL194C-A	95.5941	103.525	87.6632	0.846782	-0.239937	0.38305	0.604296
YGL195W	4957.75	5067.13	4848.38	0.956829	-0.0636667	0.703531	0.884741
YGL196W	711.336	888.776	533.896	0.60071	-0.73526	0.000126069	0.00111436
YGL197W	620.425	643.447	597.404	0.928443	-0.107115	0.56738	0.777704
YGL198W	1389.76	1428.22	1351.3	0.94614	-0.0798751	0.623821	0.821758
YGL200C	5105.3	5528.96	4681.64	0.84675	-0.239992	0.160554	0.330183
YGL201C	963.353	1028.85	897.857	0.872682	-0.196472	0.255275	0.456431
YGL202W	6033.68	6119.06	5948.31	0.972094	-0.0408322	0.822071	0.96551
YGL203C	292.433	183.982	400.884	2.17893	1.12362	0.00020477	0.00170908
YGL205W	5.64914	7.03626	4.26201	0.605722	-0.723273	0.475828	0.696672
YGL206C	1971.07	1935.93	2006.21	1.0363	0.0514467	0.735508	0.905836
YGL207W	3368.24	3769.65	2966.83	0.78703	-0.345509	0.0416725	0.122825
YGL208W	151.134	183.339	118.929	0.648684	-0.624411	0.00881709	0.0370594
YGL209W	609.294	502.187	716.4	1.42656	0.51254	0.00436302	0.0213136
YGL210W	600.783	466.709	734.856	1.57455	0.654939	0.000272496	0.0021595
YGL211W	874.298	847.389	901.206	1.06351	0.0888318	0.61139	0.812346
YGL212W	54.2808	54.5583	54.0033	0.989828	-0.0147503	1	1
YGL213C	1372.77	1465.9	1279.65	0.872944	-0.19604	0.235635	0.432861
YGL215W	1389.5	1037.95	1741.04	1.67738	0.746207	6.54e-06	8.03e-05
YGL216W	485.361	429.618	541.103	1.2595	0.332851	0.0701365	0.180531
YGL219C	556.321	544.573	568.069	1.04315	0.0609404	0.736207	0.906177
YGL220W	1122.1	1208.41	1035.79	0.857155	-0.222372	0.185188	0.365548
YGL221C	2294.49	2439.91	2149.08	0.880802	-0.18311	0.256272	0.457832
YGL222C	311.909	206.832	416.985	2.01605	1.01153	4.51e-07	7.29e-06
YGL223C	589.512	550.343	628.682	1.14235	0.192001	0.279789	0.487265
YGL224C	511.882	647.148	376.616	0.581963	-0.781001	1.81e-05	0.000198279
YGL225W	4372.92	3973.12	4772.73	1.20125	0.26454	0.0932599	0.224599
YGL226C-A	1130.39	1179.03	1081.74	0.917481	-0.12425	0.451637	0.674625
YGL226W	180.077	170.147	190.008	1.11673	0.159276	0.495097	0.714339
YGL227W	285.304	366.885	203.722	0.555275	-0.848726	3.4e-05	0.000349845
YGL228W	1697.62	2138.24	1257.01	0.587869	-0.766432	3.2e-06	4.38e-05
YGL229C	43.9332	72.708	15.1584	0.208483	-2.262	5.1e-11	1.47e-09
YGL230C	7.88391	9.6093	6.15852	0.640892	-0.641848	0.46556	0.688549
YGL231C	1396.77	1506.26	1287.28	0.854618	-0.226648	0.164263	0.334821
YGL232W	512.463	527.858	497.068	0.94167	-0.0867068	0.760421	0.921052
YGL233W	773.082	780.599	765.565	0.98074	-0.0280567	0.872269	0.996989
YGL234W	12310.5	11565.9	13055.1	1.12876	0.17474	0.820032	0.963643
YGL235W	1.0923	1.23704	0.94757	0.766001	-0.384582	1	1
YGL236C	700.234	526.334	874.134	1.6608	0.731876	2.9e-05	0.000304188
YGL237C	223.912	189.128	258.696	1.36784	0.451896	0.0380099	0.114136
YGL238W	2069.85	2012.16	2127.54	1.05734	0.0804387	0.617626	0.816774
YGL240W	39.193	39.5357	38.8504	0.982666	-0.0252269	0.986928	1
YGL241W	778.47	677.629	879.311	1.29763	0.375878	0.0305255	0.0959138
YGL242C	671.188	832.09	510.286	0.613259	-0.705433	7.56e-05	0.000712273
YGL243W	364.493	427.648	301.338	0.70464	-0.505041	0.00907285	0.0378133
YGL244W	524.867	404.729	645.005	1.59367	0.672356	0.125616	0.277019
YGL245W	15565.1	14663.1	16467.1	1.12303	0.167394	0.279045	0.48676
YGL246C	903.12	972.439	833.8	0.857432	-0.221906	0.194293	0.377955
YGL247W	238.996	217.827	260.165	1.19436	0.256241	0.227719	0.422933
YGL248W	424.441	477.902	370.98	0.776268	-0.365373	0.0518592	0.144668
YGL249W	7.80007	13.7064	1.89377	0.138167	-2.85551	0.00173527	0.0102257
YGL250W	95.2872	124.228	66.3463	0.534068	-0.904904	0.00103136	0.00658414
YGL251C	122.301	149.82	94.783	0.632646	-0.660529	0.00846465	0.0359963
YGL252C	1276.53	1325.39	1227.67	0.926269	-0.110497	0.520883	0.738462
YGL253W	18290.9	18823	17758.8	0.943467	-0.0839562	0.582002	0.788638
YGL254W	255.058	207.406	302.71	1.4595	0.545474	0.00788659	0.0341752
YGL255W	4787.42	7729.91	1844.92	0.238673	-2.06689	8.66e-06	0.000104207
YGL256W	1182.4	1102.19	1262.62	1.14555	0.196045	0.237212	0.43427
YGL257C	968.849	1085.92	851.778	0.784384	-0.350368	0.0380381	0.114168
YGL258W	3.48968	4.13665	2.84271	0.687201	-0.541195	0.729146	0.903033
[truncated: 3,682 more rows]

## Sheet: S2(∑ RIM101) vs. ∑(S2 RIM101)
id	baseMean	S288c (∑ rim101)	∑1278b (S2 rim101)	foldChange	log2FoldChange	pval	padj
YAL001C	317.269	340.228	294.311	0.865043	-0.209157	0.434249	0.621667
YAL002W	477.74	531.677	423.803	0.797107	-0.327155	0.0668366	0.148053
YAL003W	43505.9	41125.4	45886.5	1.11577	0.158042	0.269679	0.4402
YAL005C	5352.4	9563.38	1141.41	0.119352	-3.0667	3.39e-13	1.1e-11
YAL007C	2459.37	2485.73	2433.02	0.978797	-0.0309183	0.863301	0.981989
YAL008W	261.396	387.355	135.437	0.349647	-1.51603	3.06e-12	8.54e-11
YAL009W	320.698	366.667	274.729	0.74926	-0.416463	0.0402395	0.0978984
YAL010C	182.542	232.54	132.545	0.569985	-0.811005	0.00047642	0.00228959
YAL011W	83.7939	33.8212	133.767	3.95512	1.98372	1.79e-05	0.000132031
YAL012W	13499.7	11495.9	15503.5	1.34861	0.431473	0.00498269	0.0172385
YAL013W	130.991	59.2868	202.694	3.41888	1.77352	0.000280466	0.00145314
YAL014C	590.369	615.734	565.003	0.917609	-0.124048	0.51437	0.704549
YAL015C	257.415	234.724	280.106	1.19334	0.25501	0.20726	0.359665
YAL016W	3014.61	3492.04	2537.19	0.726563	-0.460841	0.00454489	0.015912
YAL017W	601.507	761.601	441.414	0.579587	-0.786903	1.35e-05	0.000103005
YAL018C	1.79026	2.54785	1.03267	0.405309	-1.30291	0.641111	0.819049
YAL019W	340.481	191.23	489.732	2.56096	1.35668	0.000267999	0.00139755
YAL020C	732.823	417.732	1047.91	2.50858	1.32687	3.05e-09	5.24e-08
YAL021C	1407.64	1103.89	1711.4	1.55033	0.632575	0.000131676	0.000758581
YAL022C	1745.34	2104.37	1386.31	0.658775	-0.602141	0.000200198	0.00108715
YAL023C	8307.8	8501.11	8114.49	0.954521	-0.067151	0.674132	0.846777
YAL024C	365.564	344.736	386.392	1.12084	0.164575	0.383685	0.566937
YAL025C	408.231	131.042	685.419	5.23051	2.38695	2.2e-05	0.000158343
YAL026C	745.667	869.352	621.983	0.715456	-0.483066	0.00781222	0.0251358
YAL027W	127.491	134.002	120.98	0.902821	-0.147487	0.556675	0.744343
YAL028W	92.0579	106.122	77.994	0.734949	-0.444284	0.123028	0.239035
YAL029C	1336.76	1414.53	1258.99	0.890044	-0.168052	0.325917	0.507079
YAL030W	478.521	523.227	433.815	0.829114	-0.270357	0.157318	0.291069
YAL031C	408.071	448.314	367.827	0.820467	-0.285483	0.147814	0.276762
YAL032C	147.067	105.337	188.797	1.79232	0.841826	0.000384498	0.00190473
YAL033W	496.453	491.816	501.09	1.01886	0.026949	0.827603	0.95938
YAL034C	300.894	347.327	254.462	0.732629	-0.448845	0.0237474	0.0631986
YAL034W-A	32.8956	11.2251	54.5661	4.86108	2.28128	6.06e-08	8.09e-07
YAL035W	3169.47	2246.43	4092.51	1.82178	0.865352	8.35e-05	0.000507689
YAL036C	3816.04	3612.1	4019.97	1.11292	0.154347	0.313212	0.491589
YAL037C-A	3.66343	2.62077	4.7061	1.79569	0.844542	0.626388	0.806589
YAL037W	107.293	86.0006	128.586	1.49518	0.580314	0.187959	0.333936
YAL038W	225732	262489	188975	0.719936	-0.47406	0.00248264	0.00950376
YAL039C	267.051	167.622	366.48	2.18635	1.12852	0.00194805	0.00778614
YAL040C	1150.39	734.256	1566.52	2.13348	1.09321	1.06e-09	1.97e-08
YAL041W	848.304	802.143	894.465	1.11509	0.157166	0.354203	0.537404
YAL042W	6794.15	8000.29	5588.01	0.698476	-0.517719	0.00107452	0.00461586
YAL043C	1690.27	1427.68	1952.86	1.36786	0.451916	0.00631974	0.0209626
YAL044C	2636.19	2588.86	2683.53	1.03657	0.0518116	0.976708	1
YAL044W-A	634.059	716.996	551.122	0.768653	-0.379595	0.0373601	0.0918656
YAL046C	377.365	376.318	378.413	1.00557	0.00800751	0.986628	1
YAL047C	126.21	131.236	121.185	0.923417	-0.114945	0.667127	0.841316
YAL048C	269.945	349.107	190.784	0.546492	-0.871728	0.000133541	0.000767948
YAL049C	1890.13	1355.11	2425.14	1.78962	0.839657	3.21e-07	3.63e-06
YAL051W	504.302	416.886	591.717	1.41937	0.505254	0.014003	0.0407733
YAL053W	2440.29	2283.23	2597.35	1.13758	0.185965	0.237367	0.398501
YAL054C	108.529	117.48	99.5774	0.847613	-0.238522	0.368734	0.551943
YAL055W	21.3382	11.1522	31.5241	2.82672	1.49913	0.00427178	0.0150789
YAL056W	742.817	1165.32	320.316	0.274874	-1.86316	1.44e-24	1.27e-22
YAL058W	978.279	1166.44	790.116	0.677372	-0.56198	0.00147809	0.00610496
YAL059W	821.467	689.446	953.487	1.38298	0.467776	0.00987874	0.0305477
YAL060W	4688.46	3124.38	6252.54	2.00121	1.00087	0.338097	0.519484
YAL061W	111.978	193.551	30.4045	0.157088	-2.67035	5.86e-18	3.2e-16
YAL062W	76.6273	133.059	20.1961	0.151783	-2.71991	1.18e-14	4.53e-13
YAL063C	2.29447	1.03372	3.55522	3.43924	1.78209	0.368596	0.551865
YAL064W-B	1.79026	2.54785	1.03267	0.405309	-1.30291	0.658514	0.83449
YAL065C	1.55006	2.06745	1.03267	0.499488	-1.00148	0.804157	0.94673
YAL067C	21.7088	34.3444	9.07319	0.264182	-1.92039	0.00049412	0.00236406
YAL067W-A	1.03319	1.03372	1.03267	0.998976	-0.00147755	1	1
YAL068C	1.03319	1.03372	1.03267	0.998976	-0.00147755	1	1
YAR002C-A	4154.04	5042.08	3266	0.647748	-0.626495	0.000107996	0.000640513
YAR002W	1596.13	1595.99	1596.28	1.00018	0.000257851	0.980363	1
YAR003W	715.846	751.851	679.841	0.904223	-0.145249	0.398946	0.583622
YAR007C	1600.76	1486.27	1715.25	1.15406	0.206719	0.216385	0.371911
YAR008W	454.909	507.802	402.016	0.791678	-0.337014	0.0844382	0.178268
YAR014C	753.355	519.122	987.588	1.90242	0.927836	1.61e-07	1.98e-06
YAR015W	12077.3	6255.33	17899.3	2.86144	1.51674	0.156866	0.290625
YAR018C	224.539	172.559	276.52	1.60247	0.680293	0.000879627	0.00387698
YAR019C	219.377	218.566	220.187	1.00742	0.0106619	0.93733	1
YAR020C	10.3425	8.75019	11.9348	1.36394	0.447783	0.632558	0.812639
YAR023C	73.9768	68.7061	79.2475	1.15343	0.205926	0.505141	0.695907
YAR027W	470.927	622.619	319.236	0.512731	-0.963725	2.86e-07	3.27e-06
YAR028W	400.57	460.714	340.425	0.738906	-0.436536	0.0177294	0.0494566
YAR029W	47.1827	44.7418	49.6236	1.10911	0.149403	0.621021	0.801337
YAR031W	73.2005	70.2203	76.1808	1.08488	0.11754	0.750232	0.909305
YAR033W	2.54679	3.02825	2.06533	0.682022	-0.552111	0.823137	0.956807
YAR035C-A	1.27339	1.51412	1.03267	0.682022	-0.552111	0.996316	1
YAR035W	83.0315	96.1964	69.8666	0.726291	-0.46138	0.138575	0.26328
YAR042W	531.43	351.762	711.098	2.02153	1.01545	1.4e-05	0.000106583
YAR050W	15.4051	13.8459	16.9642	1.22522	0.293039	0.650418	0.82749
YAR064W	1.03319	1.03372	1.03267	0.998976	-0.00147755	1	1
YAR066W	1.26181	1.03372	1.48989	1.44128	0.527355	1	1
YAR068W	1.03319	1.03372	1.03267	0.998976	-0.00147755	1	1
YAR071W	108.641	181.39	35.8912	0.197867	-2.3374	2.98e-10	6.07e-09
YBL001C	1243.31	1348.41	1138.21	0.844112	-0.244494	0.17206	0.311713
YBL002W	6884.12	7457.13	6311.12	0.84632	-0.240725	0.127644	0.246368
YBL003C	2621.93	2803.2	2440.66	0.870669	-0.199803	0.218576	0.374976
YBL004W	2403.72	1669.84	3137.59	1.87898	0.909949	4.09e-06	3.62e-05
YBL005W	472.726	759.091	186.361	0.245506	-2.02617	5.38e-24	4.61e-22
YBL006C	443.231	405.301	481.161	1.18717	0.247527	0.249015	0.414274
YBL007C	2542.35	2968.06	2116.64	0.713139	-0.487745	0.00275578	0.010407
YBL008W	666.763	832.872	500.655	0.601119	-0.734278	4.41e-05	0.000291848
YBL008W-A	1.03319	1.03372	1.03267	0.998976	-0.00147755	1	1
YBL009W	777.359	682.034	872.684	1.27953	0.355615	0.0403032	0.0980071
YBL010C	88.519	84.6022	92.4357	1.09259	0.127755	0.706048	0.872393
YBL011W	776.985	759.469	794.502	1.04613	0.0650603	0.679537	0.851738
YBL013W	9.60129	9.23059	9.972	1.08032	0.111461	0.932395	1
YBL014C	683.558	782.704	584.412	0.746658	-0.421481	0.0176038	0.0491881
YBL015W	561.523	781.864	341.183	0.436371	-1.19637	2.44e-10	5.03e-09
YBL016W	2070.4	1119.41	3021.39	2.69908	1.43247	7.15e-18	3.87e-16
YBL017C	2417.41	2864.47	1970.35	0.68786	-0.539814	0.000903875	0.00396485
YBL018C	392.273	419.627	364.919	0.869626	-0.201533	0.29601	0.471725
YBL019W	143.39	170.049	116.731	0.686454	-0.542765	0.0243571	0.0645278
YBL020W	1019.86	1182.07	857.642	0.725541	-0.462871	0.00633928	0.0210166
YBL021C	98.6047	70.9322	126.277	1.78025	0.832081	0.0047228	0.0164544
YBL022C	1818.72	1536.27	2101.18	1.36772	0.451774	0.00607605	0.0202798
YBL023C	784.864	796.923	772.806	0.969737	-0.0443353	0.786171	0.935549
YBL024W	4007.59	3524.39	4490.78	1.2742	0.349594	0.0243978	0.0645558
YBL025W	105.698	129.477	81.9195	0.632696	-0.660417	0.0124055	0.0370437
YBL026W	808.115	820.862	795.368	0.968942	-0.0455175	0.834626	0.963298
YBL027W	19870.6	14337.5	25403.7	1.77183	0.82524	1.04e-07	1.35e-06
YBL028C	790.369	557.202	1023.54	1.83692	0.87729	0.000245619	0.0012892
YBL029C-A	146.122	144.297	147.948	1.0253	0.0360491	0.925835	1
YBL029W	125.828	41.7264	209.93	5.03111	2.33088	0.00013493	0.000773864
YBL030C	9324.42	5542.37	13106.5	2.36478	1.2417	6.87e-15	2.68e-13
YBL031W	197.679	200.16	195.198	0.975208	-0.0362182	0.871215	0.987715
YBL032W	2467.43	3096.72	1838.15	0.59358	-0.752486	4.26e-06	3.76e-05
YBL033C	394.339	219.874	568.804	2.58695	1.37125	1.45e-12	4.27e-11
YBL034C	384.067	385.038	383.096	0.994956	-0.0072951	0.984925	1
YBL035C	596.729	581.188	612.27	1.05348	0.0751622	0.730346	0.893145
YBL036C	996.442	1006.32	986.562	0.980364	-0.0286111	0.885101	0.998182
YBL037W	625.042	525.389	724.696	1.37935	0.463992	0.0112075	0.034051
YBL038W	304.408	232.523	376.293	1.61831	0.694484	0.000638999	0.00295399
YBL039C	7638.2	8993.91	6282.5	0.698528	-0.517609	0.00225538	0.00877471
YBL039W-B	63.2563	80.3816	46.1309	0.573899	-0.801131	0.011061	0.0336695
YBL040C	1447.76	1653.32	1242.21	0.751341	-0.41246	0.0134689	0.0394683
YBL041W	2576.29	2227.44	2925.14	1.31323	0.393117	0.0146955	0.0422356
YBL042C	2352.66	2312.64	2392.68	1.03461	0.0490881	0.694601	0.863015
YBL043W	57.2335	49.5586	64.9084	1.30973	0.38927	0.287108	0.461193
YBL044W	5.0958	5.72194	4.46967	0.781146	-0.356336	0.86258	0.981714
YBL045C	2718.55	1597.48	3839.61	2.40354	1.26516	1.48e-14	5.51e-13
YBL046W	145.323	75.4017	215.245	2.85464	1.51331	1.01e-07	1.3e-06
YBL047C	1974.35	2067.27	1881.43	0.910104	-0.135896	0.404015	0.589398
YBL049W	16.31	26.5422	6.07777	0.228985	-2.12668	0.00151397	0.00623711
YBL050W	1006.37	1094.93	917.815	0.83824	-0.254565	0.145338	0.273305
YBL051C	865.999	884.549	847.45	0.958058	-0.0618151	0.688141	0.85874
YBL052C	131.064	73.8275	188.302	2.55056	1.35082	0.000278515	0.00144536
YBL054W	1453.24	1526.33	1380.15	0.904229	-0.14524	0.4527	0.642223
YBL055C	1011.61	1028.23	994.982	0.967662	-0.0474251	0.862553	0.981714
YBL056W	2841.79	3371.74	2311.84	0.685653	-0.544449	0.00070236	0.00321229
YBL057C	916.382	994.055	838.708	0.843724	-0.245157	0.159314	0.293834
YBL058W	2227.02	2059.74	2394.3	1.16243	0.217142	0.183	0.327113
YBL059C-A	189.896	208.314	171.478	0.823169	-0.280739	0.19976	0.34969
YBL059W	110.553	87.7034	133.403	1.52107	0.60509	0.0255025	0.0670926
YBL060W	232.309	240.995	223.624	0.927922	-0.107924	0.635817	0.815144
YBL061C	740.474	657.563	823.385	1.25218	0.324438	0.0823834	0.174732
YBL063W	212.455	226.291	198.619	0.877718	-0.188171	0.411579	0.597183
YBL064C	576.359	879.441	273.277	0.31074	-1.68622	1.49e-14	5.53e-13
YBL066C	343.402	323.148	363.656	1.12536	0.170381	0.398611	0.5835
YBL067C	1054.05	1170.15	937.947	0.801559	-0.319119	0.0632665	0.141705
YBL068W	1546.27	1586.55	1505.98	0.949212	-0.0751975	0.663442	0.83783
YBL069W	633.767	711.463	556.071	0.781588	-0.35552	0.0456399	0.108694
YBL071C-B	3.07746	4.20781	1.94711	0.462738	-1.11173	0.559844	0.747285
YBL071W-A	253.563	231.828	275.297	1.18751	0.247934	0.212831	0.367373
YBL072C	8400.84	7434.19	9367.48	1.26005	0.333485	0.0308378	0.0787153
YBL074C	78.4624	99.7178	57.2069	0.573688	-0.801663	0.0118392	0.0356007
YBL075C	455.639	567.501	343.777	0.605773	-0.723152	0.000199401	0.001084
YBL076C	16515.3	16473.6	16556.9	1.00506	0.00727603	0.936397	1
YBL078C	46.3557	34.8978	57.8136	1.65666	0.728274	0.0544321	0.125276
YBL079W	1791.68	1850.97	1732.38	0.935932	-0.0955247	0.568745	0.754925
YBL080C	138.407	161.81	115.005	0.710741	-0.492604	0.0453092	0.108027
YBL081W	1049.67	860.032	1239.31	1.44101	0.527076	0.00177754	0.0072076
YBL082C	918.306	995.351	841.26	0.84519	-0.242653	0.164063	0.300611
YBL084C	353.187	367.328	339.046	0.923008	-0.115585	0.516446	0.70619
YBL085W	704.708	652.673	756.742	1.15945	0.213441	0.431151	0.618335
YBL086C	108.02	78.9232	137.117	1.73735	0.796884	0.00831897	0.0265144
YBL087C	9594.46	8941.59	10247.3	1.14603	0.196644	0.186647	0.332156
YBL088C	495.386	509.171	481.601	0.945853	-0.0803114	0.633909	0.813725
YBL089W	484.835	513.233	456.438	0.889339	-0.169194	0.319272	0.498911
YBL090W	371.581	376.399	366.763	0.974399	-0.0374161	0.855374	0.976465
YBL091C	3187.87	2749.65	3626.09	1.31875	0.39917	0.0365163	0.0902738
YBL091C-A	99.1186	118.265	79.9724	0.676215	-0.564445	0.0297848	0.0764216
YBL092W	61438.3	50698.2	72178.4	1.42369	0.509632	0.000779543	0.00350549
YBL093C	591.759	432.727	750.791	1.73502	0.794956	0.000149115	0.000841716
YBL095W	305.679	288.889	322.468	1.11623	0.15864	0.438084	0.6266
YBL097W	69.6088	47.4912	91.7264	1.93144	0.949678	0.0553573	0.127087
YBL098W	1149.72	890.671	1408.78	1.58171	0.661481	0.288715	0.463038
YBL099W	9955.26	5638.08	14272.4	2.53143	1.33995	5.15e-16	2.24e-14
YBL100W-C	1.27339	1.51412	1.03267	0.682022	-0.552111	0.995852	1
YBL101C	522.786	439.959	605.613	1.37652	0.461028	0.161933	0.297616
YBL102W	1046.4	1355.12	737.672	0.544357	-0.877374	3.13e-07	3.55e-06
YBL103C	240.082	243.122	237.042	0.974991	-0.0365386	0.934382	1
YBL104C	692.791	648.47	737.113	1.13669	0.184845	0.304727	0.482273
YBL105C	1260.73	1196.2	1325.26	1.10789	0.147814	0.423392	0.609836
YBL106C	481.055	457.515	504.596	1.10291	0.141311	0.458103	0.647461
YBL107C	210.106	159.901	260.312	1.62796	0.703061	0.00151794	0.00624947
YBR001C	412.27	601.044	223.497	0.371849	-1.42721	2.15e-13	7.21e-12
YBR002C	379.338	247.347	511.329	2.06725	1.04772	5.55e-08	7.45e-07
YBR003W	655.662	734.055	577.268	0.786411	-0.346645	0.0465983	0.110516
YBR004C	713.464	748.497	678.431	0.906392	-0.141793	0.428162	0.615225
YBR005W	607.194	315.603	898.786	2.84784	1.50987	1.12e-05	8.88e-05
YBR006W	310.747	370.249	251.245	0.678585	-0.559398	0.0059419	0.019925
YBR007C	281.459	271.745	291.173	1.0715	0.0996271	0.673009	0.845963
YBR008C	449.549	452.796	446.301	0.985655	-0.020846	0.860808	0.980928
YBR009C	1026.68	892.956	1160.4	1.29951	0.377967	0.0286181	0.0740481
YBR010W	1901.05	1966.85	1835.24	0.933085	-0.0999192	0.573606	0.759969
YBR011C	21629.9	19588.2	23671.7	1.20847	0.273181	0.162849	0.298829
YBR013C	150.302	202.58	98.025	0.483884	-1.04727	3.32e-05	0.000227386
YBR014C	289.429	314.123	264.734	0.842773	-0.246783	0.280366	0.453192
YBR015C	4333.53	4413.74	4253.33	0.963657	-0.0534089	0.751547	0.910087
YBR016W	1054.02	674.575	1433.47	2.12499	1.08746	1.78e-10	3.78e-09
YBR017C	2242.15	2493.75	1990.56	0.79822	-0.325142	0.0516759	0.120309
YBR018C	20.6217	31.4921	9.75121	0.30964	-1.69134	0.00527097	0.0179755
YBR019C	24.7572	36.3262	13.1882	0.36305	-1.46176	0.00848501	0.0269635
YBR020W	102.205	119.084	85.3253	0.716513	-0.480936	0.11725	0.230032
YBR021W	536.159	589.433	482.886	0.819238	-0.287645	0.179842	0.322722
YBR022W	294.7	316.546	272.853	0.861969	-0.214293	0.278929	0.45189
YBR023C	2610.2	2841.7	2378.71	0.837075	-0.256571	0.113487	0.22449
YBR024W	182.34	191.861	172.818	0.90075	-0.150801	0.503627	0.694119
YBR025C	15822.2	16254.6	15389.8	0.946796	-0.0788748	0.671096	0.844117
YBR026C	632.392	1082.18	182.601	0.168734	-2.56718	2.58e-40	4.15e-38
YBR028C	491.308	668.282	314.334	0.47036	-1.08816	5.74e-09	9.35e-08
YBR029C	1780.19	1825.2	1735.18	0.95068	-0.0729685	0.64007	0.81863
YBR030W	451.225	440.752	461.699	1.04753	0.0669851	0.677064	0.849728
YBR031W	5129.15	4346.65	5911.64	1.36005	0.443656	0.00979837	0.0303429
YBR033W	19.0325	24.1831	13.8819	0.574032	-0.800798	0.171861	0.311587
YBR034C	4295.35	4477.98	4112.73	0.918436	-0.122749	0.448928	0.637593
YBR035C	1994.88	2157.5	1832.27	0.849256	-0.235728	0.164936	0.301953
YBR036C	2816.07	2997.15	2634.99	0.879166	-0.185792	0.23548	0.396009
YBR037C	450.984	465.686	436.282	0.936859	-0.0940966	0.615536	0.796755
YBR038W	1100.34	1172.94	1027.73	0.8762	-0.190668	0.246845	0.411787
YBR039W	2020.59	1854.39	2186.78	1.17924	0.237863	0.145931	0.2741
YBR040W	26.3485	47.77	4.92689	0.103138	-3.27736	2.19e-06	2.09e-05
YBR041W	1473.41	1910.78	1036.03	0.542205	-0.883089	1.4e-07	1.76e-06
YBR042C	1215	1464.06	965.938	0.659768	-0.599968	0.000387516	0.00191232
YBR043C	740.374	1087.79	392.959	0.361245	-1.46895	1e-15	4.21e-14
YBR044C	439.477	482.654	396.3	0.821085	-0.284397	0.120816	0.235448
YBR045C	38.5981	52.3252	24.8709	0.475314	-1.07305	0.00949049	0.0295602
YBR046C	262.239	424.886	99.5931	0.2344	-2.09296	1.5e-21	1.06e-19
YBR047W	39.5554	52.411	26.6998	0.509432	-0.97304	0.0437832	0.104855
YBR048W	6364.38	5266.04	7462.73	1.41714	0.502985	0.00120667	0.00512877
YBR049C	768.322	824.615	712.03	0.86347	-0.211783	0.275826	0.448105
YBR050C	34.7649	42.018	27.5117	0.654758	-0.610965	0.163603	0.299957
YBR052C	1129.67	1335.6	923.733	0.691624	-0.531941	0.00237365	0.00916835
YBR053C	594.34	927.589	261.09	0.281472	-1.82894	5.86e-23	4.77e-21
YBR054W	161.209	204.386	118.032	0.577495	-0.79212	0.00179075	0.00723835
YBR055C	619.256	592.28	646.231	1.09109	0.125771	0.479575	0.67001
YBR056W	626.434	938.985	313.883	0.334279	-1.58087	8.08e-16	3.47e-14
YBR057C	131	61.4957	200.504	3.26046	1.70507	1.11e-06	1.13e-05
YBR058C	1383.8	1690.85	1076.76	0.636814	-0.651056	0.000104001	0.000620825
YBR058C-A	494.805	502.638	486.971	0.968831	-0.0456828	0.800519	0.944854
YBR059C	676.339	681.734	670.944	0.984173	-0.0230161	0.900224	1
YBR060C	621.462	607.833	635.091	1.04484	0.0632874	0.765931	0.921954
YBR061C	1171.1	1059.15	1283.04	1.21138	0.276655	0.0829217	0.175642
YBR062C	238.508	237.46	239.556	1.00882	0.0126755	0.969095	1
YBR063C	322.465	347.151	297.78	0.857782	-0.221317	0.284868	0.458282
YBR065C	139.362	189.197	89.5272	0.473196	-1.07949	2.55e-05	0.000179739
YBR066C	105.401	54.3626	156.438	2.87768	1.52491	6.28e-07	6.69e-06
YBR067C	2382.9	1926.43	2839.38	1.47391	0.559648	0.0460184	0.109313
YBR068C	6792.74	5018.27	8567.21	1.7072	0.771636	1.18e-05	9.27e-05
YBR069C	4868.54	6604.34	3132.74	0.474345	-1.07599	9.88e-12	2.51e-10
YBR070C	548.204	523.703	572.705	1.09357	0.129043	0.471526	0.662008
YBR071W	507.827	458.124	557.53	1.21699	0.283311	0.139908	0.26542
YBR072C-A	2.58325	3.10117	2.06533	0.665984	-0.58644	0.83952	0.96729
YBR072W	196.629	364.887	28.3705	0.0777513	-3.68499	1.48e-09	2.7e-08
YBR073W	1389.6	1335.91	1443.28	1.08037	0.111524	0.492208	0.682755
YBR074W	1761.77	2153.08	1370.45	0.636509	-0.651746	0.000111539	0.00065849
YBR076W	5.86963	2.54785	9.19141	3.60752	1.85101	0.146835	0.275396
YBR077C	391.665	436.3	347.031	0.795396	-0.330254	0.0769465	0.166047
YBR078W	21698.2	21470.5	21925.9	1.02121	0.0302818	0.851859	0.973835
YBR079C	2073.58	621.851	3525.3	5.66905	2.50311	2.87e-10	5.87e-09
YBR080C	2225.25	2397.29	2053.22	0.856475	-0.223516	0.165714	0.302688
YBR081C	362.318	301.289	423.348	1.40512	0.490693	0.00987767	0.0305477
YBR082C	4990.04	4559.73	5420.36	1.18875	0.249442	0.110817	0.220383
YBR083W	938.982	614.01	1263.95	2.05852	1.04161	0.000627187	0.00291194
YBR084C-A	14272.6	10740	17805.1	1.65783	0.729294	2.36e-06	2.23e-05
YBR084W	8789.49	8138.19	9440.8	1.16006	0.214201	0.1907	0.337629
YBR085C-A	326.143	304.931	347.354	1.13912	0.187925	0.373054	0.556598
YBR085W	499.204	609.532	388.875	0.637989	-0.648396	0.000736902	0.00333706
YBR086C	2759.86	2924.18	2595.54	0.887611	-0.172	0.300108	0.476603
YBR087W	1118.89	889.298	1348.49	1.51636	0.600609	0.000367128	0.00183143
YBR088C	2717.43	2340	3094.85	1.32259	0.403361	0.0122253	0.0366587
YBR089C-A	916.737	940.894	892.579	0.94865	-0.0760523	0.668702	0.842093
YBR090C	49.3235	11.2251	87.4219	7.78806	2.96126	1.26e-12	3.71e-11
YBR091C	333.944	201.43	466.459	2.31573	1.21147	1.14e-09	2.11e-08
YBR093C	2299.36	4411.98	186.732	0.0423237	-4.56239	9.29e-48	1.93e-45
YBR094W	1070.59	1189.68	951.498	0.799795	-0.322298	0.0658262	0.14642
YBR095C	148.399	110.325	186.473	1.69021	0.757203	0.0185992	0.0515664
YBR096W	1624.64	2059.75	1189.52	0.577507	-0.79209	1.54e-06	1.53e-05
YBR097W	386.816	425.718	347.914	0.817241	-0.291166	0.13202	0.253219
YBR098W	94.96	107.606	82.3142	0.764961	-0.386542	0.163647	0.299957
YBR101C	1362.51	1195.2	1529.83	1.27997	0.356115	0.054368	0.125218
YBR102C	478.907	506.949	450.866	0.889372	-0.16914	0.330446	0.511651
YBR103W	465.8	454.774	476.825	1.04849	0.0683122	0.704215	0.870629
YBR104W	1152.29	1160.11	1144.47	0.986525	-0.0195728	0.981969	1
YBR105C	585.577	776.991	394.163	0.507295	-0.979104	1.05e-07	1.35e-06
YBR106W	14476.5	14917.9	14035.1	0.940823	-0.0880049	0.618562	0.799126
YBR107C	127.258	129.507	125.008	0.965261	-0.0510092	0.903592	1
YBR108W	236.107	205.067	267.146	1.30272	0.381528	0.0849413	0.179059
YBR109C	3608.05	3546.27	3669.82	1.03484	0.0494101	0.762601	0.919839
YBR110W	1092.78	1392.25	793.318	0.56981	-0.811446	2.47e-06	2.33e-05
YBR111C	1808.02	1676.73	1939.31	1.1566	0.209887	0.183914	0.32829
YBR111W-A	149.409	121.932	176.887	1.4507	0.536747	0.030683	0.0783824
YBR112C	343.456	109.223	577.689	5.28909	2.40302	1.82e-09	3.24e-08
YBR114W	295.088	220.629	369.546	1.67497	0.744133	0.000549392	0.00259189
YBR115C	1072.91	3.80034	2142.02	563.639	9.13863	7.18e-190	2.31e-186
YBR117C	62.3108	96.3851	28.2366	0.292956	-1.77124	1.06e-06	1.08e-05
YBR118W	9730.72	8057.79	11403.7	1.41523	0.501041	0.00841671	0.0267729
YBR119W	167.75	112.774	222.725	1.97496	0.981827	0.000195329	0.00106883
YBR120C	119.985	95.9003	144.069	1.50228	0.587153	0.0261534	0.0684691
YBR121C	15742.6	15880.8	15604.4	0.982593	-0.0253346	0.880367	0.993714
YBR122C	768.969	725.969	811.969	1.11846	0.161515	0.375355	0.558605
YBR123C	169.58	131.278	207.882	1.58352	0.663136	0.00403179	0.0143737
YBR125C	674.379	629.777	718.98	1.14164	0.19111	0.324273	0.504765
YBR126C	2687.52	3092.67	2282.37	0.737995	-0.438317	0.00620174	0.0206031
YBR127C	9628.43	9171.65	10085.2	1.09961	0.136986	0.524344	0.713653
YBR128C	24.0991	28.7984	19.3998	0.673643	-0.569944	0.224777	0.382757
YBR129C	367.659	386.243	349.074	0.903767	-0.145978	0.467225	0.657753
YBR130C	498.505	407.883	589.127	1.44435	0.530424	0.027163	0.0705952
YBR131W	128.486	115.031	141.941	1.23394	0.303275	0.229182	0.388409
YBR132C	102.518	127.585	77.4499	0.607043	-0.720129	0.00855454	0.0271308
YBR133C	1672.45	1686.43	1658.48	0.983428	-0.024109	0.897618	1
YBR135W	773.196	850.063	696.328	0.819148	-0.287804	0.119424	0.233513
YBR136W	458.755	468.946	448.564	0.956538	-0.0641059	0.767962	0.923707
YBR137W	439.759	489.47	390.048	0.796879	-0.327567	0.0717304	0.156674
YBR138C	67.0637	59.7199	74.4075	1.24594	0.317236	0.355855	0.538933
YBR139W	750.209	1081.39	419.032	0.387496	-1.36775	1.07e-14	4.14e-13
YBR140C	1490.74	1535.13	1446.35	0.942164	-0.0859501	0.592649	0.776861
YBR141C	102.771	64.1766	141.366	2.20276	1.13931	2.27e-05	0.000162734
YBR142W	1704.94	1583.93	1825.94	1.15279	0.205131	0.203968	0.35474
YBR143C	8666.51	9421.17	7911.86	0.839796	-0.251889	0.113553	0.22449
YBR145W	784.718	739.005	830.431	1.12372	0.168277	0.806081	0.947738
YBR146W	1242.54	1347.17	1137.91	0.844668	-0.243544	0.120433	0.234988
YBR147W	21.6546	15.7975	27.5117	1.74152	0.800344	0.56871	0.754925
YBR148W	14.1642	11.8213	16.507	1.39638	0.481689	0.558101	0.745563
YBR149W	2885.73	3509.03	2262.43	0.644745	-0.633199	0.000907532	0.00397818
YBR150C	212.148	202.635	221.661	1.09389	0.129472	0.555545	0.743384
YBR151W	1550.03	1956	1144.07	0.584903	-0.77373	3.41e-06	3.09e-05
YBR152W	16.3566	8.19686	24.5162	2.99093	1.58059	0.0369024	0.0909139
YBR153W	251.242	228.307	274.178	1.20092	0.264137	0.17785	0.320223
YBR154C	1180.47	899.081	1461.86	1.62595	0.701286	0.00441632	0.015521
YBR155W	100.704	45.2779	156.131	3.44828	1.78588	0.000822019	0.00365414
YBR156C	187.685	157.516	217.854	1.38306	0.467863	0.0560551	0.128505
YBR157C	112.999	167.111	58.8863	0.352377	-1.50481	6.9e-08	9.14e-07
YBR158W	3025.17	4828.77	1221.57	0.252977	-1.98292	1.43e-17	7.09e-16
YBR159W	3512.06	4200.91	2823.21	0.672047	-0.573365	0.000399136	0.00196064
YBR160W	909.408	818.035	1000.78	1.2234	0.290892	0.090137	0.18753
YBR161W	253.748	246.326	261.17	1.06026	0.0844213	0.744461	0.904349
YBR162C	11265.6	11611.3	10919.8	0.94045	-0.0885773	0.574192	0.760273
YBR162W-A	333.591	205.616	461.565	2.24479	1.16658	3.28e-05	0.000225087
YBR163W	627.394	718.849	535.939	0.745552	-0.423619	0.0175466	0.0490924
YBR164C	1158.78	1101.81	1215.74	1.1034	0.141961	0.42523	0.61175
YBR165W	318.277	276.09	360.464	1.30561	0.384719	0.0519319	0.120687
YBR166C	937.738	997.006	878.469	0.881107	-0.182611	0.275798	0.448105
YBR167C	207.771	144.558	270.984	1.87457	0.906559	5.27e-05	0.000340785
YBR168W	250.488	334.339	166.638	0.498411	-1.00459	2.57e-06	2.42e-05
YBR169C	245.742	413.15	78.333	0.189599	-2.39897	4.63e-25	4.25e-23
YBR170C	893.772	967.252	820.293	0.848065	-0.237753	0.160043	0.294755
YBR171W	539.655	552.853	526.458	0.952257	-0.0705778	0.731524	0.894085
YBR172C	556.991	308.954	805.027	2.60565	1.38164	4.51e-05	0.000297983
YBR173C	2139.31	1839.69	2438.94	1.32573	0.406791	0.0116921	0.035257
YBR175W	719.668	648.668	790.669	1.21891	0.285594	0.102541	0.207435
YBR176W	271.673	299.218	244.128	0.815888	-0.293557	0.145082	0.273062
YBR177C	1371.08	1722.36	1019.79	0.592089	-0.756115	2.3e-05	0.000164977
YBR179C	561.337	566.776	555.899	0.980809	-0.0279559	0.861256	0.981246
YBR180W	12.676	15.0254	10.3267	0.687277	-0.541036	0.469086	0.659941
YBR181C	5327.65	4563.93	6091.37	1.33468	0.41649	0.00722994	0.0234736
YBR182C	106.006	59.1839	152.828	2.58225	1.36863	1.48e-08	2.23e-07
YBR182C-A	2.85885	1.58705	4.13066	2.60274	1.38003	0.403155	0.588544
YBR183W	204.931	110.681	299.181	2.70308	1.43461	6.52e-09	1.05e-07
YBR184W	35.5831	43.0946	28.0715	0.651391	-0.618404	0.140307	0.26602
YBR185C	477.785	498.036	457.535	0.918679	-0.122367	0.533091	0.722351
YBR186W	5.65796	6.60982	4.7061	0.711986	-0.490078	0.693892	0.862839
YBR187W	4459.09	5291.13	3627.05	0.685495	-0.544781	0.00171404	0.0069677
YBR188C	63.0368	44.0983	81.9752	1.85892	0.894464	0.00537811	0.0182725
YBR189W	34439.5	32115.8	36763.1	1.14471	0.194977	0.220941	0.377925
YBR191W	10983.6	9620.92	12346.2	1.28327	0.359822	0.0175955	0.0491863
YBR192W	467.617	531.003	404.231	0.761259	-0.39354	0.0348802	0.086964
YBR193C	337.725	340.108	335.342	0.985986	-0.0203608	0.954979	1
YBR194W	117.747	90.8346	144.66	1.59257	0.671352	0.0121669	0.0365008
YBR195C	499.717	550.884	448.549	0.814234	-0.296485	0.115518	0.227575
YBR196C	48175.4	58245	38105.7	0.654232	-0.612126	7.6e-05	0.000467744
YBR196C-A	20.5858	25.6972	15.4743	0.602179	-0.731736	0.213336	0.367752
YBR196C-B	20.4186	20.8932	19.944	0.954568	-0.0670804	1	1
YBR197C	217.055	219.527	214.582	0.977477	-0.0328658	0.912828	1
YBR198C	573.8	469.246	678.353	1.44562	0.531693	0.00597032	0.0199995
YBR199W	2288.07	2843.18	1732.97	0.609517	-0.714261	9.93e-06	7.94e-05
YBR200W	714.645	713.2	716.089	1.00405	0.00583211	0.981255	1
YBR200W-A	1.03319	1.03372	1.03267	0.998976	-0.00147755	1	1
YBR201C-A	49.592	50.7983	48.3858	0.952508	-0.0701971	0.936598	1
YBR201W	217.509	215.027	219.991	1.02308	0.0329235	0.801662	0.94541
YBR202W	1229.17	1354.02	1104.31	0.815576	-0.294109	0.0811809	0.172694
YBR203W	110.611	99.572	121.649	1.22172	0.288917	0.424658	0.611168
YBR204C	216.717	245.773	187.662	0.763557	-0.389192	0.06121	0.137964
YBR205W	2255.09	2643.92	1866.25	0.705865	-0.502537	0.00208612	0.00822058
YBR207W	1047.08	1267.35	826.805	0.652387	-0.616199	0.000257816	0.00134882
YBR208C	1023.18	1501.32	545.033	0.363036	-1.46182	2.95e-12	8.28e-11
YBR210W	363.231	431.993	294.468	0.681649	-0.552899	0.00446677	0.0156556
YBR211C	321.829	291.943	351.715	1.20474	0.268718	0.170194	0.309257
YBR212W	1446.98	1055.25	1838.71	1.74245	0.801115	1.84e-06	1.79e-05
YBR213W	208.534	182.36	234.707	1.28705	0.364072	0.0884715	0.184782
YBR214W	380.895	433.52	328.269	0.757218	-0.40122	0.0344378	0.0861616
YBR215W	147.356	138.047	156.666	1.13488	0.182534	0.660103	0.835845
YBR216C	611.657	706.831	516.484	0.730704	-0.452641	0.0131385	0.0386586
YBR217W	61.8538	41.0701	82.6376	2.01211	1.00871	0.00217168	0.00850045
YBR218C	4437.57	3835.16	5039.98	1.31415	0.394131	0.0673947	0.149117
YBR219C	251.574	236.68	266.468	1.12586	0.171024	0.409057	0.594328
YBR220C	1004.52	1277.82	731.223	0.572243	-0.805301	3.13e-06	2.86e-05
YBR221C	11647.1	14683	8611.22	0.586476	-0.769857	1.9e-05	0.000139063
YBR221W-A	1.26181	1.03372	1.48989	1.44128	0.527355	1	1
YBR222C	1803.48	2371.39	1235.56	0.521029	-0.940563	9.33e-09	1.45e-07
YBR223C	208.508	235.384	181.631	0.771635	-0.374009	0.0915054	0.189764
YBR225W	251.269	276.21	226.328	0.819404	-0.287354	0.19026	0.337093
YBR227C	197.657	170.86	224.454	1.31367	0.393602	0.240565	0.40324
YBR228W	119.314	115.906	122.722	1.05881	0.0824436	0.791096	0.939417
YBR229C	1256.47	1470.59	1042.35	0.708798	-0.496554	0.00414666	0.0147018
YBR230C	436.902	560.969	312.835	0.557669	-0.842519	0.000808209	0.00360216
YBR230W-A	70.6681	79.305	62.0312	0.782185	-0.354418	0.281298	0.454127
YBR231C	113.866	67.4236	160.308	2.37763	1.24952	3.24e-06	2.95e-05
YBR233W	230.753	152.768	308.737	2.02096	1.01504	2.87e-06	2.67e-05
YBR233W-A	182.96	183.737	182.184	0.991548	-0.0122455	0.994685	1
YBR234C	4091.87	3711.66	4472.07	1.20487	0.268877	0.100087	0.203303
YBR235W	1053.27	1219.15	887.383	0.727867	-0.458253	0.00616951	0.0205384
YBR236C	823.158	731.254	915.063	1.25136	0.323499	0.062929	0.141057
YBR237W	144.04	149.418	138.662	0.928017	-0.107777	0.803454	0.946581
YBR238C	421.457	303.563	539.352	1.77674	0.829232	1.92e-05	0.000140621
YBR239C	353.504	241.338	465.669	1.92953	0.948251	2.26e-06	2.15e-05
YBR240C	64.0628	75.6806	52.4451	0.69298	-0.529114	0.0995248	0.202519
YBR241C	292.773	389.341	196.206	0.503945	-0.988661	8.93e-05	0.000541193
YBR242W	1162.49	782.987	1542	1.96938	0.977744	8.49e-09	1.34e-07
YBR243C	1449.1	1758.08	1140.12	0.648504	-0.624813	0.0030973	0.0115543
YBR244W	474.371	785.895	162.846	0.207211	-2.27082	1.09e-30	1.38e-28
YBR245C	669.517	441.412	897.621	2.03352	1.02398	0.000252676	0.00132408
YBR246W	1238.29	1189.46	1287.13	1.08211	0.113852	0.491523	0.682112
YBR247C	1611.66	1292.34	1930.99	1.49418	0.579358	0.000404525	0.00198408
YBR248C	1571.67	1107.86	2035.48	1.83731	0.877593	0.0126277	0.0375159
YBR249C	13437.5	13524.3	13350.8	0.987167	-0.0186334	0.956666	1
YBR250W	29.6057	37.0682	22.1432	0.597364	-0.743319	0.111397	0.221247
YBR251W	281.314	245.906	316.722	1.28798	0.365112	0.067413	0.149117
YBR252W	1934.43	1940.14	1928.73	0.994121	-0.00850654	0.979048	1
YBR253W	205.987	166.121	245.854	1.47998	0.565573	0.00890571	0.0280373
YBR254C	371.561	356.265	386.857	1.08587	0.118846	0.553464	0.74137
YBR255C-A	193.144	176.664	209.624	1.18657	0.246799	0.252654	0.418597
YBR255W	73.8942	63.0699	84.7185	1.34325	0.425725	0.337412	0.51894
YBR256C	1030.78	1008.33	1053.23	1.04452	0.0628463	0.652101	0.827993
YBR257W	243.434	224.356	262.511	1.17006	0.226585	0.298997	0.475542
YBR258C	47.7084	39.9205	55.4962	1.39017	0.475258	0.192588	0.339907
YBR259W	296.584	343.964	249.204	0.724508	-0.464927	0.0239269	0.0635975
YBR260C	673.24	683.098	663.383	0.971139	-0.0422501	0.832948	0.962648
YBR261C	774.329	576.577	972.08	1.68595	0.753562	1.6e-05	0.000120266
YBR262C	334.004	295.773	372.234	1.25851	0.331718	0.0839087	0.177324
YBR263W	6200.56	5951.63	6449.5	1.08365	0.115902	0.572901	0.759345
YBR264C	190.043	119.925	260.162	2.16938	1.11728	3.94e-07	4.36e-06
YBR265W	1668.48	1718.39	1618.57	0.941912	-0.0863354	0.592756	0.776861
YBR267W	890.77	405.022	1376.52	3.39863	1.76495	1.27e-08	1.93e-07
YBR268W	371.542	355.644	387.441	1.08941	0.123543	0.470978	0.661806
YBR269C	353.351	403.997	302.705	0.749275	-0.416434	0.0268659	0.0700211
YBR270C	121.329	164.388	78.2705	0.476134	-1.07056	6.14e-05	0.00038797
YBR271W	549.415	514.914	583.917	1.13401	0.181431	0.298967	0.475542
YBR272C	532.172	620.697	443.646	0.714755	-0.48448	0.0107443	0.0328611
YBR273C	417.091	346.344	487.839	1.40854	0.494198	0.00963128	0.0299342
YBR274W	611.632	718.099	505.165	0.703475	-0.507429	0.00574872	0.0193579
YBR275C	93.7322	52.1365	135.328	2.59565	1.37609	0.000932601	0.00406591
YBR276C	1480.32	1652.97	1307.67	0.7911	-0.338067	0.0420731	0.101287
YBR278W	115.865	87.5575	144.172	1.64659	0.719483	0.00595513	0.019959
YBR279W	146.133	40.9242	251.341	6.14162	2.61862	7.48e-10	1.42e-08
YBR280C	242.886	259.696	226.075	0.870538	-0.20002	0.359027	0.54205
YBR281C	908.226	1092.89	723.563	0.662064	-0.594958	0.000795556	0.00356504
YBR282W	240.133	204.686	275.581	1.34636	0.429066	0.0695231	0.152742
YBR283C	6537.26	6624.22	6450.3	0.973746	-0.0383831	0.810961	0.949612
YBR284W	55.5633	43.4592	67.6674	1.55703	0.638798	0.0655787	0.14597
YBR285W	8.0126	9.71099	6.31421	0.650213	-0.621017	0.482315	0.67267
YBR286W	23834.9	26820.9	20848.9	0.777338	-0.363386	0.034415	0.0861616
YBR287W	2245.23	1974.03	2516.43	1.27476	0.35023	0.0406603	0.0986576
YBR288C	789.056	754.261	823.851	1.09226	0.12732	0.455712	0.644791
YBR289W	278.118	244.636	311.599	1.27372	0.349053	0.113696	0.224702
YBR290W	153.582	123.064	184.1	1.49596	0.581074	0.0538624	0.12432
YBR291C	461.893	302.298	621.489	2.05588	1.03976	0.00499114	0.0172585
YBR293W	553.159	611.119	495.199	0.810316	-0.303444	0.0991954	0.202129
YBR294W	68.8523	14.9826	122.722	8.19098	3.03404	1.43e-17	7.09e-16
YBR295W	417.825	440.366	395.283	0.897624	-0.155817	0.422019	0.60852
YBR296C	2940.82	5681.04	200.594	0.0353094	-4.8238	4.11e-139	8.81e-136
YBR296C-A	2.00675	1.03372	2.97978	2.88257	1.52736	0.481007	0.671573
YBR297W	450.948	201.898	699.999	3.4671	1.79373	3.45e-20	2.29e-18
YBR298C	124.071	200.671	47.4713	0.236563	-2.0797	4.18e-14	1.48e-12
YBR298C-A	1.03319	1.03372	1.03267	0.998976	-0.00147755	1	1
YBR299W	1.58652	2.14037	1.03267	0.482471	-1.05149	0.815602	0.952349
YBR301W	1.26181	1.03372	1.48989	1.44128	0.527355	1	1
YBR302C	217.625	1.03372	434.217	420.051	8.71442	5.3e-85	3.79e-82
YCL001W	1474.53	1724.76	1224.31	0.709845	-0.494424	0.00281731	0.0106146
YCL001W-A	4.4205	4.13489	4.7061	1.13814	0.186682	1	1
YCL001W-B	5.1919	6.82858	3.55522	0.520638	-0.941648	0.47082	0.661806
YCL002C	814.673	882.435	746.911	0.84642	-0.240554	0.17743	0.319643
YCL004W	183.687	225.931	141.444	0.62605	-0.675651	0.00314663	0.0117179
YCL005W	553.57	604.625	502.515	0.831118	-0.266874	0.148128	0.277256
YCL005W-A	791.653	601.648	981.658	1.63161	0.7063	5.13e-05	0.000332912
YCL008C	848.236	588.043	1108.43	1.88495	0.914523	2.37e-07	2.78e-06
YCL009C	5838.86	5025.58	6652.13	1.32366	0.404528	0.00813822	0.0260027
YCL010C	154.526	123.549	185.503	1.50145	0.586354	0.0203242	0.0556063
YCL011C	2451.26	2275.22	2627.29	1.15474	0.207568	0.183432	0.327793
YCL012C	199.042	224.391	173.693	0.774064	-0.369475	0.0965889	0.198009
YCL014W	260.67	201.614	319.726	1.58583	0.665239	0.112791	0.223326
YCL016C	291.315	290.124	292.505	1.00821	0.0117896	0.981967	1
YCL017C	2320.65	2531.7	2109.6	0.833274	-0.263138	0.119859	0.23415
YCL024W	182.993	120.486	245.5	2.03757	1.02685	0.00363416	0.0131455
YCL025C	1889.58	981.603	2797.55	2.84998	1.51095	0.0173896	0.0487166
YCL026C-A	10.8271	15.6946	5.95956	0.379721	-1.39699	0.046611	0.110516
YCL026C-B	106.408	99.3103	113.506	1.14294	0.192755	0.472291	0.66275
YCL027W	769.569	834.013	705.124	0.84546	-0.242192	0.311049	0.489149
YCL028W	2844.82	3149.51	2540.14	0.806519	-0.31022	0.0550313	0.126429
YCL029C	164.445	92.0699	236.821	2.57219	1.363	3.74e-07	4.17e-06
YCL030C	5775.77	7025.93	4525.61	0.64413	-0.634575	0.00622404	0.0206665
YCL031C	567.106	550.167	584.044	1.06157	0.0862052	0.69261	0.86216
YCL032W	272.868	183.428	362.309	1.97521	0.982009	3.11e-06	2.84e-05
YCL033C	556.346	739.876	372.816	0.503891	-0.988818	9.35e-08	1.22e-06
YCL034W	1085.65	1130.66	1040.64	0.920378	-0.119702	0.471371	0.661998
YCL035C	897.783	918.036	877.531	0.955878	-0.065101	0.663145	0.83783
YCL036W	358.051	268.506	447.596	1.66698	0.737241	0.000127943	0.000740388
YCL037C	1246.55	842.716	1650.38	1.95841	0.96968	1.74e-06	1.71e-05
YCL038C	483.111	650.864	315.357	0.484522	-1.04537	3.24e-08	4.56e-07
YCL039W	391.44	302.761	480.12	1.58581	0.665216	0.000646813	0.00298583
YCL040W	2407.6	2587.91	2227.3	0.860656	-0.216492	0.373378	0.556822
YCL042W	10.634	9.23059	12.0373	1.30407	0.383021	0.640379	0.818751
YCL043C	23776	18990.3	28561.7	1.50402	0.588824	0.000158893	0.000889883
YCL044C	512.081	391.082	633.079	1.61879	0.694915	0.000209077	0.00112965
YCL045C	4013.32	4639.77	3386.88	0.729967	-0.454096	0.00432723	0.0152329
YCL047C	212.885	209.391	216.38	1.03338	0.0473667	0.819955	0.95492
YCL048W	6.79932	7.9781	5.62055	0.704497	-0.505334	0.61227	0.794987
YCL048W-A	3.08905	4.68822	1.48989	0.317795	-1.65383	0.358737	0.541768
YCL049C	434.362	680.409	188.315	0.276768	-1.85325	7.8e-15	3.02e-13
YCL050C	5976.76	6536.77	5416.74	0.828658	-0.271152	0.0895614	0.186756
YCL051W	219.586	178.435	260.738	1.46125	0.5472	0.01157	0.0349379
YCL052C	854.575	939.702	769.449	0.818822	-0.288378	0.112171	0.222441
YCL054W	499.444	155.968	842.921	5.40446	2.43415	1.24e-08	1.9e-07
YCL055W	639.79	609.613	669.967	1.099	0.136195	0.407891	0.593365
YCL056C	121.29	62.2249	180.355	2.89843	1.53527	3.43e-09	5.8e-08
YCL057C-A	1215.43	1069.51	1361.34	1.27287	0.348084	0.0754663	0.163676
YCL057W	3162.79	2775.17	3550.41	1.27935	0.35541	0.0271258	0.0705556
YCL058C	150.368	134.019	166.716	1.24397	0.314953	0.212478	0.36696
YCL058W-A	79.323	15.0254	143.62	9.55848	3.25678	2.02e-06	1.95e-05
YCL059C	597.731	387.941	807.52	2.08155	1.05766	0.00224844	0.00875302
YCL061C	60.3797	36.6006	84.1587	2.29938	1.20125	0.0619927	0.139441
YCL063W	588.313	507.455	669.171	1.31868	0.399094	0.0205497	0.056009
YCL064C	3543.83	6684.01	403.649	0.0603902	-4.04954	1.76e-61	5.66e-59
YCL066W	1.03319	1.03372	1.03267	0.998976	-0.00147755	1	1
YCL067C	1.03319	1.03372	1.03267	0.998976	-0.00147755	1	1
YCL068C	1.03319	1.03372	1.03267	0.998976	-0.00147755	1	1
YCL069W	1.03319	1.03372	1.03267	0.998976	-0.00147755	1	1
YCL073C	1.03319	1.03372	1.03267	0.998976	-0.00147755	1	1
YCR002C	2158.35	2047.96	2268.74	1.10781	0.14771	0.464505	0.654784
YCR003W	366.312	317.404	415.22	1.30817	0.387555	0.0487478	0.114695
YCR004C	3042.8	3769.66	2315.94	0.614362	-0.702839	1.32e-05	0.000101403
YCR005C	1267.38	1474.33	1060.43	0.719259	-0.475417	0.00685041	0.0224224
YCR007C	53.5862	49.0353	58.137	1.18561	0.245634	0.500813	0.691128
YCR008W	1405.75	1343.6	1467.91	1.09253	0.127668	0.408424	0.593677
YCR009C	1495.33	1758.36	1232.3	0.700821	-0.512883	0.00167589	0.00682556
YCR010C	15.7093	23.7328	7.68588	0.323851	-1.6266	0.0203715	0.0556647
YCR011C	2472.29	3554.98	1389.6	0.390888	-1.35517	1.76e-16	8.1e-15
YCR012W	186904	272486	101321	0.371841	-1.42724	1.59e-09	2.88e-08
YCR014C	78.4658	75.2086	81.7231	1.08662	0.119848	0.831437	0.961765
YCR015C	159.145	173.953	144.337	0.829746	-0.269258	0.218531	0.374976
YCR016W	213.55	62.5595	364.541	5.82712	2.54278	1.5e-08	2.25e-07
YCR017C	3642.09	4232.5	3051.67	0.721011	-0.471908	0.00614996	0.0204839
YCR018C	405.628	403.834	407.423	1.00889	0.0127648	0.956164	1
YCR019W	295.088	374.002	216.175	0.578004	-0.790847	0.00012107	0.000705692
YCR020C	81.5933	95.6687	67.5179	0.705747	-0.502777	0.0911538	0.189218
YCR020C-A	261.728	305.626	217.83	0.712733	-0.488566	0.0141883	0.0412011
YCR020W-B	67.0683	52.2952	81.8413	1.56499	0.646152	0.127123	0.245509
YCR021C	79.7915	69.6541	89.9288	1.29108	0.368575	0.323042	0.503272
YCR023C	961.978	1019.93	904.023	0.886356	-0.174042	0.276959	0.449717
YCR024C	243.846	241.861	245.83	1.01641	0.0234814	0.935002	1
YCR024C-A	2994.8	3249.51	2740.09	0.843231	-0.246	0.102004	0.206545
YCR024C-B	7466.56	7171.34	7761.77	1.08233	0.114144	0.50305	0.693471
YCR026C	530.761	483.825	577.696	1.19402	0.255826	0.174799	0.315876
YCR027C	386.459	359.212	413.706	1.1517	0.203768	0.271412	0.442385
YCR028C	831.772	981.921	681.623	0.694173	-0.526633	0.00259475	0.00986835
YCR028C-A	2604.19	2829.98	2378.39	0.840427	-0.250806	0.130621	0.250984
YCR030C	977.969	983.641	972.298	0.988468	-0.0167344	0.896288	1
YCR031C	15605.4	14129.3	17081.6	1.20895	0.273756	0.0688937	0.151722
YCR032W	571.129	716.207	426.051	0.594871	-0.749351	5.08e-05	0.000329944
YCR033W	395.788	290.558	501.018	1.72433	0.786039	0.00732691	0.0237764
YCR034W	3933.67	4481.17	3386.17	0.755643	-0.404224	0.0109687	0.0334043
YCR035C	671.078	648.719	693.437	1.06893	0.0961713	0.666973	0.841316
YCR036W	883.192	1042.41	723.971	0.694515	-0.525923	0.00253686	0.00969727
YCR037C	1256.31	1009.04	1503.57	1.4901	0.57541	0.000628253	0.00291479
YCR038C	137.806	154.75	120.862	0.781016	-0.356577	0.175488	0.316587
YCR039C	1.03319	1.03372	1.03267	0.998976	-0.00147755	1	1
YCR040W	1.03319	1.03372	1.03267	0.998976	-0.00147755	1	1
YCR042C	356.166	332.717	379.614	1.14095	0.190238	0.464633	0.654822
YCR043C	829.682	904.782	754.581	0.833992	-0.261895	0.136295	0.259661
YCR044C	1173.55	1315.21	1031.89	0.784585	-0.349999	0.0364334	0.0901379
YCR045C	8.05128	9.44935	6.65321	0.704092	-0.506164	0.651798	0.82791
YCR046C	525.884	312.678	739.091	2.36375	1.24108	1.95e-11	4.61e-10
YCR047C	433.437	160.622	706.253	4.39699	2.13652	1.1e-07	1.41e-06
YCR048W	2201.89	2463.53	1940.25	0.787592	-0.344479	0.0917665	0.19006
YCR050C	1.54953	1.03372	2.06533	1.99795	0.998522	0.790613	0.939017
YCR051W	1005.44	410.499	1600.37	3.8986	1.96296	4.89e-08	6.62e-07
YCR052W	965.259	830.521	1100	1.32447	0.405411	0.0177986	0.049539
YCR053W	10036.9	11015.2	9058.71	0.822384	-0.282116	0.0735608	0.160137
YCR054C	583.56	615.644	551.476	0.895771	-0.158798	0.383889	0.567109
YCR057C	2430.74	2417.38	2444.1	1.01105	0.0158545	0.877855	0.99227
YCR059C	1105.4	1185.77	1025.03	0.864445	-0.210154	0.228117	0.387011
YCR060W	340.039	381.572	298.505	0.782301	-0.354204	0.0799998	0.170746
YCR061W	143.559	100.679	186.44	1.85183	0.88895	0.0244203	0.0645889
YCR063W	65.8203	63.13	68.5105	1.08523	0.117999	0.775116	0.927976
YCR065W	665.171	792.244	538.099	0.679208	-0.558074	0.00649063	0.0214411
YCR066W	93.0765	83.6114	102.542	1.22641	0.294438	0.342308	0.523095
YCR067C	1646.78	1634.69	1658.88	1.0148	0.0211957	0.922798	1
YCR068W	242.014	315.955	168.072	0.531951	-0.910635	2.43e-05	0.000172412
YCR069W	1808.51	2118.88	1498.14	0.707041	-0.500134	0.00199383	0.00791992
YCR071C	153.619	102.248	204.989	2.00482	1.00347	2.05e-05	0.000149227
YCR072C	1663.6	1786.3	1540.9	0.862621	-0.213201	0.216988	0.37255
YCR073C	177.768	152.36	203.176	1.33352	0.415243	0.0788321	0.168982
YCR073W-A	1126.11	1115.36	1136.86	1.01928	0.0275474	0.889003	1
YCR075C	355.912	438.389	273.435	0.623728	-0.681011	0.00213545	0.00837391
YCR075W-A	171.229	162.702	179.755	1.10481	0.1438	0.537735	0.726806
YCR076C	326.942	374.306	279.578	0.746922	-0.420971	0.0367189	0.090635
YCR077C	2155.37	2250.51	2060.23	0.915447	-0.127452	0.52998	0.71892
YCR079W	360.922	425.263	296.58	0.697403	-0.519935	0.00598965	0.0200434
YCR081W	281.432	317.057	245.807	0.775278	-0.367214	0.0876954	0.183698
YCR082W	1250.19	1170.14	1330.24	1.13682	0.185001	0.239033	0.400984
YCR083W	334.547	351.693	317.4	0.902492	-0.148013	0.473796	0.664099
YCR084C	3397.73	3364.02	3431.44	1.02004	0.0286257	0.90183	1
YCR086W	140.881	84.4992	197.263	2.3345	1.22311	1.51e-06	1.5e-05
YCR087C-A	552.27	273.988	830.552	3.03134	1.59996	6.06e-10	1.17e-08
YCR088W	1385.92	1189.94	1581.91	1.3294	0.41077	0.0738772	0.160554
YCR089W	783.563	846.633	720.494	0.851012	-0.232749	0.305326	0.482745
YCR090C	672.881	572.94	772.823	1.34887	0.431754	0.0129209	0.0381929
YCR091W	88.9317	117.188	60.6752	0.517759	-0.949649	0.00115319	0.00492093
YCR092C	449.417	546.543	352.29	0.644578	-0.633572	0.000957037	0.00416398
YCR093W	1870.81	1549.56	2192.06	1.41463	0.500423	0.00405601	0.0144294
YCR094W	550.933	622.559	479.308	0.7699	-0.377257	0.0395277	0.096495
YCR095C	311.191	281.996	340.387	1.20706	0.271499	0.18734	0.33302
YCR095W-A	10.3076	11.7784	8.83676	0.750249	-0.414558	0.615112	0.796588
YCR096C	1.03319	1.03372	1.03267	0.998976	-0.00147755	1	1
YCR097W	1.03319	1.03372	1.03267	0.998976	-0.00147755	1	1
YCR098C	77.5354	60.3334	94.7375	1.57023	0.650979	0.0191781	0.0529435
YCR099C	68.1247	58.8621	77.3873	1.31472	0.394758	0.217606	0.373512
YCR100C	74.2374	78.0954	70.3795	0.901199	-0.150083	0.69024	0.860127
YCR101C	26.228	25.8431	26.6129	1.02979	0.0423455	0.975535	1
YCR102C	20.9797	19.7137	22.2458	1.12844	0.174335	0.753125	0.91108
YCR104W	1.56111	1.51412	1.60811	1.06207	0.086879	1	1
YCR105W	32.0942	36.7637	27.4247	0.745973	-0.422804	0.357192	0.540577
YCR106W	228.59	280.152	177.027	0.631898	-0.662237	0.00241118	0.00927987
YCR107W	168.827	183.243	154.411	0.842656	-0.246984	0.286199	0.459962
YCR108C	1.03319	1.03372	1.03267	0.998976	-0.00147755	1	1
YDL001W	332.972	330.216	335.727	1.01669	0.0238785	0.964153	1
YDL002C	127.608	96.1619	159.055	1.65403	0.725987	0.00347817	0.0127243
YDL003W	305.602	274.987	336.218	1.22267	0.290032	0.291482	0.466014
YDL004W	1563.02	1308.8	1817.24	1.38847	0.4735	0.00412683	0.0146557
YDL005C	230.712	184.225	277.198	1.50467	0.589442	0.0807161	0.171819
YDL006W	677.654	680.391	674.916	0.991953	-0.0116563	0.994122	1
YDL007C-A	7.85591	1.03372	14.6781	14.1993	3.82774	0.000559361	0.00263313
YDL007W	1840.14	1801.78	1878.5	1.04258	0.0601565	0.793022	0.94101
YDL008W	358.775	389.478	328.073	0.842341	-0.247524	0.194855	0.342875
YDL010W	271.957	211.892	332.023	1.56695	0.647956	0.00209248	0.00823553
YDL012C	583.833	699.788	467.877	0.668599	-0.580787	0.0014529	0.00601249
YDL013W	193.831	123.622	264.041	2.13587	1.09482	7.43e-07	7.81e-06
YDL014W	17300	15963.6	18636.5	1.16744	0.223344	0.138745	0.263526
YDL015C	3765.25	4777.38	2753.12	0.576283	-0.795152	5.74e-07	6.18e-06
YDL017W	291.341	272.109	310.573	1.14136	0.190748	0.383049	0.566388
YDL018C	407.105	443.948	370.263	0.834023	-0.261841	0.176653	0.318331
YDL019C	544.443	464.845	624.041	1.34247	0.424892	0.0969441	0.198547
YDL020C	771.323	728.38	814.265	1.11791	0.160808	0.416755	0.601979
YDL021W	44.7631	77.0316	12.4946	0.1622	-2.62415	1.97e-09	3.46e-08
YDL022W	1883.92	1934.98	1832.86	0.947223	-0.0782244	0.549875	0.737637
YDL024C	29.3798	37.7674	20.9923	0.555832	-0.847279	0.0809327	0.172223
YDL025C	255.079	175.638	334.519	1.90459	0.92948	0.0150013	0.042961
YDL027C	310.77	344.037	277.504	0.80661	-0.310056	0.112447	0.222851
YDL028C	382.79	436.703	328.878	0.753093	-0.4091	0.0344379	0.0861616
YDL029W	2111.48	2582.71	1640.24	0.635086	-0.654977	6.45e-05	0.000406115
YDL030W	340.141	318.833	361.45	1.13367	0.180998	0.351074	0.533829
YDL031W	773.204	341.24	1205.17	3.53173	1.82037	9.49e-09	1.47e-07
YDL033C	277.554	280.529	274.579	0.978791	-0.0309276	0.886824	0.999775
YDL035C	495.527	575.432	415.622	0.722278	-0.469374	0.0120295	0.0361052
YDL036C	375.674	312.849	438.499	1.40163	0.487105	0.0104804	0.0321914
YDL037C	107.524	211.154	3.89423	0.0184426	-5.76081	1.36e-38	2.13e-36
YDL039C	582.592	1047.38	117.804	0.112475	-3.15233	7.7e-27	7.87e-25
YDL040C	3975.41	4408.2	3542.62	0.803644	-0.315371	0.0493573	0.115942
YDL042C	541.849	749.707	333.992	0.445498	-1.16651	2.35e-10	4.91e-09
YDL043C	210.38	266.143	154.616	0.580953	-0.783507	0.000284768	0.00147069
YDL044C	89.0212	82.0672	95.9753	1.16947	0.225857	0.583607	0.767998
YDL045C	507.369	597.462	417.277	0.698416	-0.517842	0.00544161	0.0184785
YDL045W-A	293.795	271.689	315.902	1.16273	0.21752	0.317666	0.497005
YDL046W	2639.71	2604.95	2674.47	1.02669	0.0379975	0.853772	0.975501
YDL047W	1480.8	1638.34	1323.27	0.807694	-0.308119	0.0622031	0.139762
YDL048C	736.527	284.072	1188.98	4.18549	2.0654	0.000195959	0.00107045
YDL049C	83.7065	87.4718	79.9412	0.913908	-0.12988	0.682071	0.853375
YDL051W	2955.47	3031.09	2879.86	0.950108	-0.0738366	0.6927	0.86216
YDL052C	1983.26	2163.15	1803.37	0.833677	-0.26244	0.0993057	0.202289
YDL053C	309.699	204.934	414.464	2.02242	1.01608	7.23e-07	7.63e-06
YDL054C	832.452	651.49	1013.41	1.55553	0.637409	0.309605	0.487594
YDL055C	34671.6	41381.6	27961.6	0.6757	-0.565545	0.000229861	0.00122512
YDL056W	109.751	97.1656	122.336	1.25905	0.332333	0.246546	0.411657
YDL057W	143.507	152.815	134.2	0.878182	-0.187408	0.448574	0.637387
YDL058W	287.764	127.624	447.904	3.50956	1.81129	2.67e-05	0.000187508
YDL059C	80.2739	77.7608	82.7871	1.06464	0.0903621	0.764228	0.920933
YDL060W	1692.24	1426.83	1957.64	1.37203	0.456307	0.0242371	0.0643423
YDL061C	11636.3	9864.33	13408.3	1.35928	0.442838	0.0130294	0.0384132
YDL063C	2628.2	2588.39	2668.02	1.03076	0.0437128	0.736385	0.897809
YDL064W	956.074	1103.55	808.594	0.732719	-0.448668	0.00928173	0.028966
YDL065C	64.8509	54.0409	75.661	1.40007	0.485499	0.347118	0.529064
YDL066W	2830.69	2678.86	2982.53	1.11336	0.15492	0.319676	0.499421
YDL067C	692.639	603.784	781.493	1.29432	0.372199	0.0314673	0.0799731
YDL069C	186.12	160.471	211.768	1.31966	0.400165	0.0965347	0.198006
YDL070W	763.731	617.321	910.141	1.47434	0.560071	0.0536612	0.123989
YDL072C	2372.13	2454.59	2289.68	0.932817	-0.100333	0.519451	0.709696
YDL073W	495.473	397.421	593.525	1.49344	0.57864	0.00173744	0.0070539
YDL074C	714.658	701.67	727.647	1.03702	0.0524452	0.825534	0.957987
YDL075W	14410.4	9994.26	18826.5	1.88373	0.91359	3.49e-09	5.89e-08
YDL076C	475.647	545.583	405.712	0.743631	-0.427341	0.0207784	0.0565366
YDL077C	513.1	502.921	523.28	1.04048	0.05725	0.750664	0.909486
YDL078C	3537.25	4348.42	2726.08	0.626914	-0.673661	2.52e-05	0.000177718
YDL079C	83.0508	80.7763	85.3253	1.05632	0.0790418	0.770136	0.924472
YDL080C	598.653	692.993	504.313	0.727731	-0.458523	0.0107582	0.0328879
YDL081C	37854.2	33662.8	42045.7	1.24902	0.320802	0.0353234	0.0878646
YDL082W	8043.44	7595.34	8491.55	1.11799	0.160912	0.279294	0.452368
YDL083C	20940.7	21609.4	20272	0.938109	-0.0921723	0.660049	0.835845
YDL084W	13648.3	16277.2	11019.5	0.676989	-0.562797	0.000369542	0.00184198
YDL085C-A	152.156	90.367	213.944	2.3675	1.24337	3.08e-07	3.51e-06
YDL085W	31.2627	34.2888	28.2366	0.823494	-0.280169	0.660967	0.836445
YDL086W	2286.5	1407.58	3165.42	2.24884	1.16918	9.58e-13	2.88e-11
YDL087C	117.496	123.378	111.615	0.904659	-0.144553	0.608588	0.791005
YDL088C	1135.92	1123.4	1148.45	1.02229	0.0318056	0.838721	0.966888
YDL089W	364.091	418.988	309.195	0.737956	-0.438394	0.0322364	0.0815733
YDL090C	807.937	914.631	701.244	0.766696	-0.383273	0.0302606	0.0774569
YDL091C	217.132	262.021	172.243	0.657364	-0.605236	0.00483551	0.0167925
YDL092W	523.775	352.255	695.295	1.97384	0.981006	1.2e-06	1.21e-05
YDL093W	891.229	1014.95	767.508	0.756204	-0.403152	0.0186422	0.0516633
YDL095W	5638.28	6690.6	4585.95	0.685432	-0.544914	0.0007533	0.00339936
YDL097C	3570.91	3439	3702.82	1.07671	0.106634	0.538215	0.726997
YDL098C	75.2148	66.5786	83.851	1.25943	0.33277	0.294568	0.469776
YDL099W	129.544	42.3225	216.766	5.12176	2.35664	2e-06	1.93e-05
YDL100C	7020.1	6451.26	7588.94	1.17635	0.234317	0.125848	0.243631
YDL101C	489.986	445.239	534.733	1.201	0.26424	0.160282	0.295112
YDL102W	700.055	751.491	648.62	0.863111	-0.212382	0.254069	0.420076
YDL103C	1403.43	1461.37	1345.5	0.920712	-0.119178	0.522011	0.711532
YDL104C	112.531	127.817	97.2444	0.760809	-0.394394	0.145918	0.2741
YDL105W	127.876	135.954	119.798	0.881166	-0.182514	0.565858	0.752957
YDL106C	389.008	401.968	376.048	0.935518	-0.0961629	0.578705	0.763578
YDL107W	54.3023	48.8594	59.7451	1.22279	0.290182	0.431247	0.618335
YDL108W	477.511	491.992	463.03	0.941134	-0.0875282	0.703036	0.869793
YDL109C	52.6182	58.0171	47.2192	0.813885	-0.297104	0.408325	0.593667
YDL110C	127.033	70.7563	183.31	2.59073	1.37336	0.000100071	0.000600708
YDL111C	1878.08	1412.71	2343.45	1.65884	0.730172	6.94e-06	5.81e-05
YDL112W	2615.05	2613.68	2616.43	1.00105	0.00151512	0.935075	1
YDL113C	63.9259	58.9779	68.8739	1.16779	0.223783	0.575573	0.761475
YDL114W	3.33978	3.58157	3.098	0.864982	-0.209257	0.991793	1
YDL115C	186.117	145.866	226.368	1.55188	0.63402	0.0173319	0.0485761
YDL116W	1347.89	1532.22	1163.57	0.759404	-0.397061	0.0170689	0.0479434
YDL117W	1096.98	1205.65	988.311	0.819732	-0.286776	0.0969949	0.19856
YDL118W	1.03319	1.03372	1.03267	0.998976	-0.00147755	1	1
YDL119C	143.548	187.7	99.3966	0.52955	-0.91716	0.000294025	0.00151122
YDL120W	833.465	886.99	779.94	0.879311	-0.185554	0.295361	0.470924
YDL121C	1044.7	1254.71	834.689	0.665243	-0.588046	0.000687697	0.00315644
YDL122W	721.986	648.718	795.253	1.22588	0.293823	0.406743	0.5924
YDL123W	305.229	341.523	268.934	0.787456	-0.344729	0.0866947	0.181898
YDL124W	1530.51	2677.1	383.931	0.143413	-2.80175	9.37e-56	2.62e-53
YDL125C	3212.54	3972.93	2452.16	0.617217	-0.69615	0.000403069	0.00197845
YDL126C	16719.8	15579.7	17859.9	1.14636	0.197055	0.202323	0.352545
YDL127W	259.251	272.247	246.256	0.904532	-0.144756	0.496433	0.686261
YDL128W	2256.23	1997.23	2515.24	1.25937	0.3327	0.0432738	0.103751
YDL129W	173.035	198.848	147.223	0.740378	-0.433666	0.0579099	0.131632
YDL130W	23468.9	20058.3	26879.4	1.34006	0.4223	0.00584448	0.0196393
YDL130W-A	115.787	115.103	116.47	1.01188	0.0170315	0.939808	1
YDL131W	1124.48	938.565	1310.39	1.39617	0.481471	0.00357906	0.0130047
YDL132W	1633.09	1871.16	1395.02	0.745537	-0.423648	0.01013	0.0312196
YDL133C-A	3301.16	2675.91	3926.42	1.46732	0.553187	0.132893	0.254589
YDL133W	431.351	508.733	353.969	0.695786	-0.523284	0.00666217	0.021873
YDL134C	1347.12	1294.79	1399.45	1.08084	0.112147	0.515361	0.705306
YDL135C	883.24	824.246	942.234	1.14315	0.19301	0.284853	0.458282
YDL136W	365.198	333.189	397.208	1.19214	0.253552	0.178046	0.320328
YDL137W	2858.67	3648.32	2069.02	0.567116	-0.818285	3.36e-07	3.79e-06
YDL138W	404.711	422.076	387.345	0.917713	-0.123885	0.51774	0.707508
YDL139C	14.23	4.06197	24.398	6.00645	2.58651	0.000921461	0.00402826
YDL140C	5311.13	3315.75	7306.52	2.20358	1.13985	3.41e-07	3.85e-06
YDL141W	1054.87	1154.18	955.556	0.827906	-0.272461	0.106548	0.21386
YDL142C	310.537	333.614	287.46	0.861655	-0.214818	0.281865	0.4547
YDL143W	9926.88	8138.35	11715.4	1.43953	0.525599	0.000712212	0.00324351
YDL144C	1358.34	1321	1395.67	1.05652	0.0793206	0.640751	0.818751
YDL145C	6245.12	6338.16	6152.07	0.970641	-0.0429908	0.784012	0.93417
YDL146W	338.522	357.754	319.29	0.892485	-0.164101	0.3399	0.520775
YDL147W	2192.97	2060.41	2325.53	1.12868	0.174634	0.332524	0.513755
YDL148C	427.155	301.358	552.952	1.83487	0.875677	0.00605726	0.0202276
YDL149W	118.936	164.04	73.8321	0.450085	-1.15173	2.18e-05	0.000157344
YDL150W	179.993	65.399	294.588	4.50447	2.17136	9.56e-05	0.000576839
YDL153C	426.786	171.984	681.589	3.9631	1.98663	3.48e-05	0.000236994
YDL154W	156.677	189.441	123.913	0.654096	-0.612425	0.0278866	0.0723881
YDL155W	702.417	711.407	693.426	0.974725	-0.0369333	0.844754	0.97002
YDL156W	161.696	149.289	174.103	1.16621	0.221832	0.494283	0.684102
YDL157C	813.906	1001.55	626.263	0.625294	-0.677393	0.000107527	0.00063832
YDL159W	367.368	380.736	354.001	0.929781	-0.105038	0.579805	0.764716
YDL159W-A	1.32091	1.03372	1.60811	1.55564	0.637512	1	1
YDL160C	511.716	411.319	612.113	1.48817	0.573541	0.00143735	0.00595962
YDL160C-A	145.611	147.239	143.982	0.977879	-0.0322716	0.871662	0.987873
YDL161W	251.196	149.825	352.567	2.35318	1.23461	0.00342952	0.0125797
YDL164C	1053.27	1137.58	968.967	0.851782	-0.231444	0.196525	0.345152
YDL165W	863.297	858.402	868.192	1.0114	0.0163605	0.900157	1
YDL166C	516.618	411.567	621.668	1.51049	0.595016	0.00360107	0.0130551
YDL167C	1543.57	1640.97	1446.17	0.881289	-0.182313	0.274784	0.447088
YDL168W	1874.49	2053.15	1695.83	0.825966	-0.275846	0.0948536	0.19536
YDL169C	6.43714	7.0173	5.85698	0.834649	-0.260758	0.776142	0.928858
YDL170W	333.195	388.98	277.41	0.713172	-0.487678	0.015106	0.0432031
YDL171C	6827.95	4651.76	9004.13	1.93564	0.952809	1.97e-09	3.46e-08
YDL173W	124.658	45.7455	203.571	4.45007	2.15383	0.000386815	0.00191179
YDL174C	1925.18	1531.93	2318.44	1.51341	0.597806	0.000339794	0.0017096
YDL175C	297.47	280.032	314.909	1.12455	0.169345	0.413967	0.599028
YDL176W	252.674	275.661	229.686	0.833221	-0.263229	0.196848	0.34553
YDL177C	88.0527	93.3652	82.7402	0.886199	-0.174298	0.680913	0.852964
YDL178W	2200.85	1969.09	2432.61	1.2354	0.304974	0.115597	0.227621
YDL179W	359.618	378.874	340.362	0.898351	-0.154648	0.375708	0.558872
YDL180W	501.418	564.267	438.568	0.777235	-0.363577	0.0479449	0.113054
YDL181W	167.424	121.748	213.099	1.75033	0.807631	0.0316077	0.0802349
YDL182W	1047.74	938.419	1157.07	1.233	0.302172	0.0631797	0.14156
YDL183C	83.6114	88.4326	78.7903	0.890964	-0.166561	0.56765	0.754249
YDL184C	1095.21	962.216	1228.2	1.27642	0.352107	0.098401	0.20098
YDL185W	14547.7	14095.3	15000.1	1.06419	0.0897562	0.600609	0.783785
YDL186W	3.20775	3.43573	2.97978	0.867292	-0.20541	0.9912	1
YDL188C	916.177	982.359	849.995	0.865259	-0.208796	0.219108	0.375489
YDL189W	362.898	220.788	505.008	2.2873	1.19365	1.8e-05	0.000132841
YDL190C	1249.02	1443.97	1054.06	0.729974	-0.454084	0.00610811	0.0203656
YDL191W	1911.41	1620.23	2202.59	1.35943	0.443005	0.00518726	0.017733
YDL192W	6576.37	6374.45	6778.29	1.06335	0.0886199	0.562864	0.750213
YDL193W	665.468	841.064	489.871	0.582442	-0.779814	1.24e-05	9.7e-05
YDL194W	237.153	273.323	200.984	0.735334	-0.443529	0.0354609	0.0881385
YDL195W	4483.63	3655.1	5312.16	1.45336	0.539388	0.0335927	0.084408
YDL197C	129.456	56.5631	202.349	3.5774	1.83891	8.18e-07	8.52e-06
YDL198C	1854.79	1765.34	1944.24	1.10134	0.139257	0.374531	0.557869
YDL199C	97.0698	116.824	77.316	0.661819	-0.595492	0.0297828	0.0764216
YDL200C	103.004	112.264	93.7448	0.83504	-0.260084	0.431644	0.618763
YDL201W	1528.75	1228.77	1828.73	1.48826	0.57363	0.000437229	0.00212345
YDL202W	253.447	191.101	315.792	1.65249	0.724637	0.00317471	0.011802
YDL203C	540.273	564.211	516.334	0.915144	-0.127929	0.455634	0.644791
YDL204W	126.915	141.08	112.75	0.799194	-0.323382	0.202643	0.352816
YDL205C	1330.96	1429.16	1232.76	0.862577	-0.213275	0.212218	0.36661
YDL206W	262.919	317.658	208.181	0.655363	-0.609633	0.00405637	0.0144294
YDL207W	334.94	179.353	490.526	2.73498	1.45153	1.38e-05	0.000105194
YDL208W	2499.3	1532.15	3466.44	2.26247	1.1779	9.29e-06	7.47e-05
YDL209C	81.4445	73.4801	89.409	1.21678	0.283067	0.299278	0.47571
YDL210W	58.1885	77.0488	39.3282	0.510432	-0.970209	0.00584146	0.0196393
YDL211C	151.541	159.352	143.73	0.901965	-0.148857	0.526705	0.715656
YDL212W	3920.59	4720.44	3120.74	0.661111	-0.597035	0.000219022	0.00117548
YDL213C	310.589	65.8065	555.372	8.43948	3.07715	5.63e-10	1.09e-08
YDL214C	20.6524	13.4384	27.8663	2.07363	1.05216	0.0419308	0.101058
YDL215C	915.189	1069.13	761.248	0.712025	-0.49	0.00315979	0.0117533
YDL216C	102.815	103.428	102.203	0.988152	-0.0171956	0.918428	1
YDL217C	514.001	562.718	465.283	0.826849	-0.274303	0.125124	0.242594
YDL218W	38.1641	60.1447	16.1836	0.269078	-1.8939	2.06e-05	0.000149929
YDL219W	451.32	452.475	450.166	0.994897	-0.00738121	0.987659	1
YDL220C	241.434	248.295	234.573	0.944736	-0.0820176	0.693238	0.86236
YDL222C	43.1956	43.4765	42.9147	0.987079	-0.0187629	1	1
YDL223C	131.748	156.161	107.335	0.687334	-0.540916	0.0534411	0.123569
YDL224C	1136.34	1056.95	1215.73	1.15023	0.201924	0.243372	0.407307
YDL225W	559.394	508.321	610.467	1.20095	0.264174	0.304245	0.481627
YDL226C	2166.68	2329.18	2004.18	0.860467	-0.216808	0.180606	0.323913
YDL227C	938.946	858.466	1019.43	1.1875	0.247925	0.147822	0.276762
YDL229W	20221.2	17791.6	22650.8	1.27311	0.348363	0.0234713	0.0625934
YDL230W	339.704	391.429	287.98	0.735713	-0.442785	0.0212379	0.0574952
YDL231C	1164.88	1155.99	1173.77	1.01538	0.0220204	0.910283	1
YDL232W	363.38	442.712	284.047	0.641607	-0.640239	0.0335804	0.084408
YDL233W	133.524	90.8947	176.153	1.93799	0.95456	9.97e-05	0.00059908
YDL234C	509.637	494.488	524.785	1.06127	0.0857907	0.662424	0.837465
YDL235C	1048.25	1072.07	1024.43	0.955569	-0.0655686	0.736592	0.897892
YDL236W	2860.85	2924.64	2797.07	0.956381	-0.0643424	0.671672	0.844677
YDL237W	1487.43	2003.3	971.566	0.484983	-1.044	8.74e-06	7.12e-05
YDL238C	89.8557	114.756	64.9553	0.566029	-0.821051	0.00397558	0.0142048
YDL239C	65.8514	87.9049	43.7979	0.498241	-1.00508	0.0319645	0.0809173
YDL240W	572.315	659.64	484.991	0.735236	-0.44372	0.013495	0.0395089
YDL241W	433.2	278.372	588.028	2.11238	1.07887	4.75e-05	0.000311895
YDL243C	42.1863	47.5513	36.8213	0.774349	-0.368943	0.364477	0.547225
YDL244W	1.53847	1.58705	1.48989	0.938782	-0.0911384	1	1
YDL245C	1.03319	1.03372	1.03267	0.998976	-0.00147755	1	1
YDR001C	1152.02	1503.87	800.175	0.532076	-0.910297	8.05e-08	1.05e-06
YDR002W	4868.94	4277.58	5460.3	1.27649	0.352185	0.0266831	0.0696574
YDR003W	304.171	343.908	264.434	0.768908	-0.379118	0.0566814	0.129526
YDR003W-A	72.0379	68.5731	75.5028	1.10106	0.138887	0.769751	0.924472
YDR004W	270.406	285.56	255.251	0.893859	-0.16188	0.411299	0.597064
YDR005C	502.527	598.238	406.816	0.680024	-0.556342	0.00239317	0.00922159
YDR006C	1323.9	1391.04	1256.77	0.903475	-0.146443	0.399789	0.584691
YDR007W	779.212	950.142	608.282	0.640201	-0.643404	0.000338103	0.00170375
YDR009W	102.854	91.0105	114.697	1.26026	0.333724	0.245875	0.410856
YDR011W	2750.51	3508.57	1992.45	0.567882	-0.816338	4.62e-07	5.03e-06
YDR012W	1617.75	1437.79	1797.7	1.25032	0.322299	0.0757764	0.164072
YDR013W	282.669	259.928	305.41	1.17498	0.232636	0.251145	0.417063
YDR014W	172.019	175.351	168.688	0.962	-0.055891	0.822059	0.956133
YDR014W-A	6.39513	8.89603	3.89423	0.437749	-1.19182	0.341844	0.52251
YDR016C	175.228	209.177	141.279	0.675404	-0.566178	0.0171543	0.0481622
YDR017C	783.793	973.097	594.488	0.610924	-0.710935	0.00206868	0.00816683
YDR018C	149.001	30.72	267.283	8.70061	3.12112	0.199752	0.34969
YDR019C	2633.5	1290.04	3976.96	3.08281	1.62425	0.368404	0.551713
YDR020C	217.354	239.588	195.12	0.814398	-0.296194	0.201584	0.351925
YDR021W	307.568	277.87	337.266	1.21376	0.279479	0.305837	0.483177
YDR022C	115.758	145.111	86.4049	0.595438	-0.747977	0.00290509	0.0109132
YDR023W	11953.2	12559.2	11347.2	0.903495	-0.146412	0.369205	0.552392
YDR025W	9927.07	7591.04	12263.1	1.61547	0.691956	8.86e-06	7.19e-05
YDR026C	148.682	58.06	239.304	4.12166	2.04323	1.42e-05	0.000108106
YDR027C	690.754	743.161	638.347	0.858962	-0.219333	0.207887	0.360386
YDR028C	428.874	408.702	449.046	1.09871	0.135814	0.567168	0.754076
YDR030C	84.3004	83.3069	85.294	1.02385	0.0340087	0.91684	1
YDR031W	94.6255	109.223	80.0281	0.732705	-0.448697	0.115661	0.227638
YDR032C	3227.81	4537.68	1917.95	0.422672	-1.24239	6.39e-11	1.43e-09
YDR033W	7395.38	14347	443.747	0.0309296	-5.01487	2e-57	6.14e-55
YDR034C	621.38	700.989	541.772	0.772869	-0.371705	0.0355017	0.0881718
YDR034C-A	1.03319	1.03372	1.03267	0.998976	-0.00147755	1	1
YDR034W-B	10.1493	6.75566	13.5429	2.00467	1.00336	0.210038	0.363527
YDR035W	3041.78	3438.62	2644.94	0.769188	-0.378592	0.0220503	0.0593448
YDR036C	837.447	1233.57	441.32	0.357757	-1.48295	1.14e-16	5.26e-15
YDR037W	16593.6	18955.7	14231.4	0.750772	-0.413553	0.00904096	0.0283646
YDR040C	657.771	7.0173	1308.53	186.471	7.54281	1.2e-08	1.84e-07
YDR041W	397.838	420.699	374.977	0.891319	-0.165985	0.474789	0.665298
YDR042C	40.4313	38.4365	42.4262	1.1038	0.14248	0.72673	0.89033
YDR043C	135.699	35.3353	236.063	6.68066	2.73999	2.49e-27	2.68e-25
YDR044W	1926.66	2471.73	1381.59	0.558956	-0.839193	3.67e-07	4.12e-06
YDR045C	390.241	422.239	358.243	0.848436	-0.237122	0.313938	0.492249
YDR046C	2532.83	2838.66	2227.01	0.784531	-0.350098	0.0403637	0.0980892
YDR047W	2327.63	2117.68	2537.58	1.19828	0.260969	0.113899	0.224967
YDR049W	102.983	39.8476	166.118	4.16884	2.05965	1.91e-05	0.00013979
YDR050C	111805	137306	86303.2	0.628546	-0.669909	1.54e-05	0.00011606
YDR051C	759.755	580.986	938.524	1.6154	0.691889	6.47e-05	0.000407083
YDR052C	391.214	263.286	519.142	1.97178	0.979498	3.16e-05	0.000217654
YDR054C	617.495	566.45	668.539	1.18023	0.239065	0.194469	0.342477
YDR055W	1561.61	1875.03	1248.18	0.665685	-0.587088	0.000391016	0.00192369
YDR056C	822.546	1115.66	529.436	0.47455	-1.07537	8.06e-10	1.52e-08
YDR057W	273.763	306.394	241.133	0.787003	-0.345559	0.0930022	0.192125
YDR058C	146.234	130.695	161.774	1.2378	0.307773	0.279932	0.452718
YDR059C	277.609	279.543	275.675	0.986163	-0.0201026	0.927868	1
YDR060W	1250.94	963.231	1538.65	1.59738	0.675712	0.0258778	0.067858
YDR061W	460.187	549.134	371.24	0.676045	-0.564808	0.00198232	0.00788883
YDR062W	3826.2	4103.02	3549.38	0.865065	-0.20912	0.17951	0.322396
YDR063W	602.301	636.005	568.597	0.894013	-0.161633	0.316783	0.495865
YDR064W	45762.9	44470.5	47055.2	1.05812	0.0815056	0.567368	0.754185
YDR065W	174.299	213.144	135.453	0.6355	-0.654037	0.00851838	0.0270428
YDR066C	102.417	101.275	103.559	1.02255	0.0321717	0.912235	1
YDR067C	351.438	227.835	475.042	2.08502	1.06006	1.26e-05	9.77e-05
YDR068W	131.085	55.3362	206.834	3.73776	1.90218	5.14e-08	6.94e-07
YDR069C	256.173	329.539	182.806	0.554733	-0.850135	8.28e-05	0.000504094
YDR070C	16.6277	18.6799	14.5755	0.780277	-0.357942	0.585055	0.769431
YDR071C	1776.53	1891.31	1661.74	0.878617	-0.186694	0.260074	0.4282
YDR072C	2011.72	1837.47	2185.97	1.18966	0.250551	0.125815	0.243631
YDR073W	221.857	147.629	296.085	2.0056	1.00403	4.37e-06	3.83e-05
YDR074W	998.903	1082.37	915.438	0.845774	-0.241657	0.148679	0.278126
YDR075W	556.53	580.746	532.313	0.916601	-0.125634	0.504009	0.694496
YDR076W	74.336	101.288	47.3844	0.46782	-1.09597	0.000379926	0.00188644
YDR077W	21726.6	11951	31502.3	2.63596	1.39833	8.48e-06	6.94e-05
YDR078C	86.2475	81.0207	91.4743	1.12902	0.175077	0.53534	0.724483
YDR079C-A	112.249	124.716	99.7826	0.800079	-0.321785	0.231066	0.390879
YDR079W	161.238	175.017	147.459	0.842543	-0.247177	0.308075	0.485778
YDR080W	396.45	391.948	400.952	1.02297	0.0327678	0.841469	0.967975
YDR081C	743.068	703.137	782.998	1.11358	0.155203	0.42204	0.60852
YDR082W	186.183	221.676	150.691	0.679781	-0.556857	0.0167568	0.0471697
YDR083W	500.76	293.32	708.2	2.41443	1.27168	2.46e-05	0.00017414
YDR084C	752.436	962.564	542.307	0.563399	-0.827771	3.94e-05	0.000264033
YDR085C	161.606	118.586	204.626	1.72554	0.787049	0.00104077	0.00448585
YDR086C	2528.75	2179.17	2878.32	1.32083	0.40145	0.012457	0.0371631
YDR087C	780.567	463.056	1098.08	2.37137	1.24572	4.67e-05	0.000307041
YDR088C	54.6498	13.0009	96.2987	7.40709	2.88891	1.78e-06	1.74e-05
YDR089W	1189.15	868.43	1509.86	1.73861	0.797937	0.380713	0.564708
YDR090C	507.066	542.992	471.14	0.867675	-0.204774	0.250816	0.416762
YDR091C	5449.24	5023.56	5874.91	1.16947	0.225857	0.155598	0.288718
YDR092W	1066.21	968.775	1163.64	1.20114	0.264407	0.103368	0.208714
YDR093W	1669.45	1814.81	1524.09	0.839806	-0.251872	0.130459	0.250748
YDR096W	371.805	264.341	479.268	1.81306	0.85843	1.05e-05	8.37e-05
YDR097C	827.004	915.381	738.627	0.806907	-0.309526	0.0737949	0.160483
YDR098C	1709.99	1881.06	1538.91	0.818111	-0.289631	0.0889577	0.185737
YDR099W	6087.77	6366.39	5809.16	0.912472	-0.132147	0.383036	0.566388
YDR100W	634.126	883.675	384.577	0.435202	-1.20024	5.87e-11	1.32e-09
YDR101C	4440.59	4050.44	4830.75	1.19265	0.254169	0.162226	0.297924
YDR103W	779.881	787.98	771.782	0.979443	-0.0299662	0.861891	0.981466
YDR104C	342.48	358.873	326.088	0.908642	-0.138216	0.536848	0.72598
YDR105C	861.283	1049.28	673.291	0.641671	-0.640093	0.000235976	0.0012498
YDR106W	20.8212	16.8741	24.7683	1.46783	0.553683	0.278294	0.45111
YDR107C	258.517	462.422	54.613	0.118102	-3.08189	3.52e-37	5.39e-35
YDR108W	502.307	566.021	438.592	0.774869	-0.367975	0.0447785	0.10692
YDR109C	273.42	282.562	264.277	0.935288	-0.0965169	0.646281	0.824018
YDR110W	377.545	341.248	413.842	1.21273	0.278256	0.255702	0.422342
YDR111C	810.192	809.306	811.079	1.00219	0.00315589	0.998678	1
YDR113C	142.444	79.2449	205.643	2.59503	1.37575	1.61e-07	1.98e-06
YDR114C	2.35411	2.06745	2.64077	1.27731	0.353109	1	1
YDR115W	543.493	570.045	516.941	0.906843	-0.141075	0.451165	0.640327
YDR116C	535.026	590.041	480.01	0.81352	-0.29775	0.105842	0.212773
YDR117C	681.966	695.416	668.515	0.961316	-0.0569169	0.707644	0.873359
YDR118W	245.731	226.964	264.498	1.16537	0.220791	0.271653	0.442666
YDR119W	3312.3	3759.41	2865.19	0.762138	-0.391875	0.0125581	0.0373779
YDR119W-A	11.7021	11.8085	11.5957	0.981984	-0.0262282	1	1
YDR120C	1795.85	1785.04	1806.66	1.01212	0.0173743	0.927472	1
YDR121W	324.472	218.763	430.182	1.96643	0.975577	0.000215775	0.00115902
YDR122W	779.19	838.328	720.053	0.858915	-0.219412	0.19484	0.342875
YDR123C	270.433	281.855	259.011	0.918953	-0.121937	0.61571	0.796755
YDR124W	72.8337	66.4199	79.2475	1.19313	0.254749	0.413486	0.598974
YDR125C	69.4867	89.5393	49.4341	0.552094	-0.857015	0.00981703	0.0303861
YDR126W	245.58	241.861	249.298	1.03075	0.0436934	0.879039	0.99326
YDR127W	4651.47	3495.59	5807.35	1.66133	0.732342	0.00118552	0.00504552
YDR128W	994.305	1069.51	919.098	0.859361	-0.218663	0.192234	0.339562
YDR129C	5635.66	6150.21	5121.11	0.832672	-0.26418	0.101471	0.205724
YDR130C	108.257	103.338	113.176	1.0952	0.131199	0.730409	0.893145
YDR131C	184.746	184.77	184.722	0.999738	-0.000378576	1	1
YDR132C	247.449	257.118	237.781	0.924791	-0.1128	0.522644	0.712092
YDR135C	2755.4	2712.01	2798.8	1.032	0.0454451	0.784064	0.93417
YDR137W	593.163	599.834	586.493	0.977759	-0.0324492	0.902632	1
YDR138W	388.113	443.66	332.567	0.749599	-0.41581	0.0293603	0.075513
YDR139C	350.999	329.329	372.669	1.1316	0.178366	0.39738	0.58236
YDR140W	463.456	409.719	517.193	1.26231	0.336068	0.076574	0.165354
YDR141C	1141.73	1257.04	1026.42	0.816542	-0.292401	0.0861167	0.181039
YDR142C	399.785	412.524	387.046	0.938239	-0.091973	0.655248	0.831137
YDR143C	1328.92	1405.4	1252.45	0.891174	-0.166221	0.329936	0.510985
YDR144C	3643.62	3925.03	3362.22	0.856609	-0.223291	0.176457	0.318067
YDR145W	345.828	185.379	506.277	2.73103	1.44945	5.94e-05	0.000376833
YDR146C	162.753	136.022	189.484	1.39303	0.47823	0.143303	0.27003
YDR147W	479.706	514.481	444.931	0.864815	-0.209536	0.26969	0.4402
YDR148C	1787.74	2112.03	1463.46	0.692918	-0.529243	0.00100927	0.00435882
YDR150W	855.885	735.337	976.434	1.32787	0.409117	0.112826	0.223328
YDR151C	573.205	555.354	591.057	1.06429	0.089889	0.622505	0.802609
YDR152W	569.368	360.417	778.318	2.15949	1.11069	0.00396544	0.0141842
YDR153C	451.357	249.805	652.909	2.61368	1.38608	5.07e-07	5.5e-06
YDR155C	14017.8	18505.3	9530.23	0.515	-0.957357	0.000112473	0.00066263
YDR156W	917.512	650.915	1184.11	1.81914	0.86326	3.56e-07	4.01e-06
YDR158W	16307.2	16691.1	15923.4	0.954005	-0.0679311	0.757508	0.915067
YDR159W	734.309	679.808	788.81	1.16034	0.214552	0.231703	0.391443
YDR160W	430.386	542.348	318.424	0.587121	-0.76827	5.12e-05	0.000332315
YDR161W	1255.27	1004.93	1505.62	1.49823	0.583262	0.000505362	0.00241247
YDR162C	179.654	169.132	190.177	1.12443	0.1692	0.445964	0.634627
YDR163W	36.2807	14.6608	57.9005	3.94933	1.98161	0.000827047	0.00367038
YDR164C	775.425	849.772	701.079	0.82502	-0.277499	0.109296	0.217978
YDR165W	1983.02	1959.11	2006.94	1.02442	0.034804	0.780536	0.931945
YDR166C	699.564	679.997	719.131	1.05755	0.0807275	0.637836	0.816974
YDR167W	681.922	444.445	919.399	2.06865	1.04869	5.2e-09	8.56e-08
YDR168W	763.146	844.736	681.556	0.806827	-0.309669	0.207963	0.360421
YDR169C	482.198	490.607	473.79	0.965723	-0.0503192	0.800468	0.944854
YDR169C-A	2.82292	2.54785	3.098	1.21593	0.282056	1	1
YDR170C	2163.64	2055.93	2271.34	1.10477	0.143752	0.455	0.644492
YDR171W	161.933	128.109	195.758	1.52806	0.611701	0.0384406	0.0940552
YDR172W	4818.17	4017.95	5618.39	1.39832	0.483696	0.00195222	0.00779313
YDR173C	181.77	178.976	184.564	1.03122	0.0443563	0.918068	1
YDR174W	3297.59	3695.59	2899.59	0.784608	-0.349956	0.0313604	0.079739
YDR175C	439.524	450.694	428.353	0.950428	-0.0733507	0.679507	0.851738
YDR176W	87.6941	43.0646	132.324	3.07268	1.6195	0.000966409	0.00420192
YDR177W	948.385	625.419	1271.35	2.0328	1.02347	9.6e-08	1.24e-06
YDR178W	526.605	495.54	557.67	1.12538	0.170412	0.453089	0.642491
YDR179C	19.1947	13.8887	24.5006	1.76406	0.818901	0.16345	0.299828
YDR179W-A	405.556	465.578	345.534	0.742161	-0.430195	0.0268938	0.0700653
YDR180W	591.758	623.691	559.824	0.897599	-0.155857	0.380976	0.56475
YDR181C	113.617	96.8739	130.361	1.34568	0.428332	0.104943	0.211297
YDR182W	1063.39	1348.46	778.317	0.57719	-0.792883	3.56e-06	3.22e-05
YDR182W-A	94.0352	71.6314	116.439	1.62553	0.700911	0.0159311	0.0453212
YDR183W	174.569	137.858	211.279	1.53258	0.615965	0.00943647	0.0294061
YDR184C	734.054	813.373	654.736	0.804964	-0.313004	0.0791745	0.169434
YDR185C	147.916	126.389	169.444	1.34066	0.422941	0.165505	0.302564
YDR186C	564.936	539.775	590.097	1.09323	0.128595	0.528189	0.717219
YDR188W	6463.96	6609.27	6318.65	0.956029	-0.0648744	0.747141	0.9068
YDR189W	1291.33	1432.23	1150.43	0.803248	-0.316082	0.0573823	0.130756
YDR190C	1791.26	1743.23	1839.28	1.0551	0.0773811	0.591891	0.776043
YDR191W	144.409	156.731	132.087	0.842763	-0.246801	0.338983	0.519865
YDR192C	397.272	408.012	386.533	0.947358	-0.0780184	0.688552	0.85874
YDR194C	1964.25	1878.18	2050.32	1.09165	0.126511	0.434559	0.621834
YDR194W-A	1.03319	1.03372	1.03267	0.998976	-0.00147755	1	1
YDR195W	279.541	250.534	308.548	1.23156	0.300488	0.135451	0.258412
YDR196C	342.959	355.914	330.004	0.927203	-0.109042	0.530878	0.719806
YDR197W	348.348	365.526	331.171	0.906011	-0.142399	0.445479	0.634497
YDR198C	499.785	528.949	470.622	0.889732	-0.168557	0.389733	0.573898
YDR200C	112.559	108.537	116.582	1.07412	0.10316	0.706317	0.872556
YDR201W	200.56	208.254	192.865	0.926103	-0.110755	0.629149	0.80923
YDR202C	371.245	393.102	349.389	0.888798	-0.170072	0.368381	0.551713
YDR204W	535.332	650.015	420.649	0.647138	-0.627854	0.000822253	0.00365414
YDR205W	531.742	572.155	491.33	0.858735	-0.219715	0.242057	0.405319
YDR206W	1860.77	2158.89	1562.66	0.723822	-0.466293	0.0044478	0.0156231
YDR207C	278.723	191.612	365.835	1.90925	0.933006	0.00305102	0.0113882
YDR208W	1279.71	1342.9	1216.51	0.905888	-0.142595	0.418778	0.604494
YDR210W	594.687	662.248	527.127	0.795967	-0.32922	0.0778491	0.167394
YDR211W	2439.33	2765.18	2113.47	0.764317	-0.387757	0.0167206	0.0471503
YDR212W	7697.28	6845.41	8549.16	1.24889	0.320646	0.0425145	0.102207
YDR213W	234.462	263.273	205.652	0.781134	-0.356358	0.107711	0.215522
YDR214W	2974.78	3695.92	2253.65	0.609766	-0.713672	0.000762783	0.00343733
YDR216W	271.371	362.356	180.386	0.497814	-1.00632	2.61e-05	0.00018369
YDR217C	197.45	173.978	220.921	1.26982	0.344621	0.247478	0.412251
YDR218C	5.5271	4.06197	6.99222	1.72139	0.783571	0.502726	0.693174
YDR219C	236.323	258.859	213.786	0.825877	-0.276002	0.168516	0.306848
YDR221W	623.679	800.599	446.76	0.558032	-0.84158	3.83e-06	3.42e-05
YDR222W	359.788	360.388	359.188	0.996673	-0.00480808	0.955484	1
YDR223W	21.8953	24.0673	19.7232	0.819502	-0.287181	0.638768	0.817404
YDR224C	8660.54	7005.34	10315.7	1.47256	0.558322	0.000521245	0.00247726
YDR225W	5267.28	6033.88	4500.68	0.745902	-0.422942	0.00706798	0.0230291
YDR226W	14608.2	15127.3	14089.1	0.931368	-0.102578	0.458377	0.647706
YDR227W	262.473	257.611	267.335	1.03775	0.0534528	0.819542	0.95492
YDR228C	457.411	477.074	437.749	0.917572	-0.124107	0.481911	0.672252
YDR229W	53.9073	40.328	67.4866	1.67344	0.742819	0.114959	0.226713
YDR231C	155.295	153.806	156.784	1.01936	0.0276695	0.920782	1
YDR232W	2824.3	2121.4	3527.19	1.66267	0.733503	6.58e-06	5.54e-05
YDR233C	11410.1	8007.21	14813	1.84996	0.887493	1.59e-08	2.38e-07
YDR234W	3332.56	3368.16	3296.96	0.978862	-0.0308224	0.914261	1
YDR235W	501.717	490.426	513.009	1.04605	0.0649468	0.716033	0.881851
YDR236C	638.65	745.319	531.981	0.713763	-0.486484	0.00658888	0.0216877
YDR237W	1008.22	1058.85	957.597	0.904378	-0.145002	0.362566	0.545374
YDR238C	5574.5	5928.63	5220.37	0.880535	-0.183548	0.264666	0.433806
YDR239C	336.772	279.727	393.817	1.40786	0.493507	0.0117993	0.0355138
YDR240C	347.046	379.183	314.909	0.830493	-0.26796	0.181402	0.325069
YDR242W	177.811	164.169	191.453	1.1662	0.221812	0.388046	0.571846
YDR243C	285.783	299.059	272.507	0.911216	-0.134135	0.543567	0.731944
YDR244W	217.721	190.651	244.79	1.28397	0.360613	0.0938283	0.193459
YDR245W	2550.02	2873.78	2226.26	0.774679	-0.36833	0.0237718	0.0632261
YDR246W	227.37	146.248	308.492	2.10937	1.07682	7.54e-07	7.91e-06
YDR246W-A	19.8367	19.7137	19.9596	1.01248	0.0178902	1	1
YDR247W	256.739	173.897	339.582	1.95277	0.965525	8.57e-05	0.000520197
YDR248C	81.0611	109.96	52.1618	0.474368	-1.07592	0.0470757	0.111413
YDR249C	335.149	337.376	332.922	0.986798	-0.0191734	0.999754	1
YDR251W	1231.72	1188.04	1275.4	1.07353	0.102368	0.552997	0.740899
YDR252W	75.21	71.9531	78.4669	1.09053	0.125027	0.699518	0.867488
YDR253C	10.5479	5.50317	15.5926	2.83337	1.50252	0.0353411	0.0878747
YDR254W	191.623	223.499	159.748	0.714763	-0.484464	0.0327712	0.0826343
YDR255C	96.9182	106.328	87.5088	0.823011	-0.281016	0.340967	0.521913
YDR256C	95.2248	96.9813	93.4684	0.963778	-0.0532278	0.916469	1
YDR257C	373.67	330.834	416.507	1.25896	0.332233	0.27064	0.441463
YDR258C	309.837	479.617	140.057	0.292017	-1.77587	1.08e-08	1.66e-07
YDR259C	103.932	43.2833	164.581	3.80242	1.92692	1.2e-07	1.53e-06
YDR260C	246.55	257.629	235.472	0.913998	-0.129738	0.552373	0.740371
YDR261C	1859.17	2026.87	1691.48	0.834524	-0.260974	0.191967	0.339183
YDR262W	693.641	734.424	652.858	0.888939	-0.169843	0.334237	0.515659
YDR263C	124.711	137.279	112.143	0.816899	-0.29177	0.254566	0.420682
YDR264C	2477.12	3276.34	1677.9	0.512127	-0.965427	3.34e-09	5.68e-08
YDR265W	255.63	321.162	190.097	0.591905	-0.756562	0.000224276	0.00119968
YDR266C	1022.65	1032.06	1013.23	0.981753	-0.0265681	0.903502	1
YDR267C	1169.11	1104.93	1233.29	1.11617	0.158556	0.343195	0.523829
YDR268W	366.788	440.465	293.112	0.66546	-0.587575	0.00227127	0.00881522
YDR270W	529.065	530.956	527.174	0.992877	-0.010313	0.9288	1
YDR272W	385.526	419.794	351.257	0.836737	-0.257153	0.157692	0.291427
YDR273W	9.1292	7.0173	11.2411	1.60191	0.679796	0.414156	0.599166
YDR275W	108.9	70.8293	146.971	2.075	1.05311	0.0050208	0.0173517
YDR276C	3487.7	3844.33	3131.07	0.814465	-0.296076	0.142818	0.269432
YDR277C	28.836	35.2924	22.3796	0.63412	-0.657173	0.146195	0.274436
YDR279W	397.586	427.502	367.671	0.860044	-0.217518	0.283064	0.456177
YDR280W	1100.51	1140.11	1060.91	0.930527	-0.10388	0.543811	0.731944
YDR281C	287.924	543.567	32.2803	0.0593861	-4.07373	6.85e-48	1.47e-45
YDR282C	134.83	178.525	91.1353	0.51049	-0.970045	0.000124629	0.000723816
YDR283C	1004.65	1144.25	865.045	0.755993	-0.403556	0.0216434	0.0584454
YDR284C	1405.21	1721.28	1089.14	0.632748	-0.660297	6.02e-05	0.000381331
YDR285W	25.9924	10.1185	41.8664	4.13762	2.0488	2.52e-05	0.000177495
YDR286C	108.603	90.3542	126.853	1.40395	0.48949	0.0681545	0.150489
YDR287W	332.98	403.268	262.692	0.651407	-0.618368	0.00315852	0.0117533
YDR288W	216.377	206.74	226.013	1.09322	0.128586	0.557993	0.745563
YDR289C	93.654	59.7929	127.515	2.13261	1.09262	0.00298734	0.011157
YDR291W	586.058	677.869	494.247	0.729118	-0.455775	0.0139997	0.0407733
YDR292C	2100.81	2382.05	1819.57	0.763868	-0.388606	0.0165927	0.0468229
YDR293C	2017.19	2005.43	2028.95	1.01173	0.0168264	0.913069	1
YDR294C	2395.72	2309.32	2482.12	1.07483	0.104106	0.520833	0.710606
YDR295C	211.202	141.44	280.965	1.98646	0.990202	4.4e-05	0.000291691
YDR296W	210.088	87.8921	332.284	3.78058	1.91861	4.28e-09	7.13e-08
YDR297W	2088.47	2335.42	1841.52	0.788519	-0.342782	0.0379857	0.0932186
YDR298C	2400.84	2191.68	2610.01	1.19087	0.25202	0.126728	0.24504
YDR299W	587.254	368.352	806.155	2.18854	1.12997	0.00137223	0.00573396
YDR300C	1700.41	2056.12	1344.7	0.653998	-0.612641	0.000229279	0.00122339
YDR301W	893.267	1025.84	760.69	0.741526	-0.43143	0.0133001	0.0390983
YDR302W	627.805	700.096	555.513	0.793481	-0.333732	0.0615713	0.138681
YDR303C	771.68	822.376	720.985	0.87671	-0.189829	0.272724	0.443961
YDR304C	3519.36	4313.55	2725.17	0.63177	-0.662528	3.87e-05	0.000260819
YDR305C	262.442	237.825	287.058	1.20702	0.271445	0.195113	0.343142
YDR306C	434.069	448.267	419.871	0.936653	-0.0944132	0.627178	0.807178
YDR307W	599.891	669.835	529.947	0.79116	-0.337959	0.0539384	0.124366
YDR308C	264.51	225.973	303.046	1.34107	0.423381	0.0366179	0.0904206
YDR309C	1612.95	1475.77	1750.13	1.18591	0.245992	0.136259	0.259661
YDR310C	548.885	277.672	820.098	2.95347	1.56241	2.03e-10	4.27e-09
YDR311W	406.581	411.383	401.78	0.976656	-0.0340769	0.867258	0.984616
YDR312W	79.3185	33.834	124.803	3.68869	1.88311	0.00022846	0.00122003
YDR313C	235.558	250.204	220.912	0.882928	-0.179632	0.411358	0.597064
YDR314C	58.3703	59.4154	57.3251	0.964818	-0.051671	0.910305	1
YDR315C	124.423	139.754	109.092	0.780601	-0.357343	0.149214	0.278964
YDR316W	69.8206	32.2041	107.437	3.33614	1.73818	2.18e-05	0.000157344
YDR317W	25.9485	49.0353	2.86156	0.0583572	-4.09895	1.46e-11	3.59e-10
YDR318W	129.21	123.897	134.523	1.08577	0.118716	0.699911	0.867642
YDR319C	446.913	482.122	411.703	0.853939	-0.227795	0.227716	0.386739
YDR320C	606.322	540.882	671.763	1.24198	0.312639	0.0799247	0.170642
YDR320C-A	269.745	285.595	253.895	0.889003	-0.169739	0.526166	0.715075
YDR321W	4841.32	5491.98	4190.67	0.763053	-0.390144	0.0177359	0.0494566
YDR322C-A	605.45	530.411	680.488	1.28294	0.359458	0.0503571	0.117664
YDR322W	568.581	587.347	549.814	0.936097	-0.0952698	0.620469	0.801108
YDR323C	129.168	131.411	126.924	0.965852	-0.0501266	0.88397	0.997081
YDR324C	1489.78	1378.56	1601.01	1.16136	0.215815	0.197814	0.346849
YDR325W	615.611	656.68	574.543	0.87492	-0.192776	0.283335	0.456215
YDR326C	1051.78	1247.65	855.911	0.686017	-0.543683	0.001664	0.00678142
YDR328C	2010.55	2331.83	1689.27	0.72444	-0.465062	0.00447662	0.0156816
YDR329C	566.551	612.74	520.362	0.849238	-0.235759	0.182343	0.326119
YDR330W	294.763	298.81	290.716	0.972913	-0.0396177	0.81008	0.949174
YDR331W	932.231	1049.43	815.035	0.776649	-0.364666	0.0350615	0.0873146
YDR332W	204.896	213.71	196.081	0.91751	-0.124204	0.566404	0.753294
YDR333C	1196.28	1266.27	1126.3	0.889458	-0.169002	0.333704	0.515101
YDR334W	501.261	426.151	576.372	1.3525	0.435634	0.0425348	0.102207
YDR335W	1034.7	940.117	1129.29	1.20122	0.264498	0.104909	0.211296
YDR336W	272.026	272.066	271.986	0.999703	-0.000428227	0.926707	1
YDR337W	227.494	166.614	288.374	1.7308	0.791436	0.00029762	0.0015224
YDR338C	420.761	488.492	353.031	0.722695	-0.468541	0.013011	0.0383887
YDR339C	963.096	636.293	1289.9	2.02721	1.0195	3.14e-09	5.38e-08
YDR341C	9462.93	9891.19	9034.67	0.913406	-0.130671	0.424379	0.610935
YDR342C	1.30986	1.58705	1.03267	0.650684	-0.619971	0.995645	1
YDR343C	64.8023	1.51412	128.09	84.5971	6.40254	1.28e-33	1.87e-31
YDR345C	8681.58	12080.3	5282.83	0.437308	-1.19328	3.69e-14	1.32e-12
YDR346C	4549.79	5010.55	4089.03	0.816084	-0.29321	0.0758068	0.164082
YDR347W	1159.98	1329.4	990.548	0.745108	-0.424478	0.0107398	0.0328611
YDR348C	304.383	223.816	384.949	1.71994	0.782357	0.0137442	0.0401288
YDR349C	2455	2403.5	2506.51	1.04286	0.060546	0.706607	0.872747
YDR350C	357.604	436.6	278.607	0.63813	-0.648077	0.000800223	0.003576
YDR351W	645.173	733.737	556.608	0.758594	-0.398601	0.0225891	0.0605669
YDR352W	949.304	1082.37	816.24	0.754124	-0.407126	0.0172624	0.0484023
YDR353W	8657.61	11454.3	5860.95	0.511682	-0.966681	1.79e-09	3.19e-08
YDR354W	1788.77	1958.09	1619.44	0.82705	-0.273953	0.100014	0.203217
YDR356W	198.199	105.641	290.756	2.7523	1.46064	9.14e-05	0.000553019
YDR357C	129.905	174.665	85.1445	0.487474	-1.0366	0.00049411	0.00236406
YDR358W	138.033	165.957	110.109	0.663479	-0.591878	0.014051	0.0408836
YDR359C	291.53	206.727	376.333	1.82043	0.864282	4.83e-05	0.000316146
YDR361C	1420.78	1432.38	1409.18	0.983802	-0.0235598	0.919999	1
YDR362C	471.663	524.874	418.452	0.797243	-0.326908	0.0791608	0.169434
YDR363W	194.627	225.257	163.997	0.728045	-0.4579	0.0359268	0.0890558
YDR363W-A	569.6	241.398	897.802	3.71918	1.89499	1.54e-11	3.74e-10
YDR364C	484.78	576.388	393.171	0.682128	-0.551885	0.00290957	0.0109172
YDR365C	330.701	162.873	498.529	3.06083	1.61392	0.00015217	0.000856704
YDR366C	6.05665	9.92975	2.18355	0.219899	-2.18508	0.0562298	0.12886
YDR367W	1145.27	949.374	1341.16	1.41268	0.498432	0.00333875	0.0122841
YDR368W	1726.74	2151.03	1302.44	0.605499	-0.723804	1.13e-05	8.97e-05
YDR369C	154.471	186.503	122.439	0.656496	-0.607142	0.0133073	0.0391015
YDR370C	544.51	571.936	517.084	0.904093	-0.145456	0.455575	0.644791
YDR371W	422.081	498.392	345.771	0.693773	-0.527464	0.00546077	0.018524
YDR372C	1973.87	2345.99	1601.76	0.682762	-0.550545	0.00078498	0.00352501
YDR373W	749.348	834.128	664.567	0.79672	-0.327855	0.067407	0.149117
YDR374C	4.74569	3.98905	5.50233	1.37936	0.463999	0.76977	0.924472
YDR374W-A	115.969	144.618	87.3193	0.603792	-0.727877	0.00417667	0.0147838
YDR375C	700.18	747.682	652.677	0.872935	-0.196055	0.26077	0.4288
YDR376W	749.031	784.536	713.526	0.909489	-0.136872	0.453637	0.642972
YDR377W	995.188	893.077	1097.3	1.22867	0.2971	0.0857494	0.180444
YDR378C	963.272	1046.65	879.897	0.840682	-0.250368	0.151995	0.283176
YDR379C-A	42.0574	60.3634	23.7513	0.393472	-1.34567	0.000442663	0.00214498
YDR379W	219.856	208.379	231.334	1.11016	0.150773	0.691727	0.861313
YDR380W	105.794	177.921	33.6676	0.189228	-2.4018	9.5e-16	4.02e-14
YDR381C-A	74.4483	52.9214	95.9753	1.81354	0.858811	0.00511663	0.0175509
YDR381W	4635.13	4888.36	4381.91	0.896396	-0.157791	0.329851	0.510975
YDR382W	43611.1	38913.6	48308.7	1.24143	0.312005	0.0356978	0.0885906
YDR383C	40.5601	25.5213	55.5988	2.17852	1.12335	0.0209734	0.0570189
YDR384C	2455	2420.37	2489.64	1.02862	0.0407141	0.752602	0.910851
YDR385W	484.076	183.887	784.266	4.26493	2.09252	4e-26	3.96e-24
YDR386W	102.018	117.883	86.1528	0.730834	-0.452385	0.128343	0.247494
YDR387C	472.691	578.053	367.33	0.635461	-0.654125	0.000456264	0.00220259
YDR388W	2618.54	3149.32	2087.77	0.662928	-0.593077	0.000238273	0.00125989
YDR389W	584.161	506.854	661.467	1.30504	0.384098	0.0345303	0.0863593
YDR390C	812.774	818.001	807.548	0.987221	-0.0185547	0.946713	1
YDR391C	307.407	298.557	316.256	1.05928	0.0830865	0.672382	0.845404
YDR392W	134.862	92.2458	177.478	1.92397	0.944083	0.00100636	0.00434917
YDR393W	143.181	135.585	150.778	1.11206	0.153229	0.770837	0.924618
YDR394W	4106.77	3302.51	4911.02	1.48706	0.57246	0.000421431	0.00205448
YDR395W	3946.85	3828.72	4064.98	1.06171	0.0863884	0.562012	0.749388
YDR397C	361.586	330.229	392.943	1.18991	0.250852	0.202415	0.35261
YDR398W	1058.49	758.692	1358.28	1.79029	0.840195	0.000501496	0.00239757
YDR399W	7452.05	5185.57	9718.54	1.87415	0.906238	0.000358769	0.00179384
YDR400W	1096.99	1099.21	1094.78	0.995964	-0.00583407	0.96348	1
YDR402C	8.34821	12.4475	4.24888	0.341342	-1.55071	0.0591231	0.134011
YDR403W	32.8121	48.4391	17.185	0.354775	-1.49502	0.000421967	0.00205553
YDR404C	1471.81	1664.53	1279.09	0.768438	-0.38	0.0219071	0.0590335
YDR405W	236.346	104.912	367.78	3.5056	1.80966	3.04e-12	8.5e-11
YDR406W	611.888	857.407	366.368	0.427298	-1.22668	4.48e-11	1.03e-09
YDR407C	711.554	729.675	693.433	0.950331	-0.0734979	0.634342	0.813892
YDR408C	2490.74	2252.36	2729.12	1.21167	0.276999	0.613573	0.796036
YDR409W	447.629	410.182	485.076	1.18259	0.241946	0.25203	0.417777
YDR410C	899.091	1036.16	762.022	0.735429	-0.443342	0.0112793	0.0341886
YDR411C	815.664	853.997	777.331	0.910227	-0.135702	0.438838	0.627259
YDR412W	170.876	48.7008	293.051	6.01738	2.58913	1.64e-06	1.62e-05
YDR414C	708.574	658.061	759.087	1.15352	0.206043	0.279881	0.452718
YDR415C	505.5	546.638	464.362	0.849487	-0.235336	0.231636	0.391434
YDR416W	584.862	621.014	548.71	0.883571	-0.178582	0.348597	0.530814
YDR418W	25695.9	22949.5	28442.4	1.23935	0.309582	0.0420121	0.101178
YDR419W	365.924	394.976	336.871	0.85289	-0.229568	0.251602	0.417606
YDR420W	692.352	567.96	816.744	1.43803	0.524095	0.00419752	0.0148331
YDR421W	237.891	246.734	229.048	0.928322	-0.107303	0.655816	0.831562
YDR422C	665.258	718.026	612.49	0.85302	-0.229348	0.2012	0.35154
YDR423C	223.944	183.415	264.474	1.44194	0.528012	0.0163931	0.0464097
YDR424C	439.587	389.855	489.32	1.25513	0.32784	0.0737136	0.160415
YDR425W	149.701	152.755	146.647	0.960015	-0.0588707	0.840862	0.96774
YDR427W	2610.39	2284.15	2936.64	1.28566	0.362513	0.0246238	0.065047
YDR428C	443.342	527.868	358.816	0.679746	-0.556931	0.00367671	0.0132845
YDR429C	2779.75	2000.81	3558.69	1.77863	0.830764	0.000190006	0.00104236
YDR430C	1066.68	1061.04	1072.32	1.01063	0.0152583	0.980892	1
YDR432W	3703.66	2913.6	4493.72	1.54233	0.625109	8.23e-05	0.000501796
YDR434W	1314.33	1634.81	993.845	0.607927	-0.71803	1.75e-05	0.000129738
YDR435C	524.222	624.618	423.827	0.678539	-0.559497	0.00292832	0.0109748
YDR436W	460.172	518.479	401.865	0.775085	-0.367574	0.0521015	0.120994
YDR437W	38.0902	51.1757	25.0048	0.488606	-1.03326	0.0141493	0.041125
YDR438W	270.957	326	215.914	0.662312	-0.594417	0.00405152	0.0144281
YDR439W	189.36	137.73	240.99	1.74973	0.807135	0.00115791	0.0049378
YDR440W	255.982	222.066	289.897	1.30546	0.384555	0.189226	0.335828
YDR441C	644.041	675.695	612.388	0.906308	-0.141926	0.462174	0.651927
YDR443C	438.248	488.063	388.433	0.795867	-0.329401	0.0961412	0.197405
YDR444W	208.301	178.418	238.184	1.33498	0.416817	0.16511	0.302099
YDR446W	2.01887	2.54785	1.48989	0.584764	-0.774073	0.819602	0.95492
YDR447C	3802.53	3335.31	4269.75	1.28017	0.356332	0.0220022	0.059265
YDR448W	127.531	135.177	119.885	0.886871	-0.173204	0.684636	0.855463
YDR449C	976.858	883.61	1070.11	1.21106	0.276274	0.0997823	0.202939
YDR450W	13657.2	11494.8	15819.6	1.37624	0.460734	0.00237868	0.00917979
YDR451C	578.379	640.724	516.034	0.805392	-0.312237	0.0693214	0.152455
YDR452W	1380.92	1672.67	1089.17	0.651156	-0.618926	0.00323797	0.0119887
YDR453C	107.937	104.187	111.686	1.07197	0.10027	0.666867	0.841316
YDR454C	5216.89	5446.22	4987.56	0.915785	-0.126919	0.449144	0.63774
YDR456W	1557.98	1695.58	1420.38	0.837698	-0.255499	0.116658	0.22929
YDR457W	2861.11	2887.44	2834.78	0.981763	-0.0265539	0.865597	0.98348
YDR458C	345.955	285.47	406.439	1.42375	0.509698	0.0789947	0.169218
YDR459C	401.315	452.123	350.508	0.77525	-0.367267	0.0520406	0.120896
YDR460W	138.987	88.6642	189.31	2.13513	1.09433	7.34e-06	6.1e-05
YDR461C-A	37.0233	50.7682	23.2784	0.458524	-1.12493	0.0198909	0.0545136
YDR461W	3.11064	2.54785	3.67344	1.44178	0.527851	0.849809	0.972516
YDR462W	211.858	177.783	245.933	1.38333	0.468144	0.0362047	0.089641
YDR463W	611.997	558.339	665.655	1.19221	0.253635	0.178255	0.32059
YDR464W	240.175	108.974	371.375	3.40792	1.76889	1.31e-07	1.66e-06
YDR465C	2463.83	2406.46	2521.19	1.04768	0.0671952	0.650679	0.827504
YDR466W	466.631	535.888	397.373	0.741521	-0.43144	0.0250759	0.0660242
YDR468C	323.044	301.971	344.116	1.13956	0.188482	0.339438	0.52044
YDR469W	305.943	282.039	329.848	1.16951	0.225907	0.24688	0.411787
YDR470C	385.704	440.782	330.627	0.750091	-0.414862	0.0268153	0.0699176
YDR471W	13539	11941.2	15136.8	1.26761	0.342107	0.0231206	0.0618308
YDR472W	809.293	800.423	818.163	1.02216	0.0316244	0.891208	1
YDR473C	85.6347	35.2323	136.037	3.86115	1.94903	9.88e-07	1.01e-05
YDR475C	325.28	304.609	345.952	1.13572	0.18361	0.384607	0.567778
YDR476C	1201.72	1127.86	1275.58	1.13098	0.177569	0.286981	0.461105
YDR477W	1184.19	1100.28	1268.09	1.15251	0.204785	0.207845	0.360386
YDR478W	102.095	95.9732	108.218	1.12758	0.173234	0.514244	0.704526
YDR479C	501.65	563.448	439.853	0.780645	-0.357261	0.0477298	0.112591
YDR480W	184.246	172.584	195.907	1.13514	0.182869	0.455188	0.644616
YDR481C	3316.68	5538.44	1094.93	0.197696	-2.33864	3.62e-25	3.38e-23
YDR482C	109.081	42.6872	175.475	4.11072	2.03939	1.97e-13	6.63e-12
YDR483W	5313.5	6262.21	4364.79	0.697006	-0.520757	0.000895846	0.00394037
YDR484W	314.678	317.216	312.141	0.984004	-0.0232644	0.844204	0.969781
YDR485C	158.92	116.051	201.789	1.73879	0.798081	0.00051382	0.0024474
YDR486C	523.811	506.37	541.252	1.06889	0.0961099	0.634418	0.813892
YDR487C	4052.39	4003.37	4101.41	1.02449	0.0349036	0.785491	0.935524
YDR488C	201.08	138.884	263.276	1.89566	0.922699	2.98e-05	0.000206367
YDR489W	278.044	228.976	327.111	1.42858	0.514585	0.0124871	0.0372355
YDR490C	358.075	372.925	343.224	0.920356	-0.119737	0.537566	0.726731
YDR492W	1578.16	1740.63	1415.69	0.813321	-0.298103	0.0649014	0.144663
YDR493W	312.69	284.75	340.63	1.19624	0.25851	0.235377	0.395988
YDR494W	333.924	259.327	408.52	1.57531	0.655634	0.000987797	0.00428334
YDR495C	294.195	294.426	293.964	0.998428	-0.0022693	0.925115	1
YDR496C	2313.5	1971.92	2655.08	1.34644	0.429153	0.0570791	0.130296
YDR497C	4568.98	4946.15	4191.8	0.847486	-0.238738	0.130997	0.251556
YDR498C	672.802	643.555	702.049	1.09089	0.125509	0.470112	0.661239
YDR499W	167.284	190.531	144.038	0.755981	-0.403578	0.192354	0.339589
YDR500C	17439.1	15418.2	19460	1.26214	0.335872	0.0286085	0.0740481
YDR501W	119.995	115.541	124.448	1.07709	0.107142	0.739666	0.900786
YDR502C	6878.32	4943.06	8813.57	1.78302	0.834323	0.000177029	0.000981206
YDR503C	356.007	425.444	286.57	0.673579	-0.570081	0.004906	0.0170097
YDR504C	48.2298	47.1438	49.3158	1.04607	0.0649837	0.863392	0.981989
YDR505C	510.174	576.916	443.432	0.768625	-0.379648	0.0404561	0.0982397
YDR506C	107.552	164.636	50.4667	0.306534	-1.70588	1.01e-09	1.88e-08
YDR507C	519.035	294.414	743.656	2.52589	1.33679	1.25e-05	9.7e-05
YDR508C	5749.92	6164.85	5334.99	0.865389	-0.208579	0.186724	0.332201
YDR510W	2343.85	2567.88	2119.82	0.825516	-0.276632	0.0855367	0.180114
YDR511W	276.875	239.631	314.12	1.31085	0.390502	0.0692884	0.152435
YDR512C	243.261	208.49	278.032	1.33355	0.415271	0.0459788	0.109259
YDR513W	1391.54	1561.09	1222	0.782788	-0.353306	0.0498035	0.116668
YDR514C	214.619	173.412	255.826	1.47525	0.560959	0.0092034	0.0288054
YDR515W	96.7005	96.2905	97.1105	1.00852	0.0122342	0.986837	1
YDR516C	1493.55	2348.99	638.109	0.271652	-1.88017	1.16e-10	2.52e-09
YDR517W	2158.53	2502.91	1814.15	0.724817	-0.464312	0.00428776	0.015127
YDR518W	1438.92	1680.69	1197.16	0.712304	-0.489434	0.00350057	0.012799
YDR519W	1153.9	1202.25	1105.56	0.919581	-0.120952	0.490108	0.680608
YDR520C	364.889	376.983	352.794	0.935836	-0.0956717	0.613507	0.796036
YDR522C	2.34305	2.62077	2.06533	0.788063	-0.343618	0.993692	1
YDR523C	43.1694	37.1411	49.1976	1.32461	0.405572	0.27958	0.452588
YDR524C	661.037	592.46	729.614	1.2315	0.300416	0.109345	0.217978
YDR524C-B	43580.5	50533.2	36627.8	0.724826	-0.464294	0.0644841	0.143882
YDR524W-C	43.3778	53.6078	33.1479	0.618341	-0.693526	0.0761758	0.16477
YDR525W-A	111.709	110.754	112.663	1.01723	0.0246529	0.959596	1
YDR527W	335.228	207.409	463.046	2.23252	1.15867	0.000184299	0.00101451
YDR528W	356.369	344.264	368.474	1.07032	0.0980471	0.661947	0.837048
YDR529C	1906.84	974.839	2838.85	2.91212	1.54207	2.41e-20	1.62e-18
YDR530C	475.547	595.832	355.261	0.596244	-0.746026	7.12e-05	0.000440954
YDR531W	1982.81	1703.21	2262.4	1.32831	0.409596	0.0126833	0.0376433
YDR532C	32.5025	25.9288	39.0761	1.50705	0.591731	0.132874	0.254589
YDR533C	167.224	194.108	140.34	0.722997	-0.467937	0.0257147	0.0675129
YDR534C	148.218	188.699	107.736	0.570941	-0.808587	0.031906	0.0808327
YDR536W	5.63324	4.83406	6.43242	1.33065	0.412127	0.804908	0.947134
YDR538W	553.892	603.797	503.987	0.834696	-0.260677	0.135076	0.25792
YDR539W	988.999	1123.77	854.23	0.760147	-0.395649	0.0225605	0.0605154
YDR540C	54.2223	23.1193	85.3253	3.69065	1.88387	3.91e-07	4.34e-06
YDR541C	515.077	578.563	451.591	0.780539	-0.357458	0.0537524	0.124155
YDR542W	1.26181	1.03372	1.48989	1.44128	0.527355	1	1
YDR545W	1.77814	1.03372	2.52255	2.44026	1.28704	0.681463	0.853154
YEL001C	3629.81	4103.83	3155.8	0.76899	-0.378964	0.0193943	0.0534714
YEL002C	5733.95	6911.98	4555.93	0.659135	-0.601354	0.000536475	0.00254213
YEL003W	229.114	125.423	332.805	2.65345	1.40787	0.000325739	0.00164531
YEL004W	140.118	165.421	114.815	0.694078	-0.52683	0.0301945	0.0773716
YEL005C	113.849	125.835	101.864	0.809499	-0.304899	0.225654	0.383936
YEL006W	655.449	838.362	472.536	0.563642	-0.827148	4.96e-06	4.27e-05
YEL007W	1686.63	1160.72	2212.55	1.90619	0.930695	1.85e-08	2.7e-07
YEL009C	25282.5	21675	28890	1.33287	0.41454	0.00829941	0.0264783
YEL011W	145.949	131.472	160.426	1.22024	0.287161	0.218927	0.375278
YEL012W	81.7327	82.3889	81.0764	0.984069	-0.0231687	0.911074	1
YEL013W	1481.99	1660.88	1303.09	0.784574	-0.350019	0.0400391	0.0975954
YEL015W	979.821	948.035	1011.61	1.06706	0.0936364	0.580706	0.765374
YEL016C	274.514	396.658	152.37	0.384136	-1.38031	3.33e-05	0.000227448
YEL017C-A	2023.43	2206.02	1840.84	0.834464	-0.261078	0.145163	0.273122
YEL017W	911.832	930.076	893.587	0.960768	-0.0577405	0.728472	0.89171
YEL018W	78.6481	42.3225	114.974	2.7166	1.4418	0.000438686	0.00212892
YEL019C	47.8996	64.6141	31.1851	0.482636	-1.05099	0.00494661	0.0171229
YEL020C	402.96	491.949	313.97	0.638217	-0.647882	0.000710221	0.00323903
YEL020W-A	690.489	290.06	1090.92	3.76101	1.91112	8.55e-11	1.88e-09
YEL021W	2321.06	2.06745	4640.05	2244.34	11.1321	3.04e-104	3.26e-101
YEL022W	1215.29	1305.76	1124.82	0.86143	-0.215195	0.200454	0.350546
YEL023C	79.137	93.0735	65.2005	0.700527	-0.513488	0.247252	0.412136
YEL024W	1406.93	489.869	2323.98	4.74409	2.24613	1.8e-30	2.22e-28
YEL025C	796.876	896.504	697.249	0.777743	-0.362636	0.0401914	0.0978183
YEL026W	11147.3	9849.69	12444.9	1.26348	0.337402	0.0253444	0.0667039
YEL027W	15831.1	17971.1	13691	0.761831	-0.392458	0.0493858	0.115942
YEL029C	609.933	691.591	528.276	0.763856	-0.388627	0.031231	0.0794982
YEL030W	141.027	103.733	178.321	1.71904	0.781607	0.00178916	0.00723822
YEL031W	9002.52	9255.35	8749.68	0.945364	-0.0810584	0.588967	0.772997
YEL032W	1818.11	1938.33	1697.89	0.875955	-0.191072	0.235161	0.395831
YEL033W	12582.6	5566.19	19599	3.52108	1.81602	1.28e-21	9.28e-20
YEL034W	39295.5	16978.6	61612.5	3.62884	1.85951	1.35e-14	5.1e-13
YEL035C	2.82292	2.54785	3.098	1.21593	0.282056	1	1
YEL036C	1266.61	891.279	1641.95	1.84224	0.881458	1.45e-07	1.8e-06
YEL037C	2063.29	1580.03	2546.56	1.61172	0.688598	0.000196194	0.00107083
YEL038W	1642.48	1743.87	1541.09	0.883714	-0.178349	0.293739	0.46881
YEL039C	58.0178	28.1722	87.8635	3.1188	1.64099	0.000339331	0.0017086
YEL040W	12696.5	12837.7	12555.3	0.978005	-0.0320862	0.848916	0.971851
YEL041W	39.4745	60.4792	18.4698	0.30539	-1.71127	1.54e-05	0.00011595
YEL042W	4226.32	4593.1	3859.55	0.840293	-0.251036	0.142038	0.26867
YEL043W	1167.94	1127.45	1208.42	1.07181	0.100055	0.517605	0.707474
YEL044W	262.423	184.333	340.514	1.84728	0.885399	0.00322278	0.0119414
YEL046C	4482.58	5073.29	3891.87	0.767129	-0.382458	0.0167454	0.0471582
YEL047C	3448.22	3655.62	3240.82	0.886531	-0.173757	0.278307	0.45111
YEL048C	106.077	145.725	66.4296	0.455856	-1.13335	2.41e-05	0.000171212
YEL049W	2.1509	2.69369	1.60811	0.59699	-0.744222	0.824495	0.957779
YEL050C	909.384	898.503	920.265	1.02422	0.0345261	0.854023	0.975614
YEL051W	3068.34	3008.48	3128.2	1.03979	0.0562968	0.717115	0.882339
YEL052W	1450.55	1636.58	1264.52	0.772661	-0.372092	0.0236667	0.0630361
YEL053C	825.654	771.483	879.826	1.14043	0.189583	0.283212	0.456187
YEL054C	21447.1	19497.9	23396.4	1.19995	0.26297	0.0781144	0.167723
YEL055C	3006.67	2958.11	3055.22	1.03283	0.0465989	0.751197	0.909835
YEL056W	953.86	902.715	1005.01	1.11331	0.154862	0.373913	0.557233
YEL057C	15.6642	16.0592	15.2692	0.950808	-0.0727744	0.91378	1
YEL058W	3119.53	3131.95	3107.12	0.992073	-0.0114822	0.97531	1
YEL059C-A	92.5143	62.6925	122.336	1.95137	0.964485	0.000274774	0.00143056
YEL060C	1223.44	660.051	1786.82	2.7071	1.43675	9.37e-18	4.9e-16
YEL061C	114.389	93.8456	134.933	1.43782	0.523884	0.160963	0.296026
YEL062W	280.578	281.327	279.83	0.994678	-0.00769879	0.958202	1
YEL063C	1771.79	1946.44	1597.15	0.820548	-0.28534	0.078141	0.167724
YEL064C	253.345	299.535	207.155	0.691589	-0.532013	0.0241309	0.0641132
YEL065W	2751.48	3772.98	1729.98	0.458516	-1.12496	1.44e-07	1.79e-06
YEL066W	700.509	528.224	872.793	1.65232	0.72449	4.86e-05	0.000317047
YEL067C	44.5148	37.9561	51.0735	1.34559	0.428243	0.327068	0.507887
YEL069C	1.77814	1.03372	2.52255	2.44026	1.28704	0.659358	0.83523
YEL070W	12.8497	1.03372	24.6657	23.8611	4.57659	2.06e-06	1.98e-05
YEL071W	6705.92	7927.01	5484.84	0.691918	-0.531328	0.0096385	0.0299342
YEL072W	64.7219	82.6506	46.7933	0.566158	-0.820723	0.0134346	0.0393857
YEL073C	7.72265	10.0455	5.39976	0.537528	-0.895589	0.330874	0.512189
YEL075C	1.03319	1.03372	1.03267	0.998976	-0.00147755	1	1
YEL076C	1.03319	1.03372	1.03267	0.998976	-0.00147755	1	1
YEL076C-A	1.03319	1.03372	1.03267	0.998976	-0.00147755	1	1
YEL077C	2.57219	3.65449	1.48989	0.407687	-1.29447	0.570423	0.756527
YER001W	2264.96	2419.76	2110.16	0.872056	-0.197507	0.212721	0.367283
YER002W	195.052	65.7336	324.37	4.93462	2.30294	2.66e-05	0.000186762
YER003C	6766.72	7507.71	6025.73	0.802605	-0.317237	0.0401012	0.0976358
YER004W	1843.29	1667.64	2018.94	1.21066	0.275793	0.103913	0.209552
YER005W	953.165	1082.7	823.627	0.760714	-0.394574	0.0223537	0.060061
YER006W	5768.34	5447.62	6089.06	1.11775	0.160594	0.281217	0.454111
YER007C-A	1369.27	1078.22	1660.32	1.53988	0.622815	0.00024226	0.00127261
YER007W	195.124	217.588	172.66	0.793519	-0.333663	0.114249	0.225518
YER008C	593.553	445.53	741.575	1.66448	0.73507	3.89e-05	0.000261562
YER009W	7819.26	8152.19	7486.33	0.918321	-0.122929	0.465407	0.655769
YER010C	644.243	777.827	510.658	0.656519	-0.607092	0.000824023	0.00365948
YER011W	654.32	1054.75	253.895	0.240717	-2.05459	8.13e-13	2.47e-11
YER012W	2786.93	2403.56	3170.3	1.319	0.399449	0.0144167	0.0416741
YER013W	324.482	294.886	354.079	1.20073	0.263916	0.182263	0.326067
YER014C-A	8.56852	13.7	3.437	0.250875	-1.99496	0.0387839	0.0948592
YER014W	469.013	545.913	392.114	0.718272	-0.477398	0.00808418	0.0258686
YER015W	173.728	172.353	175.103	1.01595	0.022836	0.932506	1
YER016W	120.836	87.8749	153.798	1.75019	0.807511	0.0645548	0.14399
YER017C	1411.17	1331.11	1491.24	1.1203	0.16388	0.310361	0.488188
YER018C	269.886	262.9	276.872	1.05315	0.074706	0.774739	0.92787
YER019C-A	3310.45	3013.43	3607.46	1.19713	0.259576	0.0984131	0.20098
YER019W	1239.5	1217.13	1261.88	1.03677	0.0520901	0.781819	0.932539
YER020W	414.306	266.636	561.977	2.10765	1.07564	3.47e-08	4.84e-07
YER021W	4366.04	4214.6	4517.48	1.07186	0.100121	0.519742	0.709942
YER022W	386.555	432.448	340.663	0.787756	-0.34418	0.0691525	0.152188
YER023W	5670.34	6906.11	4434.57	0.642122	-0.63908	5.75e-05	0.000367841
YER024W	340.647	318.022	363.272	1.14229	0.191924	0.266686	0.436561
YER025W	7608.87	8113.2	7104.54	0.875677	-0.191529	0.232611	0.392463
YER026C	2581.42	2543.35	2619.49	1.02994	0.0425535	0.825731	0.957987
YER027C	1259.75	1404.36	1115.15	0.794059	-0.332682	0.0461616	0.109586
YER028C	154.119	148.71	159.528	1.07274	0.101302	0.649846	0.82725
YER029C	101.759	26.7738	176.744	6.60137	2.72277	5.65e-12	1.53e-10
YER030W	173.374	85.1812	261.567	3.07071	1.61857	0.00418152	0.0147928
YER031C	1699.89	1789.48	1610.29	0.899866	-0.152218	0.376554	0.559784
YER032W	452.07	410.328	493.812	1.20346	0.267185	0.159199	0.293834
YER033C	159.317	186.941	131.693	0.704462	-0.505407	0.0502803	0.11757
YER034W	83.3367	57.2021	109.471	1.91376	0.93641	0.00598684	0.0200434
YER035W	271.47	181.073	361.867	1.99846	0.99889	2.09e-06	2.01e-05
YER036C	12672	11829.7	13514.2	1.1424	0.192073	0.207355	0.359665
YER037W	140.939	265.238	16.6409	0.0627394	-3.99448	6.36e-12	1.7e-10
YER038C	164.78	224.172	105.387	0.470119	-1.0889	9.4e-06	7.55e-05
YER039C	79.4151	96.2949	62.5353	0.649415	-0.622788	0.0345607	0.0864017
YER039C-A	16.3599	15.6216	17.0981	1.09451	0.130289	0.955546	1
YER040W	401.067	483.418	318.716	0.659298	-0.600998	0.00220458	0.00860831
YER041W	106.772	100.194	113.35	1.13131	0.177989	0.605041	0.787507
YER042W	798.459	864.802	732.116	0.846571	-0.240296	0.202621	0.352816
YER043C	31092.6	20668.7	41516.5	2.00867	1.00624	4.47e-10	8.9e-09
YER044C	3982.45	1313.34	6651.55	5.06459	2.34045	1.5e-42	2.61e-40
YER044C-A	21.9171	29.6134	14.2209	0.480218	-1.05824	0.0445928	0.106556
YER045C	283.747	255.227	312.268	1.22349	0.291007	0.142339	0.269001
YER046W	111.018	94.1974	127.838	1.35713	0.440562	0.0881059	0.184138
YER047C	193.447	161.299	225.596	1.39862	0.483999	0.0411933	0.099504
YER048C	423.249	227.715	618.784	2.71736	1.44221	0.000124534	0.000723816
YER048W-A	784.595	830.509	738.681	0.889431	-0.169045	0.367599	0.551142
YER049W	4688.3	4349.2	5027.39	1.15594	0.20906	0.162213	0.297924
YER050C	270.942	205.865	336.02	1.63223	0.706845	0.000692913	0.00317585
YER051W	215.345	261.017	169.674	0.650048	-0.621383	0.00531373	0.0180824
YER052C	3424.43	3710.67	3138.18	0.84572	-0.241749	0.145993	0.274135
YER053C	428.664	310.709	546.619	1.75926	0.814972	0.000182599	0.00100688
YER053C-A	166.297	5.16862	327.426	63.3489	5.98525	2.36e-24	2.06e-22
YER054C	8.54545	8.26979	8.82112	1.06667	0.093112	0.919666	1
YER055C	10278.8	12012	8545.5	0.711411	-0.491244	0.00643529	0.0212801
YER056C	9625.55	9213.08	10038	1.08954	0.12372	0.841751	0.968126
YER056C-A	7766.61	6076.03	9457.19	1.55648	0.638283	3.47e-05	0.000236825
YER057C	2880.93	3351.33	2410.54	0.719277	-0.47538	0.00321754	0.0119337
YER058W	58.3909	41.6963	75.0856	1.80077	0.848616	0.0123096	0.03686
YER059W	368.986	388.615	349.357	0.898979	-0.15364	0.413811	0.598984
YER060W	413.493	513.786	313.2	0.609593	-0.714083	0.00032054	0.00162415
YER060W-A	202.982	20.6015	385.363	18.7055	4.22539	3.29e-08	4.63e-07
YER061C	616.559	577.285	655.832	1.13606	0.184043	0.77012	0.924472
YER062C	761.376	1387.5	135.248	0.0974756	-3.35882	3.23e-64	1.22e-61
YER063W	692.052	735.067	649.037	0.882963	-0.179575	0.32252	0.502765
YER064C	1090.3	1169.17	1011.43	0.865076	-0.2091	0.311178	0.489233
YER065C	254.313	295.945	212.682	0.718654	-0.47663	0.0204356	0.0557924
YER066W	52.0721	50.5795	53.5647	1.05902	0.0827301	0.836699	0.965024
YER067W	101.425	82.8866	119.963	1.44732	0.533379	0.0544152	0.125276
YER068W	1096.42	983.482	1209.36	1.22967	0.298267	0.0909161	0.188907
YER069W	1127.77	736.886	1518.65	2.0609	1.04327	0.00342798	0.0125797
YER070W	6383.22	7950.84	4815.6	0.605672	-0.723391	3.81e-06	3.4e-05
YER071C	170.484	165.524	175.444	1.05993	0.0839639	0.707023	0.872926
YER072W	6658.96	9661.09	3656.83	0.378511	-1.40159	2.69e-18	1.53e-16
YER073W	4552.44	4612.55	4492.32	0.973933	-0.0381055	0.854512	0.976
YER074W	6223.91	4869	7578.82	1.55655	0.638349	3.88e-05	0.000260971
YER074W-A	353.087	381.002	325.173	0.853468	-0.22859	0.264527	0.433689
YER075C	609.634	601.408	617.859	1.02735	0.038933	0.801841	0.94541
YER076C	231.559	317.409	145.708	0.459056	-1.12326	2.51e-07	2.93e-06
YER077C	322.254	367.705	276.803	0.752786	-0.409689	0.0362542	0.0897292
YER078C	798.974	767.983	829.966	1.08071	0.111976	0.501898	0.692328
YER078W-A	1.55006	2.06745	1.03267	0.499488	-1.00148	0.788681	0.937241
YER079W	187.966	171.203	204.728	1.19582	0.258001	0.253019	0.418985
YER080W	1163.58	1558.78	768.376	0.492934	-1.02053	1.7e-09	3.04e-08
YER081W	4276.38	747.587	7805.17	10.4405	3.38412	0.014977	0.0429104
YER082C	882.239	701.284	1063.2	1.51607	0.600336	0.00969776	0.0301038
YER083C	1960.82	1861.03	2060.61	1.10724	0.146968	0.35181	0.534695
YER085C	1.27339	1.51412	1.03267	0.682022	-0.552111	0.995138	1
YER086W	7341.1	7583.49	7098.7	0.936072	-0.0953082	0.611368	0.793976
YER087C-B	1866.6	1890.2	1842.99	0.975026	-0.0364871	0.840947	0.96774
YER087W	175.639	203.244	148.034	0.728357	-0.457282	0.0445616	0.106521
YER088C	1294.48	998.057	1590.91	1.59401	0.672657	0.0083096	0.0264977
YER089C	1867.57	1666.18	2068.96	1.24174	0.312365	0.0562588	0.12888
YER090W	3657.3	4419.48	2895.13	0.655084	-0.610248	0.000187705	0.00103062
YER091C	8493.83	7514.56	9473.09	1.26063	0.334145	0.603449	0.786072
YER092W	218.983	210.369	227.597	1.08189	0.113556	0.62583	0.806088
YER093C	407.41	391.103	423.718	1.08339	0.115555	0.554179	0.742174
YER093C-A	123.81	110.986	136.635	1.2311	0.299953	0.26915	0.439742
YER094C	2833.33	2390.73	3275.92	1.37026	0.454447	0.00400806	0.014297
YER095W	959.394	1046.9	871.884	0.832821	-0.263922	0.107179	0.214726
YER096W	103.767	129.233	78.3018	0.605898	-0.722854	0.0662026	0.147003
YER098W	90.8806	76.697	105.064	1.36986	0.454027	0.129024	0.248583
YER099C	1132.92	1122.53	1143.3	1.0185	0.0264453	0.811367	0.949612
YER100W	701.055	755.531	646.579	0.855794	-0.224664	0.220678	0.377776
YER101C	203.449	205.402	201.497	0.980987	-0.0276944	0.912382	1
YER102W	3592.63	3491.99	3693.27	1.05764	0.0808516	0.566388	0.753294
YER103W	178.76	177.504	180.016	1.01415	0.0202698	0.946701	1
YER104W	96.4462	115.442	77.4499	0.670896	-0.575839	0.0364617	0.0901734
YER105C	2047.15	2258.94	1835.36	0.812485	-0.299587	0.0708027	0.155341
YER106W	3.84559	5.16862	2.52255	0.488052	-1.03489	0.508659	0.699257
YER107C	1661.82	1725.82	1597.82	0.92583	-0.111181	0.505349	0.696045
YER109C	462.169	514.249	410.088	0.79745	-0.326534	0.0894001	0.18654
YER110C	8741.71	7540.64	9942.77	1.31856	0.398961	0.0375166	0.0921448
YER111C	341.603	384.678	298.529	0.77605	-0.365779	0.283371	0.456215
YER112W	490.265	416.62	563.91	1.35354	0.436733	0.0426996	0.102489
YER113C	873.94	938.157	809.723	0.863099	-0.212402	0.216121	0.371557
YER114C	1103.24	1133.76	1072.72	0.946161	-0.0798422	0.632024	0.812116
YER115C	263.285	243.864	282.707	1.15928	0.21323	0.359652	0.542132
YER116C	70.1007	64.3352	75.8661	1.17923	0.237847	0.58446	0.768806
YER117W	12523.4	11611.6	13435.3	1.15706	0.210466	0.15952	0.294046
YER118C	1568.64	1614.48	1522.8	0.943213	-0.0843449	0.650687	0.827504
YER119C	560.31	819.966	300.655	0.366668	-1.44745	3.84e-11	8.86e-10
YER120W	5558.31	5449.78	5666.84	1.03983	0.0563449	0.694669	0.863015
YER121W	5.72031	6.0565	5.38412	0.888982	-0.169773	0.988683	1
YER122C	2620.31	2897.81	2342.8	0.808473	-0.306729	0.0576555	0.131239
YER123W	514.445	536.669	492.22	0.917175	-0.124731	0.466871	0.657399
YER124C	1805.71	3587.45	23.9721	0.00668221	-7.22546	1.03e-74	5.1e-72
YER125W	1684.23	1084.19	2284.27	2.1069	1.07512	1.14e-10	2.5e-09
YER126C	1768.1	1144.37	2391.84	2.09009	1.06357	1.86e-10	3.93e-09
YER127W	284.35	144.901	423.798	2.92474	1.54831	0.00231668	0.00896441
YER128W	83.0473	69.8985	96.1961	1.37622	0.460716	0.190968	0.337789
YER129W	997.295	1218.67	775.921	0.636695	-0.651325	0.00014826	0.000839097
YER130C	667.484	584.298	750.671	1.28474	0.361478	0.0900764	0.187465
YER131W	10023.3	4964.72	15081.9	3.03781	1.60303	1.06e-23	8.96e-22
YER132C	615.263	524.179	706.347	1.34753	0.430317	0.0143618	0.0416046
YER133W	2007.13	2215.9	1798.36	0.811573	-0.301207	0.165079	0.302099
YER134C	408.52	437.333	379.706	0.86823	-0.20385	0.26721	0.437308
YER136W	2495.63	2772.51	2218.75	0.800269	-0.321444	0.0450838	0.107541
YER137C	36.4588	19.9753	52.9424	2.65039	1.40621	0.000301692	0.00154201
YER138W-A	1.55006	2.06745	1.03267	0.499488	-1.00148	0.816187	0.95286
YER139C	145.249	195.777	94.7218	0.483826	-1.04744	2.34e-05	0.000166865
YER140W	549.543	610.043	489.043	0.801655	-0.318947	0.0908349	0.188842
YER141W	1800.36	1269.22	2331.5	1.83695	0.877315	4.61e-06	4.01e-05
YER142C	170.481	124.377	216.585	1.74136	0.800215	0.000733991	0.00332622
YER143W	767.696	653.746	881.646	1.34861	0.431468	0.0142488	0.041321
YER144C	594.605	479.158	710.051	1.48187	0.567421	0.00463976	0.0162001
YER145C	7606.69	9182.21	6031.18	0.656833	-0.606401	0.00011024	0.00065142
YER146W	953.094	734.724	1171.46	1.59443	0.673039	6.96e-05	0.000432062
YER147C	450.914	402.757	499.071	1.23914	0.309334	0.0863717	0.181443
YER148W	1906.31	2169.15	1643.48	0.757663	-0.400371	0.0146214	0.0421166
YER149C	372.813	302.49	443.135	1.46496	0.550858	0.0276429	0.0717845
YER150W	197.174	228.105	166.243	0.728801	-0.456404	0.0488311	0.114807
YER151C	588.817	512.34	665.294	1.29854	0.37689	0.235097	0.395831
YER152C	874.847	941.392	808.302	0.858625	-0.219901	0.206495	0.358473
YER153C	50.8621	59.6214	42.1028	0.70617	-0.501913	0.166985	0.304578
YER154W	747.843	591.658	904.027	1.52795	0.611602	0.000486641	0.00233348
YER155C	2888.92	2743.15	3034.69	1.10628	0.145717	0.391959	0.576253
YER156C	4271.7	3394.03	5149.37	1.51719	0.601398	0.000157479	0.000882734
YER157W	601.035	637.592	564.477	0.885325	-0.17572	0.350672	0.533342
YER158C	226.295	175.6	276.991	1.5774	0.657545	0.00790622	0.0253369
YER159C	261.378	90.4528	432.303	4.77932	2.2568	2.39e-10	4.97e-09
YER161C	108.645	40.5768	176.713	4.35501	2.12268	4.42e-06	3.87e-05
YER162C	63.1559	63.0271	63.2847	1.00409	0.00588429	0.974841	1
YER163C	467.466	516.394	418.539	0.810503	-0.303111	0.12191	0.237222
YER164W	554.474	219.93	889.019	4.04228	2.01517	1.39e-06	1.39e-05
YER165W	16047.8	11544.4	20551.3	1.7802	0.832037	8.79e-08	1.15e-06
YER166W	1930.17	2140.07	1720.26	0.803834	-0.31503	0.0457224	0.10881
YER167W	609.223	528.614	689.833	1.30498	0.384032	0.028947	0.074659
YER168C	933.448	831.49	1035.41	1.24524	0.316424	0.0659146	0.146515
YER169W	607.591	790.069	425.114	0.538072	-0.894128	1.07e-06	1.09e-05
YER170W	168.11	183.432	152.788	0.832937	-0.26372	0.248221	0.41306
YER171W	726.155	642.933	809.377	1.25888	0.332144	0.0606985	0.137051
YER172C	1272.79	1271.26	1274.32	1.00241	0.00346881	0.941213	1
YER173W	231.962	249.775	214.149	0.85737	-0.22201	0.342834	0.523774
YER174C	1172.08	1134.34	1209.81	1.06653	0.092928	0.597074	0.781088
YER175C	308.299	336.586	280.012	0.831918	-0.265486	0.554751	0.742631
YER175W-A	4.30228	4.13489	4.46967	1.08096	0.112318	1	1
YER176W	327.676	194.803	460.548	2.36417	1.24133	2.19e-06	2.09e-05
YER177W	19008.5	21949.4	16067.6	0.732027	-0.450031	0.00375699	0.0135138
YER178W	12319.6	12954.9	11684.3	0.901926	-0.148919	0.479076	0.669749
YER179W	35.9741	37.8703	34.0779	0.899859	-0.15223	0.780221	0.931945
YER180C	276.318	376.206	176.429	0.46897	-1.09243	1.51e-06	1.5e-05
YER180C-A	50.814	77.8766	23.7513	0.304986	-1.71318	2.99e-06	2.75e-05
YER182W	201.761	192.676	210.846	1.09431	0.130018	0.542227	0.731342
YER183C	623.426	623.665	623.187	0.999234	-0.00110586	0.988458	1
YER184C	212.604	230.01	195.198	0.848651	-0.236757	0.335114	0.516641
YER185W	47.5258	43.1976	51.854	1.20039	0.263505	0.48618	0.676741
YER186C	875.431	888.607	862.255	0.970344	-0.0434321	0.837951	0.966174
YER187W	35.4542	38.2177	32.6906	0.855379	-0.225364	0.585434	0.769482
YER188C-A	1.26181	1.03372	1.48989	1.44128	0.527355	1	1
YER189W	1.03319	1.03372	1.03267	0.998976	-0.00147755	1	1
YER190W	1.03319	1.03372	1.03267	0.998976	-0.00147755	1	1
YFL001W	427.184	396.019	458.349	1.15739	0.210878	0.328448	0.509292
YFL002C	482.303	318.768	645.838	2.02604	1.01867	8.84e-06	7.18e-05
YFL003C	32.3426	42.3526	22.3327	0.527304	-0.923293	0.0533531	0.12341
YFL004W	3742.04	5921.16	1562.92	0.263955	-1.92164	3.6e-31	4.73e-29
YFL005W	2961.82	3468.83	2454.81	0.707678	-0.498835	0.00191051	0.00765988
YFL007W	2826.79	2563.9	3089.68	1.20507	0.269117	0.0880743	0.184132
YFL008W	195.974	132.093	259.854	1.9672	0.976145	0.00971939	0.0301564
YFL009W	860.659	1028.85	692.472	0.673056	-0.571201	0.00128067	0.00539691
YFL010C	1830.19	2114.59	1545.79	0.731012	-0.452034	0.0067515	0.0221211
YFL010W-A	2.78869	2.14037	3.437	1.6058	0.683292	0.675671	0.848379
YFL011W	10.0668	14.7338	5.39976	0.366489	-1.44816	0.066565	0.147502
YFL012W	6.75456	9.15766	4.35145	0.47517	-1.07348	0.341587	0.522366
YFL013C	79.6791	39.2214	120.137	3.06305	1.61497	0.000323668	0.00163743
YFL014W	193.497	200.517	186.478	0.929986	-0.104719	0.825382	0.957987
YFL016C	469.592	316.263	622.921	1.96963	0.977925	0.00294465	0.0110282
YFL017C	250.817	211.793	289.842	1.36851	0.45261	0.0269852	0.0702466
YFL017W-A	289.585	273.396	305.773	1.11843	0.161469	0.369662	0.55269
YFL018C	4296.86	5284.13	3309.58	0.626324	-0.675019	2.08e-05	0.000150632
YFL020C	4.04985	6.60982	1.48989	0.225406	-2.14941	0.169015	0.307495
YFL021W	635.253	421.231	849.275	2.01617	1.01162	0.000397926	0.00195619
YFL022C	9603.6	9259.09	9948.12	1.07442	0.103553	0.490193	0.680608
YFL023W	90.3434	33.937	146.75	4.32419	2.11243	4.9e-05	0.000319235
YFL024C	217.864	237.053	198.675	0.838105	-0.254797	0.264442	0.433661
YFL025C	591.285	669.775	512.795	0.765622	-0.385296	0.0346877	0.086652
YFL026W	59.3772	74.4838	44.2707	0.594368	-0.750572	0.0243139	0.0644665
YFL027C	256.707	260.64	252.775	0.969826	-0.0442016	0.829239	0.960331
YFL028C	785.371	774.979	795.762	1.02682	0.0381805	0.804962	0.947134
YFL029C	206.265	208.851	203.68	0.975244	-0.0361653	0.845444	0.970438
YFL030W	160.735	166.082	155.388	0.935611	-0.0960187	0.722495	0.887061
YFL031W	7313.96	6501.82	8126.11	1.24982	0.321722	0.0620517	0.13947
YFL033C	651.265	674.425	628.105	0.93132	-0.102651	0.557297	0.744798
YFL034C-A	2220.5	2292.77	2148.24	0.936962	-0.0939375	0.568016	0.754579
YFL034C-B	390.277	343.144	437.41	1.27471	0.350171	0.0742911	0.161344
YFL034W	317.126	287.062	347.189	1.20946	0.274362	0.300873	0.47728
YFL036W	1360.38	1116.19	1604.57	1.43754	0.523604	0.00153348	0.00630135
YFL037W	9660.78	9459.57	9862	1.04254	0.0601055	0.721816	0.886598
YFL038C	2785.05	2541.85	3028.25	1.19135	0.252602	0.130419	0.250745
YFL039C	56373.7	52706	60041.3	1.13917	0.187988	0.223779	0.381563
YFL040W	4.5546	6.12942	2.97978	0.486144	-1.04054	0.445173	0.634201
YFL041W	1634.53	2013.66	1255.41	0.623444	-0.681668	2.96e-05	0.000205542
YFL041W-A	39.4748	38.029	40.9207	1.07604	0.10573	0.764653	0.920933
YFL042C	409.467	444.17	374.764	0.843738	-0.245133	0.169125	0.307609
YFL044C	767.537	855.927	679.148	0.793464	-0.333763	0.058282	0.132291
YFL045C	17344.3	19478.5	15210.1	0.780863	-0.356859	0.0234238	0.0624925
YFL046W	165.124	106.804	223.443	2.0921	1.06495	4.34e-06	3.81e-05
YFL047W	1157.1	1146.38	1167.82	1.01871	0.026737	0.887162	0.999805
YFL048C	2048.16	2582.59	1513.73	0.586131	-0.770706	3.06e-06	2.81e-05
YFL049W	293.699	298.707	288.691	0.966468	-0.0492064	0.832192	0.962292
YFL050C	281.437	357.531	205.344	0.574339	-0.800025	0.000148579	0.000840162
YFL051C	4.89143	8.75019	1.03267	0.118016	-3.08294	0.0473495	0.111896
YFL052W	21.8384	9.44935	34.2274	3.6222	1.85687	0.0064021	0.0211812
YFL053W	12.0309	21.0819	2.97978	0.141343	-2.82273	0.00105786	0.00455035
YFL054C	218.132	289.94	146.324	0.504669	-0.986591	1.72e-05	0.00012801
YFL055W	110.54	85.3186	135.761	1.59122	0.670134	0.010512	0.0322733
YFL056C	116.72	114.494	118.946	1.03888	0.0550289	0.866185	0.983571
YFL057C	127.558	6.27526	248.841	39.6543	5.3094	2.01e-47	4.04e-45
YFL058W	26.8576	1.03372	52.6816	50.9629	5.67138	1.82e-14	6.65e-13
YFL064C	1.03319	1.03372	1.03267	0.998976	-0.00147755	1	1
YFL065C	1.03319	1.03372	1.03267	0.998976	-0.00147755	1	1
YFR001W	521.863	110.265	933.46	8.46561	3.08161	1.06e-12	3.17e-11
YFR002W	1955.12	1846.24	2064.01	1.11795	0.160862	0.323143	0.503272
YFR003C	192.602	111.681	273.524	2.44917	1.29229	6.33e-06	5.36e-05
YFR004W	1776.93	1443.39	2110.46	1.46215	0.548095	0.000774035	0.00348316
YFR005C	617.314	710.828	523.799	0.736886	-0.440486	0.0131375	0.0386586
YFR006W	1558.53	1711.25	1405.81	0.821513	-0.283644	0.0728751	0.158698
YFR007W	215.52	241.612	189.428	0.784016	-0.351044	0.11994	0.234238
YFR008W	80.7162	85.7089	75.7236	0.883497	-0.178702	0.482762	0.673147
YFR009W	3781.79	4335.63	3227.94	0.744515	-0.425627	0.00793545	0.0254179
YFR010W	1962.36	1964.17	1960.56	0.998161	-0.00265485	0.982584	1
YFR011C	196.134	185.435	206.834	1.1154	0.157558	0.604021	0.786499
YFR012W	8.4123	12.8122	4.01244	0.313175	-1.67496	0.0590282	0.133843
YFR012W-A	6.98163	8.34271	5.62055	0.673708	-0.569804	0.613786	0.796152
YFR013W	583.906	581.475	586.337	1.00836	0.0120113	0.943742	1
YFR014C	397.863	430.633	365.092	0.847803	-0.238199	0.229931	0.389309
YFR015C	155.107	170.552	139.662	0.818884	-0.28827	0.311765	0.489916
YFR016C	150.741	72.5922	228.89	3.15309	1.65677	0.000415994	0.00203259
YFR017C	63.4419	61.3843	65.4995	1.06704	0.0936131	0.742421	0.902945
YFR018C	1172.54	1159.87	1185.2	1.02184	0.0311679	0.834654	0.963298
YFR019W	448.672	551.352	345.992	0.627533	-0.672237	0.000465587	0.00224255
YFR021W	638.814	698.231	579.396	0.829806	-0.269153	0.127114	0.245509
YFR022W	392.409	364.917	419.902	1.15068	0.202483	0.291457	0.466014
YFR023W	8.82914	14.4421	3.21621	0.222697	-2.16684	0.0285847	0.0740211
YFR024C-A	2294.57	2848.65	1740.49	0.610989	-0.710781	1.22e-05	9.54e-05
YFR025C	919.56	1037.94	801.176	0.771888	-0.373537	0.0288413	0.0744759
YFR026C	27.2177	35.524	18.9113	0.532354	-0.909543	0.059012	0.133843
YFR027W	54.3528	22.4502	86.2554	3.84207	1.94188	4.63e-08	6.33e-07
YFR028C	694.842	562.246	827.438	1.47166	0.557448	0.00902211	0.0283206
YFR029W	320.473	348.086	292.86	0.841343	-0.249234	0.206033	0.357944
YFR030W	898.511	1206.67	590.349	0.489237	-1.03139	8.11e-09	1.29e-07
YFR031C	190.29	131.596	248.984	1.89203	0.919938	0.00196751	0.00783959
YFR031C-A	17086	14612.6	19559.4	1.33853	0.420653	0.0054939	0.018607
YFR032C	25.1513	15.7675	34.5352	2.19028	1.13111	0.0311344	0.0792837
YFR032C-A	17796.4	14679	20913.7	1.42474	0.510702	0.0442536	0.105824
YFR032C-B	3.32714	1.03372	5.62055	5.43719	2.44286	0.102322	0.207123
YFR033C	1429.3	246.691	2611.91	10.5878	3.40433	8.3e-20	5.29e-18
YFR034C	82.6554	29.8021	135.509	4.54695	2.1849	7.31e-13	2.24e-11
YFR035C	3.68555	1.51412	5.85698	3.86823	1.95167	0.26135	0.429465
YFR036W	151.568	144.168	158.968	1.10266	0.140985	0.543583	0.731944
YFR037C	251.788	62.4437	441.132	7.06448	2.82058	7.56e-12	1.99e-10
YFR038W	1025.66	780.186	1271.14	1.62928	0.704236	4.66e-05	0.000306896
YFR039C	508.862	540.023	477.702	0.884594	-0.176912	0.445895	0.634627
YFR040W	759.415	902.199	616.63	0.683474	-0.549042	0.00151192	0.00623267
YFR041C	223.695	224.742	222.647	0.990678	-0.0135118	0.931222	1
YFR042W	364.798	398.876	330.721	0.829132	-0.270327	0.1681	0.306264
YFR043C	159.309	124.145	194.473	1.5665	0.647541	0.00604745	0.0202053
YFR044C	7805.46	8348.35	7262.57	0.869941	-0.201011	0.19311	0.340643
YFR045W	235.641	250.307	220.975	0.882815	-0.179817	0.384951	0.568096
YFR046C	51.8413	32.8303	70.8523	2.15814	1.10979	0.00136819	0.0057208
YFR047C	1810.59	1904.11	1717.07	0.901774	-0.149162	0.513616	0.704116
YFR048W	549.295	558.077	540.512	0.968524	-0.0461399	0.842185	0.968263
YFR049W	348.951	406.09	291.811	0.718588	-0.476764	0.0143459	0.0415836
YFR050C	3824.27	3375.58	4272.96	1.26585	0.340101	0.0304227	0.0778303
YFR051C	4441.79	4026.44	4857.14	1.20631	0.270602	0.0918304	0.190131
YFR052W	2392.57	2014.14	2771	1.37577	0.460239	0.00411568	0.0146242
YFR053C	793.547	1447.05	140.039	0.0967753	-3.36922	3.69e-18	2.06e-16
YFR055W	1632.71	866.65	2398.77	2.76786	1.46877	2.71e-08	3.87e-07
YGL001C	4247.78	2768.07	5727.49	2.06913	1.04902	7.23e-11	1.61e-09
YGL002W	628.69	748.094	509.286	0.680779	-0.554742	0.00205043	0.00810474
YGL003C	512.882	517.951	507.812	0.980425	-0.0285205	0.873814	0.989441
YGL004C	352.803	413.455	292.15	0.706608	-0.501019	0.00943232	0.0294061
YGL005C	380.395	404.014	356.775	0.883077	-0.179389	0.321593	0.501778
YGL006W	1042.22	1056.01	1028.43	0.973876	-0.0381904	0.793918	0.941071
YGL006W-A	1.03319	1.03372	1.03267	0.998976	-0.00147755	1	1
YGL007C-A	4.17082	7.30898	1.03267	0.141287	-2.8233	0.0577167	0.131289
YGL008C	53929.7	55826.8	52032.6	0.932036	-0.101542	0.541833	0.730964
YGL009C	51415.4	24681.1	78149.8	3.16638	1.66283	2.53e-14	9.13e-13
YGL010W	144.028	131.399	156.657	1.19223	0.253662	0.360739	0.543389
YGL011C	2526.92	2048.14	3005.7	1.46753	0.553386	0.000715208	0.00325255
YGL012W	9715.73	11917.2	7514.28	0.630542	-0.665336	1.61e-05	0.000120388
YGL013C	969.073	943.411	994.735	1.0544	0.0764248	0.699335	0.867428
YGL014W	1904.83	1819.98	1989.67	1.09323	0.128602	0.401705	0.586827
YGL015C	5.02564	6.27526	3.77601	0.60173	-0.732812	0.633692	0.813608
YGL016W	1113.64	1309.2	918.074	0.701248	-0.512003	0.00627594	0.0208281
YGL017W	613.768	663.998	563.538	0.848705	-0.236665	0.209702	0.363043
YGL018C	99.4988	83.8902	115.107	1.37212	0.456406	0.0835893	0.176707
YGL019W	2256.42	2250.67	2262.17	1.00511	0.00735162	0.949349	1
YGL020C	953.536	1168.2	738.872	0.632487	-0.660892	0.000126725	0.000734662
YGL021W	607.581	686.104	529.058	0.771105	-0.375001	0.0405355	0.0983952
YGL022W	5642.05	6289.8	4994.3	0.794032	-0.332731	0.0391214	0.095612
YGL023C	258.464	70.0015	446.927	6.38453	2.67458	2.15e-16	9.83e-15
YGL025C	345.873	231.554	460.191	1.9874	0.990885	4.92e-07	5.34e-06
YGL026C	6874.73	7943.43	5806.03	0.730922	-0.452211	0.0133628	0.039211
YGL027C	2150.33	2987.87	1312.79	0.439373	-1.18648	5.66e-13	1.77e-11
YGL028C	1587.42	3074.35	100.492	0.0326872	-4.93513	5.46e-129	8.79e-126
YGL029W	140.85	19.0145	262.687	13.8151	3.78817	3.7e-07	4.14e-06
YGL030W	55613.6	49929.9	61297.4	1.22767	0.295923	0.0591531	0.134032
YGL031C	15989.2	9361.13	22617.2	2.41607	1.27266	5.08e-16	2.22e-14
YGL032C	4.63635	6.0565	3.21621	0.531035	-0.913121	0.44851	0.637387
YGL033W	1.58652	2.14037	1.03267	0.482471	-1.05149	0.770439	0.924472
YGL035C	412.12	224.108	600.132	2.67787	1.42109	6.09e-12	1.64e-10
YGL036W	710.586	705.981	715.19	1.01304	0.0186971	0.915305	1
YGL037C	1279.22	1804.43	754.019	0.417872	-1.25887	2.5e-07	2.92e-06
YGL038C	763.964	901.029	626.899	0.695759	-0.523341	0.00257078	0.00980034
YGL039W	800.38	941.374	659.386	0.700451	-0.513644	0.00292238	0.0109589
YGL040C	2608.89	2484.96	2732.82	1.09975	0.137171	0.39293	0.577152
YGL041C-B	2.33146	2.14037	2.52255	1.17856	0.237026	1	1
YGL041W-A	208.996	204.205	213.786	1.04692	0.0661481	0.829302	0.960331
YGL043W	271.627	121.64	421.614	3.46607	1.7933	2.37e-10	4.93e-09
YGL044C	270.633	267.292	273.973	1.02499	0.0356135	0.882138	0.995363
YGL045W	120.385	130.219	110.551	0.84896	-0.236231	0.373514	0.556897
YGL047W	341.49	269.566	413.414	1.53363	0.616949	0.00202574	0.00802687
YGL048C	3821.67	3331.42	4311.92	1.29432	0.372191	0.0211116	0.0572737
YGL049C	429.93	225.081	634.778	2.82022	1.49581	0.000567033	0.00266336
YGL050W	411.894	407.33	416.458	1.02241	0.0319734	0.793355	0.941071
YGL051W	1.26181	1.03372	1.48989	1.44128	0.527355	1	1
YGL053W	159.261	130.584	187.938	1.43922	0.525283	0.0224898	0.0603763
YGL054C	2045.72	2318.73	1772.71	0.764518	-0.387378	0.0180296	0.0501384
YGL055W	13066.4	7575.85	18556.9	2.44949	1.29248	4.41e-07	4.85e-06
YGL056C	935.727	1035.68	835.776	0.806983	-0.309389	0.0715665	0.156483
YGL057C	211.693	176.445	246.941	1.39953	0.484947	0.0370029	0.0910917
YGL058W	615.006	706.196	523.817	0.741745	-0.431005	0.0194817	0.0536205
YGL059W	147.219	165.567	128.871	0.778361	-0.361488	0.144883	0.272768
YGL060W	701.358	757.299	645.417	0.852263	-0.23063	0.209583	0.362936
YGL061C	103.549	44.4629	162.634	3.65775	1.87096	1.44e-09	2.65e-08
YGL062W	2676.91	1506.17	3847.64	2.55458	1.35309	1.71e-07	2.08e-06
YGL063W	138.008	150.006	126.01	0.840032	-0.251484	0.350387	0.533035
YGL064C	240.194	233.24	247.148	1.05963	0.0835612	0.625716	0.806088
YGL065C	788.698	767.524	809.872	1.05517	0.0774817	0.668224	0.841816
YGL066W	139.67	114.885	164.455	1.43147	0.517502	0.221606	0.37866
YGL067W	1366.37	1270.03	1462.71	1.15171	0.203773	0.227802	0.386766
YGL068W	1966.25	2193.35	1739.14	0.792912	-0.334768	0.0380735	0.0932989
YGL070C	445.928	448.061	443.796	0.990481	-0.013799	0.956808	1
YGL071W	969.497	727.569	1211.42	1.66503	0.735548	1.66e-05	0.000124008
YGL073W	336.046	199.547	472.545	2.36809	1.24372	7e-05	0.000433833
YGL075C	102.442	121.567	83.3156	0.685345	-0.545098	0.0988733	0.201664
YGL076C	7595.27	6514.98	8675.56	1.33163	0.413197	0.00761513	0.0246124
YGL077C	3560.34	3042.32	4078.35	1.34054	0.42281	0.114235	0.225518
YGL078C	2247.36	2060.25	2434.48	1.18164	0.240791	0.251018	0.416959
YGL079W	258.5	280.542	236.458	0.84286	-0.246635	0.241264	0.404219
YGL080W	475.092	514.211	435.974	0.847851	-0.238117	0.185842	0.330997
YGL081W	15.4073	22.5532	8.26132	0.366304	-1.44889	0.0481248	0.113395
YGL082W	811.779	979.133	644.425	0.658159	-0.603493	0.000607774	0.00283408
YGL083W	554.96	557.743	552.177	0.99002	-0.0144701	0.929351	1
YGL084C	1059.31	1373.81	744.812	0.542151	-0.883233	1.71e-07	2.08e-06
YGL085W	236.378	276.51	196.246	0.709726	-0.494666	0.0197692	0.0542957
YGL086W	129.826	84.2248	175.428	2.08285	1.05856	0.0005912	0.00276079
YGL087C	426.686	428.395	424.978	0.992025	-0.0115511	0.943527	1
YGL089C	9567.91	13555.7	5580.17	0.411649	-1.28051	7.65e-08	1e-06
YGL090W	32.2608	20.164	44.3577	2.19984	1.1374	0.0620172	0.139441
YGL091C	646.36	565.455	727.266	1.28616	0.36307	0.0466608	0.110594
YGL092W	2187.9	2221.37	2154.44	0.96987	-0.0441362	0.805101	0.947134
YGL093W	266.632	213.058	320.206	1.5029	0.587753	0.0089215	0.0280596
YGL094C	1022.44	1168.34	876.547	0.750248	-0.414561	0.0157915	0.0449637
[truncated: 3,833 more rows]

## Sheet: S288c wt vs S288c rim101∆
id	baseMean	S288c wt	S288c rim101∆	foldChange	log2FoldChange	pval	padj
[truncated: 5,681 more rows]

[truncated: 3 more sheets: ∑ wt vs ∑ rim101∆, S288c wt vs S288c(∑ RIM101), ∑ wt vs ∑(S2 RIM101) ]
