# Supplementary material for: A trans-acting Variant within the Transcription Factor RIM101 Interacts with Genetic Background to Determine its Regulatory Capacity
Source: PLoS Genet. 2016 Jan 11;12(1):e1005746. doi: 10.1371/journal.pgen.1005746 (PMC4709078; doi:10.1371/journal.pgen.1005746)
Supplement: S5 Table — Tabs are arranged by comparison. Includes all interstrain comparisons: 1) S288c wt vs. ∑1278b wt, 2) S288c rim101∆ vs. ∑1278b rim101∆, 3) S288c(∑ RIM101) vs. ∑1278b(S2 RIM101). Also includes all intrastrain comparisons: 4) S288c wt vs. S288c rim101∆, 5) ∑1278b wt vs. ∑1278b rim101∆, 6) S288c wt vs. S288c(∑RIM101), and 7) ∑1278b wt vs. ∑1278b(S2 RIM101). (XLSX) [file pgen.1005746.s016.xlsx]

## Sheet: S2 wt vs. ∑ wt
id	baseMean	S288c wt	∑1278b wt	foldChange	log2FoldChange	pval	padj
YAL001C	8.65112	7.85349	9.44875	1.20313	0.266791	0.78309	1
YAL002W	5.43019	5.67095	5.18943	0.915089	-0.128016	1	1
YAL003W	19.0314	21.0255	17.0373	0.810318	-0.303439	0.577907	1
YAL005C	2.2428	1.65836	2.82724	1.70484	0.769634	0.734583	1
YAL007C	19.3758	24.523	14.2285	0.580213	-0.785345	0.0945165	0.447545
YAL008W	5.66597	5.58511	5.74683	1.02896	0.0411818	1	1
YAL009W	4.87006	5.49926	4.24086	0.771169	-0.374881	0.753736	1
YAL010C	8.78515	10.4653	7.10504	0.678916	-0.558695	0.508496	1
YAL011W	32.2976	34.1116	30.4835	0.893642	-0.162232	0.716402	1
YAL012W	12.1036	15.707	8.50018	0.541173	-0.885839	0.134568	0.560722
YAL013W	2.57552	2.26838	2.88265	1.2708	0.345732	0.976849	1
YAL014C	2.11645	2.35423	1.87867	0.797997	-0.325545	1	1
YAL015C	3.42204	1.13419	5.70989	5.03433	2.3318	0.0625966	0.344576
YAL016W	7.72345	8.8069	6.63999	0.753953	-0.407454	0.716158	1
YAL017W	3.33634	2.8784	3.79428	1.31819	0.398558	0.846389	1
YAL018C	1.50643	1.13419	1.87867	1.6564	0.728047	0.882573	1
YAL019W	1.2739	1.13419	1.41362	1.24637	0.31773	1	1
YAL020C	4.92847	2.26838	7.58856	3.34536	1.74216	0.0760443	0.389916
YAL021C	4.91185	2.79255	7.03115	2.51782	1.33218	0.336127	0.898328
YAL022C	3.95332	5.06093	2.84571	0.562289	-0.830616	0.484465	1
YAL023C	6.6653	6.28097	7.04962	1.12238	0.166558	0.919793	1
YAL024C	2.7873	3.23088	2.34372	0.725413	-0.463126	0.812018	1
YAL025C	2.94775	1.13419	4.76132	4.19799	2.0697	0.24067	0.767829
YAL026C	3.07198	3.31672	2.82724	0.852419	-0.230366	0.988514	1
YAL027W	1.2739	1.13419	1.41362	1.24637	0.31773	1	1
YAL028W	18.4196	7.41517	29.4241	3.9681	1.98845	0.000124861	0.00254265
YAL029C	20.6757	20.5013	20.8501	1.01701	0.0243372	0.994993	1
YAL030W	30.9051	20.5013	41.309	2.01494	1.01074	0.00804409	0.0758999
YAL031C	5.29971	6.80515	3.79428	0.55756	-0.8428	0.388581	0.949324
YAL032C	9.41835	7.06269	11.774	1.66707	0.737315	0.242092	0.770454
YAL033W	7.72515	7.41517	8.03514	1.08361	0.115843	0.954905	1
YAL034C	3.09458	2.8784	3.31076	1.15021	0.201894	1	1
YAL034W-A	9.09712	12.0378	6.15647	0.511429	-0.967395	0.19072	0.67731
YAL035W	7.01649	6.89099	7.14198	1.03642	0.0516116	1	1
YAL036C	11.078	15.0879	7.0681	0.468462	-1.094	0.208755	0.713913
YAL037C-A	22.1022	20.8628	23.3415	1.11881	0.161965	0.865276	1
YAL037W	28.9976	33.4248	24.5705	0.735097	-0.443994	0.252792	0.792606
YAL038W	134.939	174.797	95.0819	0.543957	-0.878435	0.0370819	0.23644
YAL039C	58.0132	19.8145	96.2119	4.85563	2.27966	3.21e-07	1.38e-05
YAL040C	2.52336	2.18253	2.86418	1.31232	0.392118	0.979105	1
YAL041W	5.71473	3.8409	7.58856	1.97573	0.982383	0.305587	0.858713
YAL042W	11.5007	17.3653	5.63601	0.324555	-1.62347	0.00779434	0.0741961
YAL043C	2.5815	2.35423	2.80877	1.19307	0.254681	0.976689	1
YAL044C	42.7507	50.9618	34.5397	0.677756	-0.561162	0.094341	0.447043
YAL044W-A	6.40021	8.98768	3.81275	0.42422	-1.23712	0.143977	0.582147
YAL046C	13.1481	8.29181	18.0044	2.17134	1.11859	0.0527991	0.30363
YAL047C	4.46157	1.74421	7.17892	4.11586	2.04119	0.0693863	0.368027
YAL048C	21.979	6.46175	37.4962	5.80279	2.53675	1.13e-06	4.12e-05
YAL049C	2.27051	1.65836	2.88265	1.73825	0.797637	0.733928	1
YAL051W	1.75743	1.13419	2.38066	2.09899	1.0697	0.653219	1
YAL053W	4.68273	4.62261	4.74285	1.02601	0.0370452	1	1
YAL054C	129.224	146.089	112.359	0.769113	-0.378732	0.112996	0.506006
YAL055W	5.49556	3.40257	7.58856	2.23024	1.1572	0.220035	0.732882
YAL056W	2.97519	4.53676	1.41362	0.311592	-1.68227	0.208793	0.713913
YAL058W	5.46713	5.67095	5.26331	0.928117	-0.107621	1	1
YAL059W	4.57883	2.96425	6.19341	2.08937	1.06307	0.387506	0.947882
YAL060W	26.5409	24.5139	28.5679	1.16538	0.220797	0.616619	1
YAL061W	189.155	258.939	119.372	0.461004	-1.11715	3e-06	0.0001
YAL062W	175.812	236.196	115.427	0.488689	-1.03301	1.39e-05	0.00038847
YAL063C	39.0871	44.5091	33.665	0.756361	-0.402853	0.229807	0.750362
YAL064W-B	1.04138	1.13419	0.94857	0.83634	-0.257838	1	1
YAL065C	3.05166	2.79255	3.31076	1.18557	0.245577	1	1
YAL067C	12.129	16.6695	7.58856	0.455237	-1.13531	0.0526913	0.303553
YAL067W-A	1.04138	1.13419	0.94857	0.83634	-0.257838	1	1
YAL068C	1.04138	1.13419	0.94857	0.83634	-0.257838	1	1
YAR002C-A	8.46265	10.7319	6.19341	0.577103	-0.793099	0.282344	0.825731
YAR002W	29.865	26.0096	33.7204	1.29646	0.374576	0.397884	0.960867
YAR003W	3.64135	3.48842	3.79428	1.08768	0.121251	1	1
YAR007C	57.9909	58.883	57.0989	0.969701	-0.0443887	0.965161	1
YAR008W	4.92051	6.97684	2.86418	0.410527	-1.28445	0.231057	0.752454
YAR014C	2.01951	1.65836	2.38066	1.43555	0.521602	0.931613	1
YAR015W	31.9851	20.2437	43.7266	2.16	1.11103	0.00371413	0.0420043
YAR018C	468.2	484.729	451.671	0.931802	-0.101904	0.923957	1
YAR019C	10.0883	8.29181	11.8848	1.43332	0.519362	0.487271	1
YAR020C	1.04138	1.13419	0.94857	0.83634	-0.257838	1	1
YAR023C	6.61014	9.426	3.79428	0.402533	-1.31282	0.118786	0.521055
YAR027W	10.2303	6.19513	14.2655	2.3027	1.20332	0.0637428	0.3485
YAR028W	2.58433	3.75505	1.41362	0.376458	-1.40944	0.2861	0.829198
YAR029W	4.33082	6.28097	2.38066	0.379027	-1.39963	0.18998	0.675722
YAR031W	70.1957	38.0383	102.353	2.69079	1.42803	1.83e-06	6.22e-05
YAR033W	7.84339	9.51185	6.17494	0.649184	-0.623301	0.426328	0.982601
YAR035C-A	6.33	7.41517	5.24484	0.707312	-0.49958	0.602624	1
YAR035W	91.2124	85.1502	97.2746	1.14239	0.192053	0.475435	1
YAR042W	2.22247	1.13419	3.31076	2.91905	1.5455	0.374277	0.93171
YAR050W	12.1954	22.5121	1.87867	0.0834514	-3.58292	4.39e-07	1.81e-05
YAR064W	1.04138	1.13419	0.94857	0.83634	-0.257838	1	1
YAR066W	1.74819	1.13419	2.36219	2.08271	1.05846	0.670044	1
YAR068W	1.04138	1.13419	0.94857	0.83634	-0.257838	1	1
YAR071W	1.04138	1.13419	0.94857	0.83634	-0.257838	1	1
YBL001C	15.0112	18.1561	11.8664	0.653573	-0.61358	0.214385	0.723779
YBL002W	6.25241	6.36682	6.138	0.964059	-0.052806	1	1
YBL003C	1.28314	1.13419	1.43209	1.26265	0.336458	1	1
YBL004W	23.6627	29.8414	17.4839	0.585893	-0.771291	0.0694876	0.368027
YBL005W	241.604	478.484	4.72438	0.00987364	-6.6622	1.13e-78	2.42e-75
YBL006C	14.4085	21.7304	7.08657	0.326113	-1.61656	0.00440428	0.0477935
YBL007C	5.21629	7.58686	2.84571	0.375084	-1.41472	0.147812	0.587579
YBL008W	4.11563	3.48842	4.74285	1.3596	0.443179	0.754177	1
YBL008W-A	1.04138	1.13419	0.94857	0.83634	-0.257838	1	1
YBL009W	12.5453	11.8661	13.2246	1.11448	0.156376	0.845468	1
YBL010C	1.28314	1.13419	1.43209	1.26265	0.336458	1	1
YBL011W	9.74281	8.54936	10.9363	1.27919	0.355231	0.622745	1
YBL013W	3.62799	3.92674	3.32923	0.847835	-0.238145	0.95838	1
YBL014C	4.34403	3.92674	4.76132	1.21254	0.278028	0.919981	1
YBL015W	6.31253	1.74421	10.8808	6.23826	2.64114	0.00289761	0.0349833
YBL016W	2.81913	2.79255	2.84571	1.01903	0.0272034	1	1
YBL017C	5.20463	6.63345	3.77581	0.569207	-0.812974	0.383483	0.943891
YBL018C	20.3034	7.85349	32.7534	4.17055	2.06024	4.66e-05	0.00111169
YBL019W	72.1547	49.7327	94.5766	1.9017	0.927289	0.00166203	0.0220519
YBL020W	4.23048	3.75505	4.70591	1.25322	0.325642	0.92622	1
YBL021C	14.1894	15.9736	12.4053	0.776612	-0.364734	0.478883	1
YBL022C	5.12333	4.53676	5.70989	1.25858	0.331799	0.826195	1
YBL023C	9.19164	11.7802	6.60305	0.560519	-0.835164	0.217238	0.726952
YBL024W	5.48235	5.7568	5.2079	0.904651	-0.144567	1	1
YBL025W	10.7188	11.9519	9.4857	0.793654	-0.333418	0.664693	1
YBL026W	4.26046	2.79255	5.72836	2.0513	1.03654	0.408903	0.968577
YBL027W	64.5842	79.4701	49.6983	0.625371	-0.677216	0.0323357	0.213635
YBL028C	1.80731	2.18253	1.43209	0.65616	-0.607882	0.849125	1
YBL029C-A	8.93395	7.41517	10.4527	1.40964	0.49533	0.505131	1
YBL029W	160.816	94.4226	227.21	2.40631	1.26682	2.8e-07	1.22e-05
YBL030C	8.73171	5.67095	11.7925	2.07945	1.0562	0.144197	0.582147
YBL031W	1.04138	1.13419	0.94857	0.83634	-0.257838	1	1
YBL032W	26.7687	17.9754	35.5621	1.97838	0.984321	0.0182837	0.141027
YBL033C	5.8047	3.57427	8.03514	2.24805	1.16867	0.161323	0.614997
YBL034C	5.51362	4.88924	6.138	1.25541	0.328158	0.866158	1
YBL035C	14.3458	21.5496	7.14198	0.33142	-1.59327	0.00430433	0.0471863
YBL036C	2.24095	1.13419	3.3477	2.95162	1.56151	0.346521	0.910326
YBL037W	3.3433	3.8409	2.84571	0.740897	-0.432654	0.801597	1
YBL038W	9.69648	6.63345	12.7595	1.92351	0.943742	0.171761	0.641488
YBL039C	19.2665	25.8288	12.7041	0.491857	-1.02369	0.0338885	0.220498
YBL039W-B	2.54368	2.7067	2.38066	0.879542	-0.185176	1	1
YBL040C	13.4692	15.1828	11.7555	0.774266	-0.369099	0.549446	1
YBL041W	5.90633	6.19513	5.61753	0.906767	-0.141196	0.998158	1
YBL042C	9.96795	9.07353	10.8624	1.19715	0.259604	0.740126	1
YBL043W	2.82326	2.35423	3.29229	1.39846	0.483835	0.80068	1
YBL044W	1.28314	1.13419	1.43209	1.26265	0.336458	1	1
YBL045C	2.78033	2.26838	3.29229	1.45138	0.537427	0.792769	1
YBL046W	2.30605	2.26838	2.34372	1.03321	0.0471354	1	1
YBL047C	17.8418	11.5227	24.1608	2.0968	1.06819	0.033818	0.220262
YBL049W	32.4307	32.4623	32.3991	0.998054	-0.0028097	1	1
YBL050W	4.32556	3.92674	4.72438	1.20313	0.266791	0.920497	1
YBL051C	3.58279	4.80339	2.36219	0.491775	-1.02393	0.477123	1
YBL052C	4.30524	3.40257	5.2079	1.53058	0.614075	0.601174	1
YBL054W	2.84173	2.35423	3.32923	1.41415	0.499932	0.801219	1
YBL055C	105.138	124.255	86.021	0.692294	-0.530543	0.0406104	0.251277
YBL056W	27.2568	22.598	31.9156	1.41232	0.498069	0.340308	0.904163
YBL057C	107.427	95.168	119.686	1.25763	0.330706	0.174239	0.644384
YBL058W	7.16729	6.28097	8.05361	1.28222	0.358647	0.693329	1
YBL059C-A	2.58661	2.79255	2.38066	0.852503	-0.230223	1	1
YBL059W	16.8915	12.9144	20.8685	1.61591	0.692346	0.175947	0.648835
YBL060W	36.3622	40.3067	32.4176	0.804273	-0.314242	0.402062	0.963056
YBL061C	10.8719	10.3794	11.3644	1.09489	0.130792	0.867838	1
YBL063W	40.4306	44.8525	36.0087	0.802824	-0.316844	0.366963	0.924386
YBL064C	3.7677	2.79255	4.74285	1.69839	0.764169	0.555334	1
YBL066C	22.3269	14.392	30.2619	2.10269	1.07223	0.0178868	0.139687
YBL067C	8.69559	9.24523	8.14596	0.881099	-0.182624	0.912949	1
YBL068W	2.4081	3.40257	1.41362	0.415456	-1.26723	0.449951	1
YBL069W	33.0536	33.5016	32.6056	0.973256	-0.0391088	0.99645	1
YBL071C-B	1.34639	1.74421	0.94857	0.543839	-0.878749	0.872663	1
YBL071W-A	2.83946	3.31672	2.36219	0.712205	-0.489635	0.810125	1
YBL072C	2.57737	2.79255	2.36219	0.845889	-0.24146	1	1
YBL074C	1.04138	1.13419	0.94857	0.83634	-0.257838	1	1
YBL075C	6.82859	5.58511	8.07208	1.44529	0.531355	0.589024	1
YBL076C	30.964	38.7342	23.1938	0.598793	-0.73987	0.19963	0.69439
YBL078C	1.04138	1.13419	0.94857	0.83634	-0.257838	1	1
YBL079W	2.14601	2.8784	1.41362	0.491112	-1.02587	0.604438	1
YBL080C	13.2484	10.8177	15.6791	1.44939	0.535444	0.358876	0.919802
YBL081W	2.88238	3.40257	2.36219	0.694236	-0.526502	0.813414	1
YBL082C	2.62726	3.8409	1.41362	0.368044	-1.44205	0.359758	0.919802
YBL084C	1.60848	2.26838	0.94857	0.41817	-1.25784	0.61976	1
YBL085W	2.53857	2.26838	2.80877	1.23823	0.308274	0.977857	1
YBL086C	1.51567	1.13419	1.89714	1.67268	0.742162	0.874153	1
YBL087C	2.29496	1.74421	2.84571	1.63152	0.706214	0.738015	1
YBL088C	41.9385	45.3767	38.5002	0.848457	-0.237087	0.486237	1
YBL089W	17.4375	23.0272	11.8479	0.514517	-0.95871	0.0556188	0.315336
YBL090W	10.0947	6.89099	13.2984	1.92983	0.948474	0.139344	0.572465
YBL091C	20.9747	21.0255	20.9239	0.995172	-0.00698234	1	1
YBL091C-A	62.1406	65.5437	58.7374	0.896157	-0.158177	0.568239	1
YBL092W	9.81317	12.0378	7.58856	0.630395	-0.665672	0.367012	0.924386
YBL093C	3.58734	2.8784	4.29627	1.49259	0.577817	0.710844	1
YBL095W	25.2052	18.2329	32.1775	1.7648	0.819507	0.0478183	0.28439
YBL097W	4.82244	3.48842	6.15647	1.76483	0.819528	0.387878	0.948326
YBL098W	4.72365	2.26838	7.17892	3.16478	1.6621	0.10828	0.489831
YBL099W	4.045	3.40257	4.68744	1.37762	0.462173	0.74315	1
YBL100W-C	3.03133	2.26838	3.79428	1.67268	0.742162	0.65972	1
YBL101C	5.70776	2.8784	8.53713	2.96593	1.56848	0.0758189	0.389601
YBL102W	2.38777	2.8784	1.89714	0.659095	-0.601442	0.821057	1
YBL103C	1.54523	1.65836	1.43209	0.863557	-0.211637	1	1
YBL104C	6.52559	7.41517	5.63601	0.760065	-0.395806	0.725151	1
YBL105C	5.07117	4.45091	5.69142	1.27871	0.354686	0.825967	1
YBL106C	54.841	85.5026	24.1793	0.28279	-1.8222	2.53e-08	1.36e-06
YBL107C	3.20061	1.65836	4.74285	2.85996	1.51599	0.260209	0.802323
YBR001C	17.3247	13.3527	21.2966	1.59493	0.673489	0.199353	0.694174
YBR002C	3.04242	2.79255	3.29229	1.17895	0.237506	1	1
YBR003W	3.011	1.74421	4.2778	2.45257	1.29429	0.348548	0.911381
YBR004C	4.34176	4.88924	3.79428	0.776047	-0.365784	0.773137	1
YBR005W	4.8682	4.97509	4.76132	0.957032	-0.0633602	1	1
YBR006W	14.9084	24.6088	5.2079	0.211627	-2.2404	4.97e-05	0.00116761
YBR007C	10.1415	16.4887	3.79428	0.230114	-2.11958	0.00297202	0.0355895
YBR008C	3.20984	1.65836	4.76132	2.8711	1.5216	0.286236	0.829198
YBR009C	1.2739	1.13419	1.41362	1.24637	0.31773	1	1
YBR010W	2.4938	1.65836	3.32923	2.00754	1.00543	0.582127	1
YBR011C	29.4088	32.7966	26.021	0.793406	-0.333869	0.572742	1
YBR013C	3.20359	4.97509	1.43209	0.287852	-1.7966	0.16995	0.636865
YBR014C	1.81144	1.74421	1.87867	1.07709	0.107136	1	1
YBR015C	3.58919	3.40257	3.77581	1.10969	0.150159	1	1
YBR016W	4.05239	2.8784	5.22637	1.81572	0.860541	0.453705	1
YBR017C	14.954	17.632	12.276	0.696235	-0.522353	0.320168	0.876023
YBR018C	1.04138	1.13419	0.94857	0.83634	-0.257838	1	1
YBR019C	73.4437	94.9377	51.9497	0.547197	-0.869867	0.00251302	0.0313397
YBR020W	30.3662	33.5965	27.1358	0.807698	-0.308112	0.416463	0.974477
YBR021W	4.84973	4.97509	4.72438	0.949607	-0.0745973	1	1
YBR022W	15.7232	12.0469	19.3995	1.61034	0.687363	0.283071	0.825731
YBR023C	10.4992	13.0003	7.99819	0.615233	-0.700796	0.361132	0.920149
YBR024W	8.58091	6.28097	10.8808	1.73235	0.79273	0.262584	0.804558
YBR025C	23.3969	28.2689	18.5248	0.655307	-0.609758	0.169297	0.635234
YBR026C	3.73629	1.74421	5.72836	3.28421	1.71555	0.138274	0.571228
YBR028C	3.41992	4.01259	2.82724	0.704591	-0.505141	0.80125	1
YBR029C	11.6905	13.8769	9.50417	0.68489	-0.546055	0.363265	0.922499
YBR030W	6.135	3.23088	9.03912	2.79773	1.48426	0.0922425	0.441652
YBR031W	1.04138	1.13419	0.94857	0.83634	-0.257838	1	1
YBR033W	187.114	212.654	161.574	0.759797	-0.396313	0.0828052	0.409256
YBR034C	8.55206	10.036	7.0681	0.704273	-0.505794	0.516062	1
YBR035C	32.5744	28.9739	36.1749	1.24854	0.320238	0.457641	1
YBR036C	3.23017	2.18253	4.2778	1.96002	0.970865	0.524748	1
YBR037C	3.14674	2.96425	3.32923	1.12313	0.167521	1	1
YBR038W	3.73401	2.7067	4.76132	1.75908	0.814824	0.574771	1
YBR039W	7.07519	9.426	4.72438	0.501207	-0.996522	0.195438	0.686112
YBR040W	1.34639	1.74421	0.94857	0.543839	-0.878749	0.873875	1
YBR041W	2.94563	4.01259	1.87867	0.468193	-1.09482	0.456373	1
YBR042C	6.31153	7.41517	5.2079	0.702331	-0.509778	0.604386	1
YBR043C	9.97007	6.19513	13.745	2.21868	1.1497	0.0955115	0.450173
YBR044C	19.9441	10.036	29.8522	2.97451	1.57265	0.00157288	0.0211305
YBR045C	8.05659	3.31672	12.7965	3.85816	1.94791	0.0139629	0.115638
YBR046C	9.40183	8.81598	9.98769	1.13291	0.180029	0.925761	1
YBR047W	2.27051	1.65836	2.88265	1.73825	0.797637	0.752646	1
YBR048W	7.49433	6.02343	8.96523	1.48839	0.573756	0.590029	1
YBR049C	29.7279	16.2311	43.2246	2.66306	1.41309	0.00431319	0.047203
YBR050C	17.1749	8.29181	26.058	3.14261	1.65197	0.00163679	0.0218152
YBR052C	4.41837	5.06093	3.77581	0.746069	-0.422619	0.763954	1
YBR053C	13.5685	9.5977	17.5393	1.82745	0.869831	0.11998	0.52486
YBR054W	16.2114	18.5854	13.8374	0.74453	-0.425597	0.406738	0.966471
YBR055C	3.70047	4.53676	2.86418	0.631327	-0.663542	0.623632	1
YBR056W	6.82163	4.62261	9.02065	1.95142	0.964522	0.222845	0.73918
YBR057C	1.841	2.26838	1.41362	0.623184	-0.68227	0.844751	1
YBR058C	7.1498	7.15762	7.14198	0.997815	-0.00315602	1	1
YBR058C-A	15.3309	16.4887	14.1731	0.859567	-0.218318	0.75719	1
YBR059C	6.09222	5.06093	7.12351	1.40755	0.493184	0.671802	1
YBR060C	10.5609	9.68355	11.4382	1.1812	0.240259	0.755348	1
YBR061C	4.43684	5.06093	3.81275	0.753369	-0.408572	0.778432	1
YBR062C	37.0913	36.7234	37.4593	1.02004	0.0286247	0.925143	1
YBR063C	7.46192	10.646	4.2778	0.401821	-1.31538	0.0758881	0.389601
YBR065C	1.79808	2.18253	1.41362	0.647696	-0.62661	0.864125	1
YBR066C	17.2742	16.4887	18.0598	1.09528	0.131302	0.838203	1
YBR067C	22.701	6.5476	38.8544	5.93415	2.56904	6.82e-07	2.67e-05
YBR068C	15.2209	20.063	10.3789	0.517314	-0.950888	0.0799937	0.401528
YBR069C	64.6348	46.0726	83.1971	1.80578	0.852624	0.00345595	0.0396418
YBR070C	3.77296	5.14678	2.39913	0.466142	-1.10116	0.335412	0.897592
YBR071W	7.978	7.93934	8.01666	1.00974	0.0139837	1	1
YBR072C-A	1.04138	1.13419	0.94857	0.83634	-0.257838	1	1
YBR072W	8.36871	6.80515	9.93227	1.45952	0.545498	0.478294	1
YBR073W	8.28301	8.54936	8.01666	0.937692	-0.0928137	1	1
YBR074W	4.39619	4.01259	4.77979	1.1912	0.252412	0.920462	1
YBR076W	73.8984	56.0995	91.6972	1.63455	0.70889	0.0129965	0.110333
YBR077C	9.00887	4.36507	13.6527	3.12771	1.64511	0.0238503	0.169775
YBR078W	7.75058	8.37766	7.12351	0.850298	-0.233959	0.809968	1
YBR079C	2.72632	1.65836	3.79428	2.28797	1.19407	0.442167	0.998367
YBR080C	7.42312	10.1219	4.72438	0.466749	-1.09928	0.146272	0.585192
YBR081C	2.97732	1.65836	4.29627	2.59067	1.37333	0.333543	0.89618
YBR082C	2.2428	1.65836	2.82724	1.70484	0.769634	0.748289	1
YBR083W	4.17476	4.53676	3.81275	0.840412	-0.250832	0.937018	1
YBR084C-A	32.3186	25.8198	38.8175	1.5034	0.58823	0.264284	0.804558
YBR084W	15.3205	13.6961	16.945	1.23721	0.307087	0.580298	1
YBR085C-A	1.74819	1.13419	2.36219	2.08271	1.05846	0.671134	1
YBR085W	3.29114	3.75505	2.82724	0.752917	-0.409437	0.80709	1
YBR086C	4.5244	3.8409	5.2079	1.35591	0.439258	0.787544	1
YBR087W	6.03608	7.32932	4.74285	0.647106	-0.627925	0.515017	1
YBR088C	6.71333	6.80515	6.62152	0.973016	-0.0394644	1	1
YBR089C-A	3.48302	2.7067	4.25933	1.57362	0.654089	0.70055	1
YBR090C	1.2739	1.13419	1.41362	1.24637	0.31773	1	1
YBR091C	5.50155	3.48842	7.51467	2.15418	1.10714	0.209487	0.715476
YBR093C	91.3588	108.711	74.0069	0.68077	-0.554761	0.0426647	0.261225
YBR094W	4.56918	4.45091	4.68744	1.05314	0.074697	1	1
YBR095C	3.96654	2.7067	5.22637	1.9309	0.949272	0.468018	1
YBR096W	6.77473	6.89099	6.65846	0.966255	-0.0495241	1	1
YBR097W	10.2624	11.5227	9.00218	0.781257	-0.356131	0.573904	1
YBR098W	110.342	116.659	104.025	0.891704	-0.165363	0.524023	1
YBR101C	20.449	18.6712	22.2267	1.19043	0.25148	0.610638	1
YBR102C	4.79985	3.92674	5.67295	1.44469	0.530765	0.673369	1
YBR103W	6.75653	3.48842	10.0246	2.87369	1.5229	0.124114	0.535265
YBR104W	6.20308	7.68179	4.72438	0.61501	-0.701318	0.411238	0.970769
YBR105C	6.37691	5.14678	7.60703	1.47802	0.563662	0.540425	1
YBR106W	5.97696	6.28097	5.67295	0.903195	-0.14689	0.99935	1
YBR107C	119.363	104.698	134.029	1.28014	0.356307	0.156176	0.605051
YBR108W	27.1994	27.3923	27.0065	0.985917	-0.0204612	1	1
YBR109C	4.02468	2.8784	5.17096	1.79647	0.845163	0.475871	1
YBR110W	5.68134	7.58686	3.77581	0.497677	-1.00672	0.30736	0.861129
YBR111C	8.58049	7.76764	9.39334	1.20929	0.274162	0.785902	1
YBR111W-A	1.04138	1.13419	0.94857	0.83634	-0.257838	1	1
YBR112C	2.78033	2.26838	3.29229	1.45138	0.537427	0.807789	1
YBR114W	2.72632	1.65836	3.79428	2.28797	1.19407	0.450961	1
YBR115C	3.4128	1.13419	5.69142	5.01804	2.32712	0.0740366	0.383904
YBR117C	76.6802	36.0366	117.324	3.25569	1.70296	3.2e-08	1.69e-06
YBR118W	2.41733	3.40257	1.43209	0.420884	-1.2485	0.431137	0.987319
YBR119W	6.60132	7.93934	5.26331	0.662941	-0.593048	0.498079	1
YBR120C	12.8543	10.1219	15.5868	1.53991	0.622844	0.282145	0.825731
YBR121C	48.6554	65.7831	31.5277	0.479268	-1.0611	0.0118895	0.102835
YBR122C	18.8271	16.8412	20.8131	1.23585	0.305501	0.570557	1
YBR123C	5.15687	2.7067	7.60703	2.81044	1.4908	0.156599	0.605649
YBR125C	5.44639	6.63345	4.25933	0.642099	-0.639133	0.546036	1
YBR126C	14.7079	14.2203	15.1956	1.06858	0.0956991	0.911061	1
YBR127C	15.4422	17.6229	13.2615	0.752516	-0.410206	0.477651	1
YBR128C	50.4816	38.915	62.0482	1.59446	0.673064	0.0412724	0.254639
YBR129C	2.58661	2.79255	2.38066	0.852503	-0.230223	1	1
YBR130C	19.631	12.2186	27.0435	2.21331	1.14621	0.0185875	0.142393
YBR131W	1.98071	1.13419	2.82724	2.49274	1.31773	0.520416	1
YBR132C	3.30678	2.35423	4.25933	1.80922	0.85537	0.540979	1
YBR133C	5.59348	4.97509	6.21188	1.2486	0.320308	0.852923	1
YBR135W	1.34639	1.74421	0.94857	0.543839	-0.878749	0.86069	1
YBR136W	13.5129	14.2294	12.7965	0.899298	-0.15313	0.784408	1
YBR137W	4.81832	3.92674	5.70989	1.4541	0.540129	0.655781	1
YBR138C	10.6799	9.51185	11.8479	1.24559	0.316832	0.681404	1
YBR139W	7.28455	7.50101	7.0681	0.942285	-0.0857642	1	1
YBR140C	15.7728	21.1113	10.4343	0.49425	-1.01669	0.0543325	0.309406
YBR141C	73.9515	60.9888	86.9142	1.42509	0.511048	0.0976987	0.457359
YBR142W	7.64854	7.24347	8.05361	1.11184	0.152954	0.956381	1
YBR143C	20.2697	21.5496	18.9899	0.881215	-0.182433	0.7498	1
YBR145W	24.234	25.2188	23.2492	0.921898	-0.117321	0.810174	1
YBR146W	8.73795	8.90183	8.57407	0.96318	-0.0541221	1	1
YBR147W	2.86206	2.8784	2.84571	0.988642	-0.0164799	1	1
YBR148W	12.6414	6.36682	18.916	2.97102	1.57096	0.00675669	0.0664821
YBR149W	145.92	138.932	152.908	1.1006	0.138284	0.619599	1
YBR150C	31.5997	30.9666	32.2329	1.04089	0.0578231	0.871087	1
YBR151W	7.90877	7.24347	8.57407	1.1837	0.243299	0.852586	1
YBR152W	7.74646	8.81598	6.67693	0.757367	-0.400936	0.59943	1
YBR153W	2.76924	1.74421	3.79428	2.17536	1.12125	0.439635	0.995794
YBR154C	20.3502	17.4512	23.2492	1.33224	0.413855	0.403523	0.963859
YBR155W	4.82983	2.96425	6.6954	2.25872	1.1755	0.232362	0.754794
YBR156C	7.0054	6.36682	7.64397	1.20059	0.263748	0.794234	1
YBR157C	30.6925	29.7465	31.6386	1.06361	0.0889631	0.805063	1
YBR158W	2.06244	1.74421	2.38066	1.36489	0.448787	0.932624	1
YBR159W	9.05703	13.3527	4.76132	0.35658	-1.4877	0.0586139	0.327983
YBR160W	5.6087	5.06093	6.15647	1.21647	0.282699	0.850647	1
YBR161W	5.19539	6.63345	3.75734	0.566423	-0.820049	0.396619	0.959851
YBR162C	13.5297	9.07353	17.9859	1.98224	0.987129	0.188984	0.673873
YBR162W-A	1.77775	1.65836	1.89714	1.14398	0.194067	1	1
YBR163W	10.8071	15.0111	6.60305	0.439877	-1.18483	0.0505465	0.293763
YBR164C	2.23356	1.65836	2.80877	1.6937	0.760178	0.74753	1
YBR165W	2.29496	1.74421	2.84571	1.63152	0.706214	0.743072	1
YBR166C	3.13523	3.92674	2.34372	0.59686	-0.744535	0.627391	1
YBR167C	6.42892	3.31672	9.54111	2.87667	1.5244	0.0851178	0.416527
YBR168W	2.67018	3.92674	1.41362	0.359998	-1.47394	0.324832	0.88347
YBR169C	4.47977	5.14678	3.81275	0.740802	-0.432839	0.782976	1
YBR170C	4.02055	3.31672	4.72438	1.42441	0.510365	0.75532	1
YBR171W	3.11491	3.40257	2.82724	0.830912	-0.267233	0.988748	1
YBR172C	3.13338	3.40257	2.86418	0.841769	-0.248504	0.989789	1
YBR173C	12.0127	9.77847	14.247	1.45698	0.542978	0.436943	0.991386
YBR175W	6.66926	10.4743	2.86418	0.273447	-1.87067	0.0184989	0.142053
YBR176W	2.83946	3.31672	2.36219	0.712205	-0.489635	0.808617	1
YBR177C	9.55392	12.9144	6.19341	0.479573	-1.06018	0.115009	0.510051
YBR179C	6.89085	11.8661	1.91561	0.161436	-2.63097	0.00257318	0.0318431
YBR180W	33.4049	36.0275	30.7823	0.854413	-0.226995	0.611119	1
YBR181C	1.51567	1.13419	1.89714	1.67268	0.742162	0.883462	1
YBR182C	17.2941	18.4995	16.0887	0.869684	-0.201437	0.73682	1
YBR182C-A	3.80139	2.8784	4.72438	1.64132	0.714856	0.534837	1
YBR183W	3.27309	2.26838	4.2778	1.88584	0.915205	0.510714	1
YBR184W	13.3107	3.31672	23.3046	7.02639	2.81278	1.93e-05	0.000508636
YBR185C	1.58815	1.74421	1.43209	0.821053	-0.284452	1	1
YBR186W	216.791	217.363	216.218	0.994736	-0.00761437	0.963485	1
YBR187W	22.2057	22.0738	22.3376	1.01195	0.0171369	1	1
YBR188C	33.7167	21.9021	45.5313	2.07886	1.05579	0.00631653	0.0633129
YBR189W	28.7562	37.2566	20.2557	0.543681	-0.879167	0.0575026	0.323271
YBR191W	36.9462	36.2083	37.6842	1.04076	0.0576406	0.884415	1
YBR192W	65.2477	59.8546	70.6407	1.18021	0.239039	0.430717	0.986709
YBR193C	3.83791	4.36507	3.31076	0.758467	-0.398842	0.778178	1
YBR194W	2.56814	2.79255	2.34372	0.839274	-0.252786	1	1
YBR195C	14.5741	13.5244	15.6237	1.15522	0.208166	0.756197	1
YBR196C	19.2965	24.8664	13.7266	0.552013	-0.857225	0.0827901	0.409256
YBR196C-A	1.04138	1.13419	0.94857	0.83634	-0.257838	1	1
YBR196C-B	9.95799	11.3419	8.57407	0.755963	-0.403612	0.585365	1
YBR197C	34.5563	40.135	28.9776	0.722002	-0.469925	0.211647	0.717948
YBR198C	34.2804	41.5358	27.025	0.650643	-0.620062	0.0936566	0.44544
YBR199W	10.5657	13.5244	7.60703	0.562465	-0.830164	0.195246	0.686112
YBR200W	1.75743	1.13419	2.38066	2.09899	1.0697	0.679414	1
YBR200W-A	2.46026	3.48842	1.43209	0.410527	-1.28445	0.475643	1
YBR201C-A	5.51887	7.24347	3.79428	0.523821	-0.932855	0.306887	0.860486
YBR201W	1.6514	2.35423	0.94857	0.402921	-1.31143	0.601009	1
YBR202W	5.40759	6.10928	4.70591	0.770289	-0.376529	0.753958	1
YBR203W	40.9493	33.1672	48.7313	1.46926	0.555089	0.139477	0.572465
YBR204C	5.45748	7.15762	3.75734	0.524942	-0.929769	0.34645	0.910326
YBR205W	9.33661	13.0003	5.67295	0.436371	-1.19637	0.0904613	0.435392
YBR207W	2.55705	2.26838	2.84571	1.25451	0.327125	0.977401	1
YBR208C	10.7413	9.5977	11.8848	1.2383	0.30836	0.687111	1
YBR210W	4.50195	6.19513	2.80877	0.453383	-1.1412	0.268457	0.809261
YBR211C	1.60848	2.26838	0.94857	0.41817	-1.25784	0.61168	1
YBR212W	3.04242	2.79255	3.29229	1.17895	0.237506	1	1
YBR213W	2.78033	2.26838	3.29229	1.45138	0.537427	0.801584	1
YBR214W	226.236	117.106	335.366	2.86377	1.51791	9.58e-11	8.33e-09
YBR215W	35.2206	27.4014	43.0399	1.57072	0.651426	0.0782211	0.396653
YBR216C	14.2429	14.2203	14.2655	1.00318	0.00457585	1	1
YBR217W	1.56555	2.18253	0.94857	0.434619	-1.20218	0.621941	1
YBR218C	9.53474	8.63521	10.4343	1.20834	0.273027	0.720606	1
YBR219C	2.04396	1.74421	2.34372	1.34371	0.426224	0.933978	1
YBR220C	5.78096	7.76764	3.79428	0.488473	-1.03365	0.252568	0.792606
YBR221C	7.6376	8.63521	6.63999	0.768944	-0.37905	0.711005	1
YBR221W-A	128.49	165.267	91.7124	0.554936	-0.849606	0.000591918	0.00954537
YBR222C	5.98903	7.68179	4.29627	0.55928	-0.838358	0.31697	0.869809
YBR223C	2.0532	1.74421	2.36219	1.3543	0.43755	0.937632	1
YBR225W	2.52521	2.7067	2.34372	0.865894	-0.207738	1	1
YBR227C	2.64062	3.40257	1.87867	0.552132	-0.856916	0.618107	1
YBR228W	30.6887	33.3299	28.0475	0.841511	-0.248946	0.544671	1
YBR229C	10.1941	10.4743	9.9138	0.946485	-0.0793491	0.952135	1
YBR230C	1.04138	1.13419	0.94857	0.83634	-0.257838	1	1
YBR230W-A	5.3395	1.65836	9.02065	5.43949	2.44347	0.0129414	0.110187
YBR231C	4.71442	2.26838	7.16045	3.15663	1.65839	0.125016	0.536676
YBR233W	2.51825	1.74421	3.29229	1.88755	0.916516	0.571138	1
YBR233W-A	1.04138	1.13419	0.94857	0.83634	-0.257838	1	1
YBR234C	20.3647	19.8054	20.9239	1.05648	0.0792597	0.933789	1
YBR235W	86.992	82.9767	91.0073	1.09678	0.133275	0.639117	1
YBR236C	13.8742	14.4869	13.2615	0.915411	-0.127508	0.858652	1
YBR237W	3.04057	2.26838	3.81275	1.68082	0.749168	0.655589	1
YBR238C	1.80731	2.18253	1.43209	0.65616	-0.607882	0.848368	1
YBR239C	51.7052	51.6486	51.7617	1.00219	0.00315519	1	1
YBR240C	10.3599	5.41341	15.3064	2.8275	1.49953	0.0931778	0.444477
YBR241C	8.50728	9.426	7.58856	0.805066	-0.31282	0.690164	1
YBR242W	113.499	125.371	101.626	0.810604	-0.302931	0.25577	0.798195
YBR243C	96.9231	71.0157	122.831	1.72962	0.790459	0.00265456	0.0326618
YBR244W	7.55062	5.67095	9.43028	1.66291	0.73371	0.34605	0.910326
YBR245C	15.1116	20.6821	9.54111	0.461323	-1.11615	0.0991739	0.462452
YBR246W	4.27866	6.19513	2.36219	0.381298	-1.39101	0.189643	0.675348
YBR247C	8.23596	8.90183	7.57009	0.850397	-0.233792	0.801814	1
YBR248C	34.0939	28.4588	39.7291	1.39602	0.481322	0.232146	0.754474
YBR249C	8.03341	7.93934	8.12749	1.0237	0.0337913	1	1
YBR250W	1.5249	1.13419	1.91561	1.68897	0.75614	0.879962	1
YBR251W	8.44305	7.93934	8.94676	1.12689	0.172347	0.876302	1
YBR252W	14.2446	12.8286	15.6606	1.22076	0.287782	0.673062	1
YBR253W	22.2924	21.893	22.6918	1.03648	0.0516991	0.89889	1
YBR254C	4.05935	3.8409	4.2778	1.11375	0.155426	1	1
YBR255C-A	9.62512	8.81598	10.4343	1.18356	0.243136	0.825205	1
YBR255W	47.8047	44.4051	51.2043	1.15312	0.205538	0.522175	1
YBR256C	10.4658	9.51185	11.4198	1.20058	0.263737	0.774868	1
YBR257W	31.324	27.0489	35.5991	1.3161	0.39627	0.307384	0.861129
YBR258C	48.377	36.0456	60.7085	1.68421	0.752073	0.0253245	0.176779
YBR259W	7.40678	7.24347	7.57009	1.04509	0.0636291	1	1
YBR260C	11.8122	11.2561	12.3683	1.09882	0.135951	0.907873	1
YBR261C	15.3916	14.2294	16.5538	1.16335	0.218288	0.825235	1
YBR262C	6.26448	7.76764	4.76132	0.612969	-0.706115	0.415963	0.974063
YBR263W	24.0518	24.7805	23.3231	0.941186	-0.0874475	0.872963	1
YBR264C	213.511	230.385	196.638	0.853516	-0.228509	0.377632	0.93608
YBR265W	16.4951	17.7946	15.1956	0.853944	-0.227786	0.740483	1
YBR267W	3.82001	4.79431	2.84571	0.59356	-0.752535	0.682833	1
YBR268W	1.6514	2.35423	0.94857	0.402921	-1.31143	0.619167	1
YBR269C	2.5977	3.31672	1.87867	0.566423	-0.820049	0.614098	1
YBR270C	12.2217	9.34015	15.1032	1.61702	0.693339	0.304213	0.857162
YBR271W	3.76372	5.14678	2.38066	0.462553	-1.11231	0.369845	0.925659
YBR272C	3.45346	2.18253	4.72438	2.16463	1.11412	0.40516	0.964757
YBR273C	5.04273	6.7193	3.36617	0.500971	-0.997202	0.309617	0.863768
YBR274W	1.841	2.26838	1.41362	0.623184	-0.68227	0.840191	1
YBR275C	18.7509	15.1828	22.3191	1.47002	0.55584	0.271115	0.813863
YBR276C	2.8099	2.79255	2.82724	1.01242	0.0178087	1	1
YBR278W	3.50334	3.23088	3.77581	1.16866	0.22486	1	1
YBR279W	1.51567	1.13419	1.89714	1.67268	0.742162	0.883959	1
YBR280C	9.08063	7.24347	10.9178	1.50726	0.591928	0.411027	0.970627
YBR281C	5.40574	5.58511	5.22637	0.935769	-0.0957758	1	1
YBR282W	3.9573	2.7067	5.2079	1.92407	0.944164	0.454746	1
YBR283C	6.55913	5.58511	7.53314	1.34879	0.431668	0.680224	1
YBR284W	2.78957	2.26838	3.31076	1.45952	0.545498	0.81421	1
YBR285W	10.9698	11.9519	9.98769	0.835655	-0.259021	0.756213	1
YBR286W	19.5855	16.4978	22.6733	1.37433	0.458724	0.441102	0.998064
YBR287W	6.59209	7.93934	5.24484	0.660614	-0.59812	0.489092	1
YBR288C	9.19506	7.06269	11.3274	1.60384	0.68153	0.341119	0.905942
YBR289W	1.28314	1.13419	1.43209	1.26265	0.336458	1	1
YBR290W	5.36694	5.06093	5.67295	1.12093	0.164694	0.978575	1
YBR291C	17.93	12.6478	23.2122	1.83528	0.876	0.0592895	0.3309
YBR293W	2.26127	1.65836	2.86418	1.72711	0.788363	0.737633	1
YBR294W	199.774	347.433	52.1159	0.150003	-2.73694	5.23e-27	1.87e-24
YBR295W	48.6513	10.3885	86.9142	8.36639	3.06461	8.69e-14	1.08e-11
YBR296C	10.6185	9.426	11.8109	1.25302	0.325406	0.689363	1
YBR296C-A	7.12251	5.67095	8.57407	1.51193	0.596388	0.498954	1
YBR297W	65.2441	2.35423	128.134	54.4271	5.76625	1.56e-26	5.03e-24
YBR298C	1.60848	2.26838	0.94857	0.41817	-1.25784	0.618615	1
YBR298C-A	1.04138	1.13419	0.94857	0.83634	-0.257838	1	1
YBR299W	1.56555	2.18253	0.94857	0.434619	-1.20218	0.621711	1
YBR301W	1.04138	1.13419	0.94857	0.83634	-0.257838	1	1
YBR302C	2.22247	1.13419	3.31076	2.91905	1.5455	0.388547	0.949324
YCL001W	4.97438	5.67095	4.2778	0.754335	-0.406723	0.756921	1
YCL001W-A	18.4101	14.7445	22.0757	1.49722	0.582284	0.436161	0.990715
YCL001W-B	19.6961	19.9003	19.4919	0.979473	-0.029922	0.952701	1
YCL002C	64.5016	73.9123	55.0909	0.745356	-0.423999	0.144219	0.582147
YCL004W	84.2695	77.0482	91.4908	1.18745	0.247865	0.3875	0.947882
YCL005W	10.7408	11.0844	10.3973	0.938017	-0.0923136	0.935593	1
YCL005W-A	12.3199	7.51009	17.1297	2.28089	1.18959	0.105707	0.482429
YCL008C	3.15257	1.13419	5.17096	4.55916	2.18877	0.0929749	0.444167
YCL009C	60.7649	73.6547	47.8751	0.649993	-0.621504	0.034059	0.221163
YCL010C	21.4002	22.7697	20.0308	0.879714	-0.184894	0.733838	1
YCL011C	12.6791	10.646	14.7121	1.38193	0.466683	0.466375	1
YCL012C	4.56334	6.28097	2.84571	0.453068	-1.1422	0.288878	0.832641
YCL014W	6.87167	7.58686	6.15647	0.811464	-0.301401	0.845343	1
YCL016C	2.08276	2.26838	1.89714	0.83634	-0.257838	1	1
YCL017C	6.08299	5.06093	7.10504	1.4039	0.489438	0.625458	1
YCL024W	3.85128	3.92674	3.77581	0.961562	-0.0565482	1	1
YCL025C	12.56	16.1362	8.98371	0.556742	-0.84492	0.163924	0.621598
YCL026C-A	18.4451	24.0937	12.7965	0.531112	-0.912913	0.0401212	0.249691
YCL026C-B	40.9933	38.7251	43.2615	1.11714	0.159815	0.680091	1
YCL027W	6.56666	6.97684	6.15647	0.882414	-0.180472	0.975126	1
YCL028W	14.0478	15.3545	12.741	0.829792	-0.269178	0.71222	1
YCL029C	21.9587	13.172	30.7454	2.33415	1.2229	0.00567883	0.0581863
YCL030C	7.05486	8.90183	5.2079	0.585037	-0.773401	0.351493	0.913514
YCL031C	4.30296	4.36507	4.24086	0.971545	-0.0416477	1	1
YCL032W	1.28314	1.13419	1.43209	1.26265	0.336458	1	1
YCL033C	2.91194	3.92674	1.89714	0.483133	-1.04951	0.470593	1
YCL034W	5.59534	5.49926	5.69142	1.03494	0.0495513	1	1
YCL035C	8.81043	9.51185	8.10902	0.852518	-0.230199	0.791109	1
YCL036W	11.236	12.0378	10.4343	0.866793	-0.20624	0.83673	1
YCL037C	3.77296	5.14678	2.39913	0.466142	-1.10116	0.384399	0.944124
YCL038C	6.97754	4.45091	9.50417	2.13533	1.09446	0.18381	0.663942
YCL039W	70.5899	13.7911	127.389	9.23704	3.20743	4.52e-20	8.82e-18
YCL040W	5.10088	6.89099	3.31076	0.480447	-1.05755	0.299859	0.852827
YCL042W	4.24013	2.26838	6.21188	2.73846	1.45337	0.205678	0.709672
YCL043C	16.82	13.8678	19.7722	1.42576	0.51173	0.366176	0.924386
YCL044C	4.35001	4.01259	4.68744	1.16818	0.224264	0.915032	1
YCL045C	10.1848	10.4743	9.89533	0.944721	-0.0820396	0.951729	1
YCL047C	3.27082	3.23088	3.31076	1.02472	0.0352366	1	1
YCL048W	7.42525	7.24347	7.60703	1.05019	0.0706523	1	1
YCL048W-A	2.54368	2.7067	2.38066	0.879542	-0.185176	1	1
YCL049C	109.226	88.2952	130.157	1.47411	0.559848	0.03291	0.215651
YCL050C	10.3931	12.3044	8.48171	0.689324	-0.536747	0.433764	0.988547
YCL051W	2.74267	4.53676	0.94857	0.209085	-2.25784	0.127995	0.545462
YCL052C	5.64765	7.50101	3.79428	0.505835	-0.98326	0.305951	0.858986
YCL054W	6.23194	3.92674	8.53713	2.1741	1.12042	0.20133	0.697661
YCL055W	2.67018	3.92674	1.41362	0.359998	-1.47394	0.329742	0.890183
YCL056C	239.574	208.894	270.253	1.29373	0.37154	0.135653	0.562904
YCL057C-A	1.82068	1.74421	1.89714	1.08768	0.121251	1	1
YCL057W	16.6473	11.961	21.3336	1.78359	0.834787	0.118024	0.518772
YCL058C	60.6422	16.4028	104.882	6.39411	2.67674	9.72e-05	0.00204327
YCL058W-A	122.927	111.16	134.694	1.21171	0.277046	0.286302	0.829198
YCL059C	4.8243	4.01259	5.63601	1.40458	0.490138	0.657385	1
YCL061C	2.87315	3.40257	2.34372	0.688808	-0.537827	0.812702	1
YCL063W	37.815	39.3442	36.2858	0.922264	-0.116748	0.80591	1
YCL064C	49.4044	93.0804	5.72836	0.061542	-4.02228	3.87e-12	3.77e-10
YCL066W	1.04138	1.13419	0.94857	0.83634	-0.257838	1	1
YCL067C	1.04138	1.13419	0.94857	0.83634	-0.257838	1	1
YCL068C	1.04138	1.13419	0.94857	0.83634	-0.257838	1	1
YCL069W	1.04138	1.13419	0.94857	0.83634	-0.257838	1	1
YCL073C	1.04138	1.13419	0.94857	0.83634	-0.257838	1	1
YCR002C	8.68779	11.2561	6.11953	0.543665	-0.87921	0.218474	0.729948
YCR003W	6.45635	6.7193	6.19341	0.921735	-0.117577	0.977884	1
YCR004C	5.25493	6.19513	4.31474	0.696473	-0.52186	0.617879	1
YCR005C	4.64193	1.65836	7.6255	4.59821	2.20107	0.040385	0.250847
YCR007C	30.4849	30.2798	30.69	1.01355	0.019414	1	1
YCR008W	18.4528	14.3062	22.5994	1.5797	0.65965	0.150475	0.591876
YCR009C	7.88632	9.5977	6.17494	0.643377	-0.636264	0.399911	0.961798
YCR010C	16.9925	13.172	20.8131	1.58011	0.660022	0.17888	0.655519
YCR011C	12.6943	17.2795	8.10902	0.469286	-1.09146	0.0601527	0.334557
YCR012W	69.2416	97.396	41.0873	0.421858	-1.24517	0.0220796	0.161274
YCR014C	6.81054	4.09844	9.52264	2.32348	1.21629	0.185095	0.664678
YCR015C	3.7289	2.26838	5.18943	2.28772	1.19391	0.312149	0.865436
YCR016W	1.76666	1.13419	2.39913	2.11528	1.08085	0.657801	1
YCR017C	10.1443	11.3419	8.94676	0.788823	-0.342226	0.682416	1
YCR018C	25.1702	26.5338	23.8066	0.897218	-0.15647	0.828209	1
YCR019W	3.07013	2.79255	3.3477	1.1988	0.261586	1	1
YCR020C	8.04621	7.07177	9.02065	1.27559	0.351159	0.75648	1
YCR020C-A	1.30347	1.65836	0.94857	0.571992	-0.805933	0.872816	1
YCR020W-B	1.57891	1.74421	1.41362	0.810463	-0.303181	1	1
YCR021C	71.6118	67.803	75.4205	1.11235	0.153608	0.63491	1
YCR023C	19.0679	15.9645	22.1713	1.38879	0.473826	0.308264	0.862844
YCR024C	20.2044	23.818	16.5907	0.696563	-0.521675	0.284182	0.827098
YCR024C-A	6.18333	7.58686	4.77979	0.630009	-0.666556	0.510515	1
YCR024C-B	7.47628	4.53676	10.4158	2.29586	1.19904	0.116997	0.515342
YCR026C	6.50113	7.32932	5.67295	0.774008	-0.36958	0.722576	1
YCR027C	1.75743	1.13419	2.38066	2.09899	1.0697	0.685747	1
YCR028C	5.43019	5.67095	5.18943	0.915089	-0.128016	1	1
YCR028C-A	4.38055	5.41341	3.3477	0.618409	-0.693367	0.495343	1
YCR030C	27.7086	34.1207	21.2966	0.624157	-0.68002	0.0838486	0.412828
YCR031C	37.215	38.4766	35.9533	0.934419	-0.0978591	0.843016	1
YCR032W	19.572	12.3993	26.7447	2.15694	1.10899	0.111967	0.502179
YCR033W	2.15525	2.8784	1.43209	0.49753	-1.00715	0.620227	1
YCR034W	11.97	11.6085	12.3314	1.06227	0.0871514	1	1
YCR035C	34.3861	34.5499	34.2224	0.990521	-0.013741	1	1
YCR036W	9.17131	11.2561	7.08657	0.629578	-0.667543	0.360102	0.919802
YCR037C	4.51346	5.23263	3.79428	0.725118	-0.463711	0.770401	1
YCR038C	2.59584	2.79255	2.39913	0.859117	-0.219073	1	1
YCR039C	1.04138	1.13419	0.94857	0.83634	-0.257838	1	1
YCR040W	1.04138	1.13419	0.94857	0.83634	-0.257838	1	1
YCR042C	133.192	162.207	104.176	0.642242	-0.638811	0.0102125	0.0925597
YCR043C	6.85432	10.3794	3.32923	0.320753	-1.64047	0.0466308	0.279134
YCR044C	54.1773	68.4039	39.9507	0.584042	-0.775857	0.0129644	0.110206
YCR045C	412.17	451.146	373.194	0.827213	-0.273669	0.177347	0.65213
YCR046C	20.0258	17.1936	22.858	1.32945	0.410826	0.430512	0.986648
YCR047C	5.68517	3.31672	8.05361	2.42818	1.27988	0.172943	0.642915
YCR048W	2.85793	3.31672	2.39913	0.723343	-0.467247	0.806321	1
YCR050C	547.473	520.639	574.306	1.10308	0.141537	0.503403	1
YCR051W	29.1909	31.7664	26.6154	0.837846	-0.255244	0.514772	1
YCR052W	5.95834	4.36507	7.55162	1.73001	0.790782	0.457081	1
YCR053W	14.974	12.3903	17.5578	1.41706	0.502904	0.367216	0.924386
YCR054C	20.9396	14.3152	27.5639	1.9255	0.94523	0.0462614	0.277698
YCR057C	4.83168	3.48842	6.17494	1.77012	0.82385	0.39433	0.957914
YCR059C	150.241	140.753	159.729	1.13482	0.182464	0.491859	1
YCR060W	11.1523	8.98768	13.3169	1.48169	0.56724	0.383523	0.943891
YCR061W	12.1516	16.2311	8.07208	0.49732	-1.00775	0.0844756	0.414329
YCR063W	6.33398	5.06093	7.60703	1.50309	0.587929	0.548685	1
YCR065W	3.48317	4.62261	2.34372	0.507012	-0.97991	0.494096	1
YCR066W	3.08534	2.8784	3.29229	1.14379	0.193822	1	1
YCR067C	3.49638	2.26838	4.72438	2.08271	1.05846	0.407731	0.967299
YCR068W	15.2322	9.95017	20.5143	2.0617	1.04384	0.0633514	0.347246
YCR069W	5.34476	4.01259	6.67693	1.66399	0.73465	0.455963	1
YCR071C	33.5189	36.6466	30.3912	0.829304	-0.270027	0.493313	1
YCR072C	4.20845	4.62261	3.79428	0.820808	-0.284883	0.940071	1
YCR073C	272.15	285.717	258.584	0.905034	-0.143957	0.462108	1
YCR073W-A	2.97732	1.65836	4.29627	2.59067	1.37333	0.345134	0.909694
YCR075C	1.28314	1.13419	1.43209	1.26265	0.336458	1	1
YCR075W-A	12.7711	14.0486	11.4937	0.818135	-0.289589	0.628322	1
YCR076C	12.2765	13.5244	11.0286	0.815458	-0.294318	0.633621	1
YCR077C	2.51412	2.18253	2.84571	1.30386	0.382785	0.978289	1
YCR079W	26.2852	17.9754	34.5951	1.92458	0.944547	0.026788	0.184958
YCR081W	20.9029	1.74421	40.0616	22.9683	4.52157	6.78e-10	4.69e-08
YCR082W	2.71708	1.65836	3.77581	2.27683	1.18703	0.441657	0.998153
YCR083W	4.40501	5.49926	3.31076	0.602037	-0.732075	0.490593	1
YCR084C	4.80495	4.36507	5.24484	1.20155	0.264895	0.952307	1
YCR086W	8.04152	5.14678	10.9363	2.12487	1.08738	0.129125	0.549187
YCR087C-A	14.2622	13.8678	14.6567	1.05688	0.0798127	0.892867	1
YCR088W	14.5916	12.6478	16.5353	1.30737	0.386665	0.476576	1
YCR089W	115.362	101.106	129.618	1.28201	0.358406	0.14456	0.582284
YCR090C	15.024	15.3545	14.6936	0.956957	-0.0634745	0.998258	1
YCR091W	2.55705	2.26838	2.84571	1.25451	0.327125	0.97654	1
YCR092C	25.7625	30.099	21.4259	0.711849	-0.490357	0.252077	0.792606
YCR093W	6.11255	5.58511	6.63999	1.18887	0.249596	0.884485	1
YCR094W	3.9104	4.97509	2.84571	0.571992	-0.805933	0.508698	1
YCR095C	70.1775	66.1265	74.2286	1.12252	0.166746	0.554497	1
YCR095W-A	3.09458	2.8784	3.31076	1.15021	0.201894	1	1
YCR096C	1.04138	1.13419	0.94857	0.83634	-0.257838	1	1
YCR097W	1.04138	1.13419	0.94857	0.83634	-0.257838	1	1
YCR098C	3.21695	4.53676	1.89714	0.41817	-1.25784	0.351183	0.913514
YCR099C	1.04138	1.13419	0.94857	0.83634	-0.257838	1	1
YCR100C	1.04138	1.13419	0.94857	0.83634	-0.257838	1	1
YCR101C	1.04138	1.13419	0.94857	0.83634	-0.257838	1	1
YCR102C	1.74819	1.13419	2.36219	2.08271	1.05846	0.679404	1
YCR104W	1.04138	1.13419	0.94857	0.83634	-0.257838	1	1
YCR105W	56.3309	47.7309	64.9308	1.36035	0.443979	0.163191	0.619915
YCR106W	42.7638	4.09844	81.4292	19.8683	4.3124	3.05e-13	3.5e-11
YCR107W	15.9804	2.18253	29.7784	13.6439	3.77019	4.95e-08	2.53e-06
YCR108C	1.04138	1.13419	0.94857	0.83634	-0.257838	1	1
YDL001W	1.81144	1.74421	1.87867	1.07709	0.107136	1	1
YDL002C	2.78957	2.26838	3.31076	1.45952	0.545498	0.804061	1
YDL003W	13.1903	10.646	15.7345	1.47797	0.563616	0.358082	0.91976
YDL004W	4.42348	5.49926	3.3477	0.608755	-0.716067	0.517093	1
YDL005C	4.39805	4.53676	4.25933	0.938847	-0.0910378	1	1
YDL006W	7.9224	3.40257	12.4422	3.65671	1.87055	0.0124526	0.106986
YDL007C-A	1.04138	1.13419	0.94857	0.83634	-0.257838	1	1
YDL007W	8.9294	9.34015	8.51866	0.912047	-0.13282	0.88366	1
YDL008W	40.7825	56.2894	25.2756	0.44903	-1.15512	0.00125274	0.0174861
YDL010W	1.51567	1.13419	1.89714	1.67268	0.742162	0.876834	1
YDL012C	3.64831	4.45091	2.84571	0.639354	-0.645314	0.607659	1
YDL013W	15.6442	22.7697	8.51866	0.374123	-1.41842	0.00724482	0.0695827
YDL014W	36.3129	37.6949	34.9308	0.926672	-0.109869	0.802551	1
YDL015C	6.13287	6.10928	6.15647	1.00772	0.011101	1	1
YDL017W	1.74819	1.13419	2.36219	2.08271	1.05846	0.658962	1
YDL018C	1.75743	1.13419	2.38066	2.09899	1.0697	0.6766	1
YDL019C	2.98655	1.65836	4.31474	2.60181	1.37951	0.341291	0.906026
YDL020C	5.34078	6.36682	4.31474	0.677691	-0.5613	0.625728	1
YDL021W	9.99239	15.707	4.2778	0.27235	-1.87646	0.00719127	0.0692752
YDL022W	5.68702	3.8409	7.53314	1.9613	0.97181	0.310332	0.863768
YDL024C	2.98655	1.65836	4.31474	2.60181	1.37951	0.359811	0.919802
YDL025C	10.7512	13.8769	7.6255	0.54951	-0.863783	0.164142	0.622058
YDL027C	2.08276	2.26838	1.89714	0.83634	-0.257838	1	1
YDL028C	3.486	6.02343	0.94857	0.15748	-2.66676	0.0358496	0.229897
YDL029W	2.95487	4.01259	1.89714	0.472796	-1.08071	0.465122	1
YDL030W	8.25458	10.8177	5.69142	0.526119	-0.926539	0.207947	0.713913
YDL031W	2.98841	2.18253	3.79428	1.73847	0.797822	0.655188	1
YDL033C	7.09495	7.58686	6.60305	0.870326	-0.200372	0.959223	1
YDL035C	19.105	17.8804	20.3296	1.13697	0.1852	0.685843	1
YDL036C	30.342	26.1813	34.5027	1.31784	0.398173	0.320187	0.876023
YDL037C	1.98071	1.13419	2.82724	2.49274	1.31773	0.519116	1
YDL039C	7.65366	1.13419	14.1731	12.4962	3.64342	0.000190344	0.00366725
YDL040C	2.37668	2.35423	2.39913	1.01907	0.0272558	1	1
YDL042C	4.656	5.49926	3.81275	0.693321	-0.528405	0.632022	1
YDL043C	3.69522	2.18253	5.2079	2.38617	1.2547	0.318468	0.873155
YDL044C	6.65306	9.51185	3.79428	0.3989	-1.3259	0.107185	0.486759
YDL045C	2.06016	2.7067	1.41362	0.522266	-0.937144	0.632915	1
YDL045W-A	1.58815	1.74421	1.43209	0.821053	-0.284452	1	1
YDL046W	35.637	37.6091	33.665	0.895129	-0.159832	0.676912	1
YDL047W	2.08276	2.26838	1.89714	0.83634	-0.257838	1	1
YDL048C	12.5119	8.37766	16.6461	1.98697	0.990569	0.0928244	0.443778
YDL049C	11.0592	11.2561	10.8624	0.965024	-0.0513626	1	1
YDL051W	4.36848	4.01259	4.72438	1.17739	0.235589	0.9206	1
YDL052C	2.76512	2.18253	3.3477	1.53386	0.617167	0.797901	1
YDL053C	9.10994	4.62261	13.5973	2.94147	1.55654	0.640978	1
YDL054C	3.54627	3.31672	3.77581	1.13841	0.187026	1	1
YDL055C	31.2823	40.84	21.7247	0.531948	-0.910642	0.0183141	0.141027
YDL056W	2.92928	1.13419	4.72438	4.16542	2.05846	0.13081	0.55304
YDL057W	9.47759	2.79255	16.1626	5.78776	2.533	0.00101042	0.0145135
YDL058W	2.14601	2.8784	1.41362	0.491112	-1.02587	0.603458	1
YDL059C	5.18132	2.79255	7.57009	2.71081	1.43873	0.140948	0.575507
YDL060W	3.70858	1.74421	5.67295	3.25244	1.70152	0.12481	0.536148
YDL061C	6.29306	7.41517	5.17096	0.697349	-0.520048	0.609218	1
YDL063C	3.94821	4.62261	3.27382	0.708218	-0.497735	0.785493	1
YDL064W	8.27078	11.7802	4.76132	0.404179	-1.30693	0.0677487	0.362698
YDL065C	19.8487	10.646	29.0514	2.72885	1.44829	0.00301926	0.0358468
YDL066W	4.98134	6.63345	3.32923	0.501885	-0.994571	0.284027	0.827098
YDL067C	9.16208	11.2561	7.0681	0.627937	-0.671309	0.355273	0.917204
YDL069C	28.3564	26.5247	30.188	1.13811	0.186638	0.720568	1
YDL070W	2.04907	2.18253	1.91561	0.8777	-0.1882	1	1
YDL072C	10.6893	11.4278	9.95075	0.870752	-0.199666	0.845103	1
YDL073W	2.70785	1.65836	3.75734	2.26569	1.17995	0.430077	0.986648
YDL074C	43.4284	41.7166	45.1402	1.08207	0.113791	0.824661	1
YDL075W	8.93808	6.97684	10.8993	1.56221	0.643591	0.344896	0.909694
YDL076C	35.1708	21.0345	49.3071	2.3441	1.22904	0.00106804	0.015273
YDL077C	6.31551	5.06093	7.57009	1.49579	0.580906	0.525879	1
YDL078C	13.6131	14.8394	12.3868	0.834724	-0.260628	0.674766	1
YDL079C	158.657	170.079	147.235	0.865684	-0.208088	0.367151	0.924386
YDL080C	20.5011	11.5227	29.4795	2.55839	1.35524	0.00551478	0.0568712
YDL081C	7.34167	6.10928	8.57407	1.40345	0.488978	0.608385	1
YDL082W	3.16479	4.45091	1.87867	0.422086	-1.24439	0.36654	0.924386
YDL083C	4.44608	5.06093	3.83122	0.757018	-0.4016	0.806343	1
YDL084W	11.5639	17.9754	5.15249	0.286642	-1.80268	0.0053782	0.0558205
YDL085C-A	14.2871	5.23263	23.3415	4.46077	2.15729	0.000171293	0.00336059
YDL085W	29.2091	14.8394	43.5788	2.93669	1.55419	0.000246078	0.00456408
YDL086W	122.737	108.806	136.668	1.25607	0.328922	0.19975	0.69443
YDL087C	2.78957	2.26838	3.31076	1.45952	0.545498	0.797058	1
YDL088C	2.34485	2.79255	1.89714	0.679357	-0.557759	0.833291	1
YDL089W	5.74842	3.92674	7.57009	1.92783	0.946976	0.302587	0.856434
YDL090C	9.27038	9.07353	9.46723	1.04339	0.0612781	1	1
YDL091C	4.74598	5.23263	4.25933	0.813993	-0.296911	0.913253	1
YDL092W	2.47532	1.65836	3.29229	1.98526	0.989331	0.577216	1
YDL093W	2.58661	2.79255	2.38066	0.852503	-0.230223	1	1
YDL095W	12.1219	7.24347	17.0004	2.34699	1.23081	0.0422122	0.258947
YDL097C	3.51087	4.62261	2.39913	0.518999	-0.946197	0.500629	1
YDL098C	1.04138	1.13419	0.94857	0.83634	-0.257838	1	1
YDL099W	2.31529	2.26838	2.36219	1.04135	0.0584606	1	1
YDL100C	7.87921	6.7193	9.03912	1.34525	0.427872	0.640473	1
YDL101C	3.58919	3.40257	3.77581	1.10969	0.150159	1	1
YDL102W	9.08588	9.5977	8.57407	0.893346	-0.162709	0.892497	1
YDL103C	3.05166	2.79255	3.31076	1.18557	0.245577	1	1
YDL104C	47.4489	43.0993	51.7986	1.20185	0.265251	0.42999	0.986648
YDL105W	23.1729	37.7717	8.57407	0.226997	-2.13925	6.65e-06	0.000203729
YDL106C	1.74819	1.13419	2.36219	2.08271	1.05846	0.661524	1
YDL107W	21.0977	11.9519	30.2434	2.53042	1.33938	0.0038341	0.0429833
YDL108W	11.5058	17.8037	5.2079	0.292518	-1.7734	0.00467396	0.0502119
YDL109C	3.86051	3.92674	3.79428	0.966266	-0.0495079	1	1
YDL110C	10.536	11.0844	9.98769	0.901061	-0.150303	0.84855	1
YDL111C	56.7627	58.0064	55.519	0.95712	-0.0632287	0.937782	1
YDL112W	23.7657	25.3047	22.2267	0.878365	-0.187108	0.700221	1
YDL113C	1.5249	1.13419	1.91561	1.68897	0.75614	0.880284	1
YDL114W	1.60848	2.26838	0.94857	0.41817	-1.25784	0.591787	1
YDL115C	29.0883	28.2689	29.9076	1.05797	0.0812975	0.879512	1
YDL116W	3.7434	4.62261	2.86418	0.619602	-0.690586	0.646667	1
YDL117W	10.8528	14.5637	7.14198	0.490396	-1.02798	0.123148	0.532566
YDL118W	49.8957	72.6741	27.1174	0.373137	-1.42222	1.87e-05	0.000500813
YDL119C	4.84788	4.45091	5.24484	1.17837	0.236797	0.951527	1
YDL120W	5.70337	6.7193	4.68744	0.697608	-0.519511	0.619824	1
YDL121C	2.55292	2.7067	2.39913	0.886366	-0.174026	1	1
YDL122W	28.6985	29.0506	28.3463	0.975753	-0.0354115	1	1
YDL123W	5.32629	4.01259	6.63999	1.65479	0.726646	0.460399	1
YDL124W	37.0073	29.8414	44.1731	1.48026	0.565852	0.127067	0.543135
YDL125C	39.2662	17.4512	61.0812	3.50011	1.8074	1.23e-06	4.46e-05
YDL126C	22.7518	27.5731	17.9305	0.650289	-0.620846	0.164456	0.622882
YDL127W	25.4964	27.3155	23.6773	0.866808	-0.206216	0.629865	1
YDL128W	60.4083	62.2856	58.531	0.93972	-0.0896978	0.864086	1
YDL129W	11.289	4.53676	18.0413	3.97669	1.99157	0.00194615	0.024997
YDL130W	3.62288	3.48842	3.75734	1.07709	0.107136	1	1
YDL130W-A	1.04138	1.13419	0.94857	0.83634	-0.257838	1	1
YDL131W	5.61283	4.62261	6.60305	1.42842	0.514423	0.620551	1
YDL132W	6.5614	4.62261	8.50018	1.83883	0.878786	0.297924	0.849796
YDL133C-A	2.29083	2.18253	2.39913	1.09924	0.136508	1	1
YDL133W	7.01649	6.89099	7.14198	1.03642	0.0516116	1	1
YDL134C	14.3326	10.1219	18.5433	1.832	0.873421	0.113821	0.507582
YDL135C	7.00498	7.85349	6.15647	0.783915	-0.351231	0.726788	1
YDL136W	4.50933	5.67095	3.3477	0.590324	-0.760421	0.508599	1
YDL137W	52.0359	58.987	45.0848	0.764317	-0.387757	0.215048	0.724521
YDL138W	78.5063	62.3805	94.632	1.51701	0.601233	0.0315828	0.210171
YDL139C	2.092	2.26838	1.91561	0.844483	-0.24386	1	1
YDL140C	7.44572	9.68355	5.2079	0.537809	-0.894835	0.259894	0.80185
YDL141W	2.31529	2.26838	2.36219	1.04135	0.0584606	1	1
YDL142C	39.3932	34.8165	43.97	1.2629	0.336746	0.355405	0.917204
YDL143W	18.7166	19.9862	17.4469	0.87295	-0.196029	0.699	1
YDL144C	17.1105	4.88924	29.3318	5.99925	2.58478	1.04e-05	0.000303579
YDL145C	6.58058	8.90183	4.25933	0.478478	-1.06348	0.195626	0.686397
YDL146W	6.21857	4.36507	8.07208	1.84925	0.886936	0.457681	1
YDL147W	4.93145	5.58511	4.2778	0.76593	-0.384716	0.755625	1
YDL148C	2.55705	2.26838	2.84571	1.25451	0.327125	0.976819	1
YDL149W	32.9959	27.2297	38.7621	1.42352	0.509466	0.211141	0.717367
YDL150W	1.75743	1.13419	2.38066	2.09899	1.0697	0.680726	1
YDL153C	3.25276	1.74421	4.76132	2.72978	1.44879	0.254564	0.79559
YDL154W	3.70858	1.74421	5.67295	3.25244	1.70152	0.140677	0.575096
YDL155W	2.00104	1.65836	2.34372	1.41327	0.49904	0.937484	1
YDL156W	2.13492	2.35423	1.91561	0.813688	-0.297452	1	1
YDL157C	1.50643	1.13419	1.87867	1.6564	0.728047	0.876269	1
YDL159W	75.663	83.6049	67.7211	0.810014	-0.303981	0.265959	0.806144
YDL159W-A	1.04138	1.13419	0.94857	0.83634	-0.257838	1	1
YDL160C	2.12568	2.35423	1.89714	0.805843	-0.31143	1	1
YDL160C-A	5.28635	7.24347	3.32923	0.459618	-1.12149	0.240605	0.767829
YDL161W	40.7372	40.2209	41.2535	1.02568	0.0365743	0.941693	1
YDL164C	11.5753	8.54936	14.6012	1.70788	0.772203	0.196402	0.688678
YDL165W	55.9439	54.527	57.3608	1.05197	0.0730929	0.815698	1
YDL166C	7.39584	8.63521	6.15647	0.71295	-0.488128	0.595742	1
YDL167C	4.34403	3.92674	4.76132	1.21254	0.278028	0.922778	1
YDL168W	5.05966	5.41341	4.70591	0.869306	-0.202065	0.892549	1
YDL169C	2.23171	1.13419	3.32923	2.93533	1.55352	0.374927	0.932967
YDL170W	2.51412	2.18253	2.84571	1.30386	0.382785	0.978132	1
YDL171C	16.0653	8.02519	24.1054	3.00372	1.58675	0.00225173	0.0282454
YDL173W	6.88033	7.15762	6.60305	0.92252	-0.116348	0.9541	1
YDL174C	13.281	14.6586	11.9033	0.812033	-0.300389	0.627535	1
YDL175C	7.72813	10.7319	4.72438	0.440219	-1.18371	0.119337	0.522761
YDL176W	5.13654	2.18253	8.09055	3.70695	1.89023	0.0587875	0.328669
YDL177C	2.01951	1.65836	2.38066	1.43555	0.521602	0.933834	1
YDL178W	5.30142	5.41341	5.18943	0.958625	-0.060962	1	1
YDL179W	24.4531	16.4887	32.4176	1.96605	0.9753	0.021792	0.160082
YDL180W	4.04841	5.23263	2.86418	0.547369	-0.869415	0.505967	1
YDL181W	19.7473	11.8752	27.6193	2.32581	1.21773	0.100337	0.46518
YDL182W	9.96807	3.75505	16.1811	4.30916	2.10741	0.00299508	0.0357041
YDL183C	6.01989	6.36682	5.67295	0.891017	-0.166475	1	1
YDL184C	80.4782	87.5993	73.3571	0.837417	-0.255982	0.381062	0.939874
YDL185W	19.9137	23.6463	16.1811	0.684297	-0.547306	0.245714	0.778133
YDL186W	131.375	114.323	148.427	1.29831	0.376635	0.146743	0.585192
YDL188C	5.64254	7.06269	4.22239	0.597844	-0.74216	0.599939	1
YDL189W	3.06275	3.31672	2.80877	0.84685	-0.239822	0.988438	1
YDL190C	4.77028	3.40257	6.138	1.80393	0.851142	0.398717	0.961314
YDL191W	22.1555	24.428	19.883	0.813943	-0.297001	0.54946	1
YDL192W	9.28858	12.4761	6.10105	0.489019	-1.03204	0.148777	0.589884
YDL193W	17.3858	14.2203	20.5512	1.4452	0.531273	0.34303	0.908394
YDL194W	1.58815	1.74421	1.43209	0.821053	-0.284452	1	1
YDL195W	2.84173	2.35423	3.32923	1.41415	0.499932	0.802938	1
YDL197C	3.49452	1.74421	5.24484	3.007	1.58832	0.181402	0.659865
YDL198C	15.6584	21.2921	10.0246	0.470815	-1.08677	0.033388	0.217682
YDL199C	23.2823	19.9862	26.5784	1.32984	0.411252	0.390995	0.951608
YDL200C	28.8302	25.3905	32.2698	1.27094	0.345896	0.394613	0.958238
YDL201W	19.414	22.6838	16.1442	0.711704	-0.490652	0.320553	0.87665
YDL202W	10.4961	5.14678	15.8453	3.07869	1.62232	0.217694	0.7281
YDL203C	2.23356	1.65836	2.80877	1.6937	0.760178	0.752161	1
YDL204W	2.84173	2.35423	3.32923	1.41415	0.499932	0.791162	1
YDL205C	4.23573	6.10928	2.36219	0.386656	-1.37088	0.179559	0.655767
YDL206W	3.81759	3.8409	3.79428	0.987863	-0.017617	1	1
YDL207W	6.52884	7.32932	5.72836	0.781568	-0.355557	0.719993	1
YDL208W	2.51412	2.18253	2.84571	1.30386	0.382785	0.978732	1
YDL209C	1.79808	2.18253	1.41362	0.647696	-0.62661	0.848692	1
YDL210W	14.5335	20.9396	8.12749	0.38814	-1.36535	0.0112222	0.0985194
YDL211C	3.96839	3.23088	4.70591	1.45654	0.542548	0.742409	1
YDL212W	8.38278	10.646	6.11953	0.574817	-0.798825	0.309789	0.863768
YDL213C	1.98995	1.13419	2.84571	2.50902	1.32712	0.493586	1
YDL214C	55.0674	57.3105	52.8244	0.921722	-0.117596	0.893633	1
YDL215C	22.4582	18.7662	26.1503	1.39348	0.478695	0.32682	0.886258
YDL216C	13.5604	12.3903	14.7305	1.18888	0.249604	0.723229	1
YDL217C	2.03984	2.18253	1.89714	0.869237	-0.202178	1	1
YDL218W	34.3159	32.9774	35.6545	1.08118	0.112606	0.779685	1
YDL219W	8.85409	7.32932	10.3789	1.41607	0.501896	0.503718	1
YDL220C	13.8714	13.0861	14.6567	1.12002	0.163518	0.806479	1
YDL222C	7.24674	7.85349	6.63999	0.845483	-0.242153	0.835355	1
YDL223C	173.673	157.499	189.846	1.20538	0.269491	0.25738	0.800088
YDL224C	2.62953	2.8784	2.38066	0.827077	-0.273907	1	1
YDL225W	5.72597	6.28097	5.17096	0.823273	-0.280557	0.874653	1
YDL226C	3.77879	3.31672	4.24086	1.27863	0.354597	0.8862	1
YDL227C	27.8447	25.3905	30.2988	1.19331	0.254971	0.554811	1
YDL229W	4.82528	4.88924	4.76132	0.973837	-0.0382482	1	1
YDL230W	10.06	12.4761	7.64397	0.612689	-0.706773	0.297889	0.849796
YDL231C	9.5417	9.5977	9.4857	0.98833	-0.0169349	1	1
YDL232W	1.2739	1.13419	1.41362	1.24637	0.31773	1	1
YDL233W	1.85024	2.26838	1.43209	0.631327	-0.663542	0.852837	1
YDL234C	32.2195	14.2203	50.2188	3.53148	1.82027	8.87e-06	0.000260581
YDL235C	6.85305	5.67095	8.03514	1.41689	0.502731	0.582118	1
YDL236W	6.72029	7.76764	5.67295	0.730331	-0.453378	0.618808	1
YDL237W	8.25856	8.46351	8.05361	0.951568	-0.0716208	1	1
YDL238C	2.11645	2.35423	1.87867	0.797997	-0.325545	1	1
YDL239C	2.54596	1.74421	3.3477	1.91932	0.940596	0.594528	1
YDL240W	2.32225	3.23088	1.41362	0.437534	-1.19253	0.442411	0.998567
YDL241W	2.48456	1.65836	3.31076	1.9964	0.997403	0.59135	1
YDL243C	1.56555	2.18253	0.94857	0.434619	-1.20218	0.610318	1
YDL244W	1.04138	1.13419	0.94857	0.83634	-0.257838	1	1
YDL245C	1.04138	1.13419	0.94857	0.83634	-0.257838	1	1
YDR001C	10.8554	5.58511	16.1257	2.88727	1.5297	0.0187149	0.143029
YDR002W	6.41741	4.27922	8.5556	1.99934	0.999522	0.26248	0.804558
YDR003W	14.6977	6.10928	23.2861	3.8116	1.9304	0.000648923	0.0102853
YDR003W-A	4.90189	5.06093	4.74285	0.937149	-0.0936502	1	1
YDR004W	10.5403	12.5619	8.51866	0.678132	-0.560363	0.401893	0.963056
YDR005C	4.5703	7.24347	1.89714	0.26191	-1.93286	0.0482724	0.286034
YDR006C	3.69124	4.53676	2.84571	0.627255	-0.672875	0.64337	1
YDR007W	372.98	63.7813	682.179	10.6956	3.41894	1.18e-43	9.49e-41
YDR009W	6.05868	6.89099	5.22637	0.758435	-0.398903	0.726313	1
YDR011W	7.84752	9.07353	6.62152	0.729762	-0.454502	0.612167	1
YDR012W	1.51567	1.13419	1.89714	1.67268	0.742162	0.886423	1
YDR013W	4.3348	3.92674	4.74285	1.20783	0.27242	0.922864	1
YDR014W	3.60766	3.40257	3.81275	1.12055	0.164206	1	1
YDR014W-A	7.91758	8.73013	7.10504	0.813852	-0.297161	0.702014	1
YDR016C	4.10242	5.84265	2.36219	0.404301	-1.3065	0.35034	0.913514
YDR017C	12.9913	16.0504	9.93227	0.618819	-0.692411	0.256787	0.800075
YDR018C	15.0272	13.3527	16.7016	1.2508	0.322846	0.623978	1
YDR019C	2.42146	2.96425	1.87867	0.633775	-0.657957	0.831129	1
YDR020C	13.1053	10.1219	16.0887	1.5895	0.668576	0.493389	1
YDR021W	21.6065	31.3281	11.8848	0.379366	-1.39834	0.00193281	0.0248753
YDR022C	11.0929	11.3419	10.8439	0.956091	-0.0647795	1	1
YDR023W	51.7036	66.0588	37.3484	0.565382	-0.822702	0.00962047	0.0879371
YDR025W	1.58815	1.74421	1.43209	0.821053	-0.284452	1	1
YDR026C	3.95957	1.74421	6.17494	3.54025	1.82385	0.123094	0.532566
YDR027C	9.03487	5.7568	12.3129	2.13885	1.09683	0.115913	0.512623
YDR028C	1.78699	1.65836	1.91561	1.15512	0.208045	1	1
YDR030C	19.597	12.9144	26.2796	2.0349	1.02496	0.08198	0.406505
YDR031W	2.60693	3.31672	1.89714	0.571992	-0.805933	0.621079	1
YDR032C	4.48389	4.70846	4.25933	0.904611	-0.14463	1	1
YDR033W	4.48688	8.02519	0.94857	0.118199	-3.08071	0.0109708	0.0973753
YDR034C	5.31591	7.76764	2.86418	0.368732	-1.43935	0.120215	0.525533
YDR034C-A	1.04138	1.13419	0.94857	0.83634	-0.257838	1	1
YDR034W-B	1.30347	1.65836	0.94857	0.571992	-0.805933	0.871541	1
YDR035W	12.8554	12.9144	12.7965	0.990865	-0.013239	1	1
YDR036C	9.37002	2.7067	16.0333	5.92356	2.56646	0.00532345	0.0554109
YDR037W	20.1583	32.2815	8.03514	0.248908	-2.00631	3.83e-05	0.000945188
YDR040C	37.7674	28.7931	46.7418	1.62337	0.69899	0.0634749	0.347626
YDR041W	1.51567	1.13419	1.89714	1.67268	0.742162	0.878849	1
YDR042C	3.67489	1.65836	5.69142	3.43195	1.77903	0.13835	0.571228
YDR043C	22.5988	14.6586	30.5389	2.08334	1.0589	0.0244703	0.17285
YDR044W	2.83946	3.31672	2.36219	0.712205	-0.489635	0.817252	1
YDR045C	1.28314	1.13419	1.43209	1.26265	0.336458	1	1
YDR046C	6.72257	6.80515	6.63999	0.97573	-0.0354456	1	1
YDR047W	2.36517	3.31672	1.41362	0.426209	-1.23037	0.419481	0.976447
YDR049W	3.29114	3.75505	2.82724	0.752917	-0.409437	0.802483	1
YDR050C	47.1032	62.4754	31.7309	0.507894	-0.9774	0.00336417	0.0390766
YDR051C	8.74806	8.54936	8.94676	1.04648	0.0655501	0.995771	1
YDR052C	6.40534	2.8784	9.93227	3.45062	1.78686	0.0394839	0.246439
YDR054C	6.81936	5.58511	8.05361	1.44198	0.52805	0.567305	1
YDR055W	7.65096	8.19688	7.10504	0.866797	-0.206233	0.938832	1
YDR056C	6.2035	6.19513	6.21188	1.0027	0.00389627	1	1
YDR057W	11.0743	9.426	12.7226	1.34973	0.432673	0.605803	1
YDR058C	7.1275	11.4278	2.82724	0.247401	-2.01508	0.01361	0.113888
YDR059C	7.18349	7.24347	7.12351	0.983439	-0.0240928	1	1
YDR060W	3.03133	2.26838	3.79428	1.67268	0.742162	0.642822	1
YDR061W	63.2918	25.8288	100.755	3.90086	1.96379	1.32e-09	8.3e-08
YDR062W	5.54731	4.97509	6.11953	1.23003	0.298698	0.856852	1
YDR063W	18.5798	15.2687	21.891	1.43372	0.519764	0.305753	0.858804
YDR064W	19.2638	19.1095	19.418	1.01614	0.0230988	1	1
YDR065W	14.6496	10.9036	18.3955	1.68711	0.754551	0.184782	0.664513
YDR066C	127.212	121.214	133.209	1.09896	0.13614	0.636521	1
YDR067C	16.1225	15.097	17.1481	1.13587	0.183794	0.806574	1
YDR068W	14.5046	16.2311	12.778	0.787251	-0.345105	0.542653	1
YDR069C	8.23312	7.50101	8.96523	1.1952	0.257256	0.747767	1
YDR070C	8.43181	5.49926	11.3644	2.06653	1.04721	0.167483	0.630635
YDR071C	2.6203	2.8784	2.36219	0.82066	-0.285144	1	1
YDR072C	12.6826	16.3261	9.03912	0.553661	-0.852924	0.0991389	0.462452
YDR073W	27.6313	29.6697	25.5929	0.862593	-0.213248	0.607757	1
YDR074W	13.6859	5.49926	21.8725	3.97736	1.99181	0.000927671	0.0136603
YDR075W	8.34951	9.07353	7.6255	0.840412	-0.250832	0.826594	1
YDR076W	68.0054	55.3269	80.6838	1.45831	0.544299	0.0757469	0.389601
YDR077W	7.47301	11.1702	3.77581	0.338025	-1.5648	0.0354122	0.227423
YDR078C	17.0274	16.0504	18.0044	1.12174	0.165739	0.752431	1
YDR079C-A	27.4174	31.5856	23.2492	0.736068	-0.442089	0.285503	0.829066
YDR079W	31.1116	25.6571	36.5661	1.42518	0.511146	0.201853	0.699099
YDR080W	11.5	13.0861	9.9138	0.757582	-0.400527	0.574672	1
YDR081C	29.3208	28.2689	30.3727	1.07442	0.103558	0.831663	1
YDR082W	5.01019	2.8784	7.14198	2.48123	1.31106	0.183861	0.663942
YDR083W	27.9819	29.8505	26.1134	0.874805	-0.192967	0.60918	1
YDR084C	1.76852	1.65836	1.87867	1.13285	0.179951	1	1
YDR085C	39.5028	37.3425	41.6632	1.11571	0.157956	0.665518	1
YDR086C	3.31787	2.8784	3.75734	1.30536	0.384442	0.840818	1
YDR087C	66.6211	59.9404	73.3017	1.22291	0.290318	0.323638	0.881716
YDR088C	3.18952	1.13419	5.24484	4.6243	2.20923	0.110045	0.494857
YDR089W	12.7575	11.3419	14.1731	1.24962	0.321495	0.612246	1
YDR090C	4.67349	4.62261	4.72438	1.02201	0.0314157	1	1
YDR091C	3.30451	3.31672	3.29229	0.992632	-0.0106687	1	1
YDR092W	19.2558	10.036	28.4756	2.83734	1.50454	0.0019194	0.0247522
YDR093W	4.94069	5.58511	4.29627	0.769237	-0.3785	0.760252	1
YDR096W	1.28314	1.13419	1.43209	1.26265	0.336458	1	1
YDR097C	7.12209	7.15762	7.08657	0.990073	-0.0143931	1	1
YDR098C	6.80372	6.98592	6.62152	0.947837	-0.0772888	0.953022	1
YDR099W	14.1549	16.927	11.3828	0.672466	-0.572468	0.304285	0.857162
YDR100W	1.91349	2.8784	0.94857	0.329547	-1.60144	0.415742	0.974063
YDR101C	20.4353	22.5121	18.3586	0.815497	-0.294248	0.630452	1
YDR103W	24.4596	24.2563	24.6628	1.01676	0.0239758	1	1
YDR104C	24.2769	25.3047	23.2492	0.918771	-0.122223	0.809997	1
YDR105C	4.91298	5.58511	4.24086	0.759315	-0.397229	0.769773	1
YDR106W	4.09531	2.96425	5.22637	1.76313	0.818141	0.444788	1
YDR107C	224.147	33.6823	414.611	12.3094	3.62169	6.31e-28	2.54e-25
YDR108W	1.74819	1.13419	2.36219	2.08271	1.05846	0.672514	1
YDR109C	2.00104	1.65836	2.34372	1.41327	0.49904	0.937194	1
YDR110W	41.3654	44.1567	38.5741	0.873573	-0.195	0.55856	1
YDR111C	3.62799	3.92674	3.32923	0.847835	-0.238145	0.959884	1
YDR113C	12.6772	10.1219	15.2325	1.50491	0.589679	0.355246	0.917204
YDR114C	35.2193	35.7881	34.6505	0.968213	-0.0466037	0.887486	1
YDR115W	3.79726	3.31672	4.2778	1.28977	0.36711	0.893257	1
YDR116C	2.5977	3.31672	1.87867	0.566423	-0.820049	0.623814	1
YDR117C	4.37359	4.45091	4.29627	0.965255	-0.0510175	1	1
YDR118W	28.1869	25.2188	31.155	1.23539	0.304964	0.478579	1
YDR119W	14.9496	5.7568	24.1423	4.19371	2.06823	0.00028652	0.00523794
YDR119W-A	1.04138	1.13419	0.94857	0.83634	-0.257838	1	1
YDR120C	3.70445	2.18253	5.22637	2.39463	1.25981	0.334013	0.896303
YDR121W	2.86206	2.8784	2.84571	0.988642	-0.0164799	1	1
YDR122W	9.7394	6.7193	12.7595	1.89894	0.925191	0.182384	0.662327
YDR123C	1.76852	1.65836	1.87867	1.13285	0.179951	1	1
YDR124W	105.443	128.679	82.2083	0.638865	-0.646417	0.0157995	0.127088
YDR125C	57.2754	42.3085	72.2423	1.70752	0.771898	0.0413267	0.254729
YDR126W	35.4392	22.8555	48.0228	2.10115	1.07118	0.00405975	0.0449647
YDR127W	6.16754	7.07177	5.26331	0.74427	-0.426101	0.619339	1
YDR128W	4.4664	5.58511	3.3477	0.599398	-0.738414	0.508696	1
YDR129C	15.3478	21.7304	8.96523	0.412566	-1.2773	0.0163397	0.130616
YDR130C	9.87799	2.79255	16.9634	6.07452	2.60277	0.0053148	0.0554109
YDR131C	3.9168	3.57427	4.25933	1.19166	0.252977	0.889823	1
YDR132C	40.5095	44.0617	36.9573	0.838761	-0.253668	0.492069	1
YDR135C	37.7499	56.5469	18.9529	0.335172	-1.57703	2.61e-05	0.000672752
YDR137W	4.39392	4.97509	3.81275	0.766369	-0.38389	0.768136	1
YDR138W	3.23017	2.18253	4.2778	1.96002	0.970865	0.510467	1
YDR139C	19.0359	21.0345	17.0373	0.809969	-0.304062	0.527883	1
YDR140W	137.16	140.572	133.748	0.951458	-0.0717884	0.76955	1
YDR141C	77.0057	75.8191	78.1923	1.0313	0.0444661	0.884016	1
YDR142C	2.13265	3.31672	0.94857	0.285996	-1.80593	0.266619	0.806772
YDR143C	13.0533	18.4995	7.60703	0.411201	-1.28208	0.0283567	0.192892
YDR144C	9.29596	11.9519	6.63999	0.555558	-0.847991	0.219094	0.730664
YDR145W	2.76924	1.74421	3.79428	2.17536	1.12125	0.456022	1
YDR146C	1.04138	1.13419	0.94857	0.83634	-0.257838	1	1
YDR147W	1.30347	1.65836	0.94857	0.571992	-0.805933	0.861876	1
YDR148C	3.10567	3.40257	2.80877	0.825483	-0.276689	0.98878	1
YDR150W	9.48655	6.19513	12.778	2.06259	1.04445	0.11373	0.507582
YDR151C	16.5192	14.0486	18.9899	1.35173	0.434802	0.41476	0.973792
YDR152W	1.99919	1.13419	2.86418	2.52531	1.33646	0.480732	1
YDR153C	2.50901	1.74421	3.27382	1.87696	0.908399	0.591068	1
YDR155C	4.29615	5.31848	3.27382	0.615555	-0.700041	0.789287	1
YDR156W	11.3995	13.2578	9.54111	0.719659	-0.474615	0.519268	1
YDR158W	10.4829	10.1219	10.8439	1.07133	0.0994083	0.95975	1
YDR159W	5.48235	5.7568	5.2079	0.904651	-0.144567	1	1
YDR160W	9.39346	15.0111	3.77581	0.251534	-1.99117	0.00354468	0.0403717
YDR161W	15.636	11.7802	19.4919	1.65462	0.726503	0.244177	0.775114
YDR162C	15.1851	9.07353	21.2966	2.34712	1.23089	0.0187409	0.143058
YDR163W	64.0799	52.8687	75.2912	1.42412	0.510069	0.0787943	0.397728
YDR164C	3.32112	2.79255	3.84969	1.37856	0.463158	0.840722	1
YDR165W	51.1983	49.7418	52.6548	1.05856	0.0821082	0.862951	1
YDR166C	33.304	33.0723	33.5357	1.01401	0.0200733	1	1
YDR167W	8.49162	1.65836	15.3249	9.24097	3.20804	0.0213843	0.158534
YDR168W	3.75847	2.79255	4.72438	1.69178	0.75854	0.577876	1
YDR169C	1.04138	1.13419	0.94857	0.83634	-0.257838	1	1
YDR169C-A	5.84948	4.18429	7.51467	1.79593	0.844728	0.37917	0.937725
YDR170C	10.8115	11.1702	10.4527	0.935769	-0.0957758	0.939375	1
YDR171W	9.04296	9.51185	8.57407	0.901409	-0.149746	0.890167	1
YDR172W	7.13546	6.7193	7.55162	1.12387	0.168475	0.931009	1
YDR173C	4.51145	2.79255	6.23035	2.23106	1.15773	0.301259	0.854853
YDR174W	3.09045	3.31672	2.86418	0.863557	-0.211637	0.98864	1
YDR175C	2.98855	4.09844	1.87867	0.458386	-1.12536	0.458625	1
YDR176W	8.19531	7.85349	8.53713	1.08705	0.120417	0.976385	1
YDR177W	3.9799	2.26838	5.69142	2.50902	1.32712	0.235517	0.760357
YDR178W	2.97746	3.57427	2.38066	0.666055	-0.586288	0.820176	1
YDR179C	1.81144	1.74421	1.87867	1.07709	0.107136	1	1
YDR179W-A	16.0664	17.3653	14.7675	0.8504	-0.233787	0.667407	1
YDR180W	11.0821	7.41517	14.749	1.98903	0.992067	0.102876	0.474215
YDR181C	1.04138	1.13419	0.94857	0.83634	-0.257838	1	1
YDR182W	7.09949	7.59594	6.60305	0.869286	-0.202097	0.837232	1
YDR182W-A	5.56578	4.97509	6.15647	1.23746	0.307381	0.853927	1
YDR183W	4.13369	4.97509	3.29229	0.661755	-0.595631	0.638232	1
YDR184C	2.75588	2.18253	3.32923	1.5254	0.609185	0.803773	1
YDR185C	84.1884	102.294	66.0826	0.646005	-0.630383	0.0245775	0.173417
YDR186C	4.18059	2.7067	5.65448	2.08906	1.06286	0.364893	0.923585
YDR188W	4.55809	3.92674	5.18943	1.32156	0.402242	0.787631	1
YDR189W	9.4577	9.95017	8.96523	0.901013	-0.15038	0.872855	1
YDR190C	2.37441	3.31672	1.43209	0.431778	-1.21164	0.437227	0.991386
YDR191W	1.57891	1.74421	1.41362	0.810463	-0.303181	1	1
YDR192C	1.34639	1.74421	0.94857	0.543839	-0.878749	0.862772	1
YDR194C	6.42679	6.19513	6.65846	1.07479	0.104055	1	1
YDR194W-A	1.30347	1.65836	0.94857	0.571992	-0.805933	0.874838	1
YDR195W	27.2243	27.9255	26.523	0.949776	-0.0743403	0.875161	1
YDR196C	5.72809	3.40257	8.05361	2.36692	1.24301	0.154003	0.599886
YDR197W	17.0002	18.4137	15.5868	0.846477	-0.240458	0.651287	1
YDR198C	9.03387	11.4278	6.63999	0.58104	-0.78329	0.279687	0.822196
YDR200C	4.24709	3.23088	5.26331	1.62907	0.704045	0.626924	1
YDR201W	4.84277	4.01259	5.67295	1.41379	0.499564	0.681156	1
YDR202C	33.1098	39.6967	26.523	0.668142	-0.581774	0.132976	0.558187
YDR204W	10.9574	6.7193	15.1956	2.26148	1.17727	0.0687693	0.365727
YDR205W	2.53857	2.26838	2.80877	1.23823	0.308274	0.977073	1
YDR206W	7.87894	10.1219	5.63601	0.556815	-0.844731	0.333184	0.895588
YDR207C	4.03206	2.35423	5.70989	2.42537	1.27821	0.258263	0.800088
YDR208W	13.8837	11.0844	16.6831	1.5051	0.58986	0.346757	0.910326
YDR210W	1.2739	1.13419	1.41362	1.24637	0.31773	1	1
YDR211W	13.6144	13.0003	14.2285	1.09448	0.130246	0.879562	1
YDR212W	4.79587	6.28097	3.31076	0.527109	-0.923827	0.377246	0.935484
YDR213W	32.6435	14.6586	50.6284	3.45383	1.7882	7.18e-06	0.000218012
YDR214W	23.6774	22.2455	25.1094	1.12874	0.174714	0.693135	1
YDR216W	1.30347	1.65836	0.94857	0.571992	-0.805933	0.873026	1
YDR217C	3.29114	3.75505	2.82724	0.752917	-0.409437	0.794032	1
YDR218C	12.9065	10.2077	15.6052	1.52877	0.612368	0.314205	0.867772
YDR219C	2.0532	1.74421	2.36219	1.3543	0.43755	0.937617	1
YDR221W	72.6466	59.2536	86.0395	1.45205	0.538095	0.0720801	0.377102
YDR222W	85.1381	77.7259	92.5502	1.19072	0.25184	0.335464	0.897592
YDR223W	145.306	171.909	118.704	0.690503	-0.534281	0.0265823	0.183932
YDR224C	1.82991	1.74421	1.91561	1.09827	0.135229	1	1
YDR225W	5.75538	4.88924	6.62152	1.3543	0.437552	0.747698	1
YDR226W	4.53378	5.7568	3.31076	0.575104	-0.798106	0.488793	1
YDR227W	2.18893	2.96425	1.41362	0.476889	-1.06827	0.64119	1
YDR228C	4.34176	4.88924	3.79428	0.776047	-0.365784	0.772228	1
YDR229W	13.5359	12.3044	14.7675	1.20018	0.263249	0.716519	1
YDR231C	3.39546	3.92674	2.86418	0.729403	-0.455212	0.800851	1
YDR232W	3.31787	2.8784	3.75734	1.30536	0.384442	0.847735	1
YDR233C	19.3385	18.7571	19.92	1.062	0.08678	0.896785	1
YDR234W	7.69332	7.85349	7.53314	0.95921	-0.0600813	1	1
YDR235W	28.4514	37.8575	19.0453	0.503077	-0.991148	0.0188117	0.143428
YDR236C	16.0494	10.2077	21.891	2.14455	1.10068	0.0341585	0.221583
YDR237W	8.30659	8.98768	7.6255	0.848439	-0.237117	0.80718	1
YDR238C	23.4544	28.0114	18.8975	0.674637	-0.567817	0.277608	0.820959
YDR239C	2.27236	2.18253	2.36219	1.08232	0.114121	1	1
YDR240C	10.6062	12.6569	8.5556	0.675964	-0.564981	0.353808	0.917204
YDR242W	195.616	217.81	173.422	0.796208	-0.328784	0.144293	0.582147
YDR243C	33.826	29.7647	37.8874	1.2729	0.348116	0.411875	0.971315
YDR244W	3.08349	2.35423	3.81275	1.61953	0.695576	0.646734	1
YDR245W	9.70587	8.54936	10.8624	1.27055	0.345452	0.642897	1
YDR246W	14.6217	15.5353	13.7081	0.882384	-0.180521	0.754713	1
YDR246W-A	19.5409	8.63521	30.4466	3.52587	1.81798	0.00013781	0.00277995
YDR247W	2.08972	3.23088	0.94857	0.293595	-1.7681	0.28935	0.832641
YDR248C	3.57185	6.19513	0.94857	0.153115	-2.70731	0.0377344	0.239468
YDR249C	1.85024	2.26838	1.43209	0.631327	-0.663542	0.849992	1
YDR251W	4.58352	4.88924	4.2778	0.874942	-0.192741	0.908753	1
YDR252W	2.14601	2.8784	1.41362	0.491112	-1.02587	0.63218	1
YDR253C	148.126	160.197	136.055	0.849301	-0.235653	0.33852	0.901004
YDR254W	88.1601	95.0236	81.2966	0.855542	-0.22509	0.401838	0.963056
YDR255C	173.835	187.417	160.253	0.855059	-0.225903	0.346922	0.910326
YDR256C	293.974	323.688	264.26	0.816404	-0.292646	0.153702	0.599378
YDR257C	3.08122	3.31672	2.84571	0.857988	-0.220971	0.987909	1
YDR258C	4.82017	4.45091	5.18943	1.16592	0.221473	0.95116	1
YDR259C	1.82991	1.74421	1.91561	1.09827	0.135229	1	1
YDR260C	18.0083	17.9754	18.0413	1.00367	0.00528232	1	1
YDR261C	29.1261	20.6821	37.5701	1.81655	0.861205	0.0384145	0.242826
YDR262W	6.23719	6.28097	6.19341	0.986059	-0.0202548	1	1
YDR263C	11.7807	15.5262	8.03514	0.517521	-0.95031	0.135342	0.562249
YDR264C	3.74525	5.14678	2.34372	0.455375	-1.13487	0.367743	0.924386
YDR265W	39.6086	44.1385	35.0786	0.794739	-0.331447	0.396842	0.96002
YDR266C	2.58661	2.79255	2.38066	0.852503	-0.230223	1	1
YDR267C	4.53889	6.19513	2.88265	0.465309	-1.10374	0.268679	0.809261
YDR268W	48.2423	31.1473	65.3372	2.09768	1.0688	0.00473393	0.0506869
YDR270W	16.6757	30.0222	3.32923	0.110892	-3.17277	7.49e-08	3.74e-06
YDR272W	11.6479	3.8409	19.4549	5.0652	2.34062	0.000544365	0.00898202
YDR273W	11.2369	4.45091	18.0228	4.04924	2.01765	0.0016903	0.0221982
YDR275W	3.71043	2.26838	5.15249	2.27144	1.1836	0.330687	0.892232
YDR276C	13.9324	14.6586	13.2061	0.900909	-0.150547	0.861707	1
YDR277C	46.9823	41.7934	52.1713	1.24832	0.319983	0.360383	0.919802
YDR279W	4.49298	2.79255	6.19341	2.21783	1.14915	0.294139	0.842735
YDR280W	10.2074	10.036	10.3789	1.03416	0.0484597	1	1
YDR281C	9.88237	5.49926	14.2655	2.59408	1.37522	0.056173	0.317723
YDR282C	1.87056	2.79255	0.94857	0.339678	-1.55776	0.423287	0.980155
YDR283C	5.61097	4.09844	7.12351	1.7381	0.797512	0.385082	0.944943
YDR284C	17.3187	13.2669	21.3705	1.61082	0.687791	0.18902	0.673873
YDR285W	10.0049	9.07353	10.9363	1.20529	0.269384	0.751162	1
YDR286C	3.00703	4.09844	1.91561	0.4674	-1.09727	0.471074	1
YDR287W	7.39383	6.19513	8.59254	1.38698	0.471951	0.618623	1
YDR288W	9.17854	8.81598	9.54111	1.08225	0.114036	1	1
YDR289C	4.16552	4.53676	3.79428	0.83634	-0.257838	0.933006	1
YDR291W	17.7977	13.2578	22.3376	1.68486	0.752628	0.111719	0.501684
YDR292C	8.29452	7.58686	9.00218	1.18655	0.24677	0.752461	1
YDR293C	3.13338	3.40257	2.86418	0.841769	-0.248504	0.989465	1
YDR294C	11.4255	10.036	12.8149	1.27689	0.352638	0.630371	1
YDR295C	1.60848	2.26838	0.94857	0.41817	-1.25784	0.61408	1
YDR296W	5.2926	3.92674	6.65846	1.69567	0.761855	0.452364	1
YDR297W	2.092	2.26838	1.91561	0.844483	-0.24386	1	1
YDR298C	4.27567	2.8784	5.67295	1.97087	0.97883	0.369417	0.925659
YDR299W	6.40419	6.63345	6.17494	0.930879	-0.103334	0.974975	1
YDR300C	2.43993	2.96425	1.91561	0.646238	-0.629864	0.820336	1
YDR301W	5.89864	7.50101	4.29627	0.572758	-0.804001	0.405243	0.964757
YDR302W	7.89968	9.15938	6.63999	0.724939	-0.464069	0.618561	1
YDR303C	1.53599	1.65836	1.41362	0.852419	-0.230366	1	1
YDR304C	31.3197	32.8057	29.8338	0.909408	-0.137	0.770067	1
YDR305C	9.74508	7.58686	11.9033	1.56894	0.649786	0.314666	0.867979
YDR306C	7.73666	6.45267	9.02065	1.39797	0.483334	0.5217	1
YDR307W	41.6273	36.2173	47.0373	1.29875	0.377125	0.307821	0.861979
YDR308C	2.83946	3.31672	2.36219	0.712205	-0.489635	0.8006	1
YDR309C	3.66168	4.01259	3.31076	0.825092	-0.277373	0.961329	1
YDR310C	5.2764	2.96425	7.58856	2.56003	1.35616	0.117083	0.515342
YDR311W	2.35821	2.35423	2.36219	1.00338	0.00486849	1	1
YDR312W	1.04138	1.13419	0.94857	0.83634	-0.257838	1	1
YDR313C	1.79808	2.18253	1.41362	0.647696	-0.62661	0.854346	1
YDR314C	5.32841	1.13419	9.52264	8.39597	3.0697	0.00375257	0.0423266
YDR315C	4.90402	2.18253	7.6255	3.49388	1.80483	0.0797177	0.400455
YDR316W	2.35408	2.79255	1.91561	0.685971	-0.543781	0.832728	1
YDR317W	92.4413	112.57	72.3129	0.642384	-0.638493	0.0156669	0.126337
YDR318W	119.361	110.31	128.411	1.16409	0.219202	0.433828	0.988547
YDR319C	18.3582	13.8769	22.8396	1.64587	0.718848	0.203113	0.703017
YDR320C	21.0059	10.9894	31.0225	2.82293	1.4972	0.00186047	0.0241374
YDR320C-A	13.1079	19.5388	6.67693	0.341727	-1.54908	0.0131072	0.110834
YDR321W	4.3999	5.06093	3.73887	0.73877	-0.436803	0.774622	1
YDR322C-A	4.82017	4.45091	5.18943	1.16592	0.221473	0.953381	1
YDR322W	2.31529	2.26838	2.36219	1.04135	0.0584606	1	1
YDR323C	3.90344	4.01259	3.79428	0.945593	-0.0807092	1	1
YDR324C	6.57945	6.10928	7.04962	1.15392	0.206545	0.907259	1
YDR325W	6.86414	6.19513	7.53314	1.21598	0.282119	0.797105	1
YDR326C	5.27	4.36507	6.17494	1.41463	0.500421	0.708673	1
YDR328C	6.40662	7.58686	5.22637	0.688871	-0.537695	0.634806	1
YDR329C	3.67091	4.01259	3.32923	0.829695	-0.269347	0.960069	1
YDR330W	1.28314	1.13419	1.43209	1.26265	0.336458	1	1
YDR331W	8.38391	13.4386	3.32923	0.247736	-2.01312	0.00754798	0.0722787
YDR332W	43.4884	40.4784	46.4984	1.14872	0.200028	0.549791	1
YDR333C	4.53378	5.7568	3.31076	0.575104	-0.798106	0.492368	1
YDR334W	13.6796	8.81598	18.5433	2.10337	1.0727	0.0714931	0.374904
YDR335W	9.93937	9.426	10.4527	1.10893	0.149163	0.942661	1
YDR336W	11.2768	7.76764	14.7859	1.90353	0.928679	0.151817	0.594911
YDR337W	2.89162	3.40257	2.38066	0.699665	-0.515265	0.809126	1
YDR338C	3.18739	4.01259	2.36219	0.588694	-0.764411	0.631712	1
YDR339C	4.9947	6.19513	3.79428	0.612462	-0.707308	0.50804	1
YDR341C	5.57289	7.85349	3.29229	0.419213	-1.25424	0.168146	0.632286
YDR342C	1.04138	1.13419	0.94857	0.83634	-0.257838	1	1
YDR343C	3.18952	1.13419	5.24484	4.6243	2.20923	0.114056	0.508274
YDR345C	6.72725	8.73013	4.72438	0.541158	-0.885879	0.360701	0.919802
YDR346C	17.1686	25.3905	8.94676	0.352366	-1.50485	0.00341101	0.0393367
YDR347W	17.3271	20.8538	13.8004	0.661772	-0.595594	0.236634	0.761698
YDR348C	1.89316	2.35423	1.43209	0.608305	-0.717134	0.84742	1
YDR349C	11.9417	15.7928	8.09055	0.512293	-0.96496	0.101574	0.469899
YDR350C	1.57891	1.74421	1.41362	0.810463	-0.303181	1	1
YDR351W	2.90498	2.96425	2.84571	0.96001	-0.0588793	1	1
YDR352W	21.0049	10.8177	31.192	2.88341	1.52778	0.000938862	0.0137802
YDR353W	31.9584	28.3548	35.5621	1.25418	0.32675	0.402972	0.963629
YDR354W	5.3948	6.97684	3.81275	0.546486	-0.871743	0.400007	0.961798
YDR356W	1.841	2.26838	1.41362	0.623184	-0.68227	0.847602	1
YDR357C	16.2758	15.4404	17.1112	1.10821	0.148235	0.802562	1
YDR358W	11.8406	8.98768	14.6936	1.63486	0.709167	0.238551	0.763719
YDR359C	35.2253	40.4875	29.9631	0.740057	-0.434291	0.230826	0.752289
YDR361C	11.5338	7.85349	15.2141	1.93724	0.953999	0.132295	0.556251
YDR362C	24.521	38.1242	10.9178	0.286374	-1.80403	4.12e-05	0.000997229
YDR363W	1.98995	1.13419	2.84571	2.50902	1.32712	0.498383	1
YDR363W-A	25.3986	25.038	25.7591	1.0288	0.0409626	0.968353	1
YDR364C	4.64904	4.53676	4.76132	1.0495	0.0696977	1	1
YDR365C	3.32298	3.31672	3.32923	1.00377	0.00542916	1	1
YDR366C	9.03543	8.12011	9.95075	1.22544	0.293305	0.83687	1
YDR367W	3.29356	4.70846	1.87867	0.398998	-1.32555	0.370586	0.926105
YDR368W	36.4059	41.9741	30.8377	0.734684	-0.444803	0.208967	0.714129
YDR369C	9.43154	11.2561	7.60703	0.675816	-0.565297	0.425184	0.981017
YDR370C	1.51567	1.13419	1.89714	1.67268	0.742162	0.874016	1
YDR371W	8.63207	12.0378	5.22637	0.434164	-1.20369	0.0969965	0.454936
YDR372C	7.2311	9.2543	5.2079	0.562754	-0.829423	0.270577	0.812868
YDR373W	5.85246	7.50101	4.20392	0.560446	-0.835352	0.393697	0.957098
YDR374C	2.14601	2.8784	1.41362	0.491112	-1.02587	0.635039	1
YDR374W-A	1.04138	1.13419	0.94857	0.83634	-0.257838	1	1
YDR375C	42.5549	45.1959	39.9138	0.883128	-0.179305	0.622687	1
YDR376W	2.80804	2.26838	3.3477	1.47581	0.561507	0.802671	1
YDR377W	2.83946	3.31672	2.36219	0.712205	-0.489635	0.80625	1
YDR378C	9.25288	9.95017	8.5556	0.859844	-0.217853	0.790927	1
YDR379C-A	1.5249	1.13419	1.91561	1.68897	0.75614	0.873515	1
YDR379W	7.47926	7.85349	7.10504	0.904698	-0.144491	0.934403	1
YDR380W	182.227	203.847	160.607	0.787879	-0.343953	0.129278	0.549473
YDR381C-A	14.1612	13.6103	14.7121	1.08095	0.112302	0.898645	1
YDR381W	5.88188	6.10928	5.65448	0.925556	-0.111608	0.997976	1
YDR382W	7.05714	7.93934	6.17494	0.777765	-0.362594	0.718923	1
YDR383C	122.5	93.4511	151.549	1.6217	0.697506	0.00777916	0.0741961
YDR384C	5.63599	6.5476	4.72438	0.721543	-0.470842	0.616926	1
YDR385W	4.8874	2.7067	7.0681	2.61133	1.38478	0.178154	0.653232
YDR386W	3.35667	3.40257	3.31076	0.973016	-0.0394644	1	1
YDR387C	5.31989	5.41341	5.22637	0.965449	-0.0507284	1	1
YDR388W	17.2438	9.7694	24.7182	2.53017	1.33923	0.00783814	0.0745029
YDR389W	2.72234	4.01259	1.43209	0.356899	-1.48641	0.332386	0.894939
YDR390C	5.10898	4.09844	6.11953	1.49313	0.578344	0.551908	1
YDR391C	1.30347	1.65836	0.94857	0.571992	-0.805933	0.870294	1
YDR392W	2.27051	1.65836	2.88265	1.73825	0.797637	0.75911	1
YDR393W	57.6065	44.8525	70.3604	1.5687	0.649574	0.0414069	0.254979
YDR394W	6.37876	5.67095	7.08657	1.24962	0.321495	0.765859	1
YDR395W	11.9812	14.0486	9.9138	0.705678	-0.502917	0.426495	0.982634
YDR397C	11.9568	7.41517	16.4984	2.22495	1.15377	0.106148	0.483757
YDR398W	10.0222	6.28097	13.7635	2.1913	1.13179	0.0836199	0.412017
YDR399W	10.6985	11.4278	9.96922	0.872369	-0.19699	0.851502	1
YDR400W	3.62288	3.48842	3.75734	1.07709	0.107136	1	1
YDR402C	41.2101	47.3785	35.0417	0.739611	-0.43516	0.216923	0.726654
YDR403W	12.0599	11.3419	12.778	1.12662	0.171997	0.824667	1
YDR404C	7.66488	10.1219	5.2079	0.514519	-0.958703	0.211537	0.717948
YDR405W	2.85978	3.8409	1.87867	0.489123	-1.03173	0.486242	1
YDR406W	84.9148	73.1124	96.7172	1.32286	0.403656	0.144772	0.58262
YDR407C	6.00141	6.36682	5.63601	0.885215	-0.175901	0.999811	1
YDR408C	31.9299	22.1596	41.7001	1.8818	0.912117	0.0181091	0.1404
YDR409W	78.9848	109.072	48.8975	0.448304	-1.15745	3.53e-05	0.00088371
YDR410C	19.9757	19.5479	20.4035	1.04377	0.0618039	0.985084	1
YDR411C	9.75688	12.3903	7.12351	0.574928	-0.798546	0.237752	0.763243
YDR412W	5.87491	5.14678	6.60305	1.28295	0.35946	0.733194	1
YDR414C	25.8121	20.7679	30.8562	1.48576	0.571205	0.193009	0.682426
YDR415C	12.9645	8.46351	17.4654	2.06361	1.04517	0.100001	0.465178
YDR416W	42.5152	24.6947	60.3358	2.44327	1.28881	0.000331556	0.00589484
YDR418W	12.3992	14.4011	10.3973	0.721982	-0.469965	0.432939	0.988547
YDR419W	18.289	20.4154	16.1626	0.791686	-0.336999	0.52889	1
YDR420W	3.09458	2.8784	3.31076	1.15021	0.201894	1	1
YDR421W	42.4991	34.1297	50.8685	1.49045	0.575744	0.138079	0.571223
YDR422C	3.37699	3.92674	2.82724	0.719996	-0.47394	0.800512	1
YDR423C	3.78106	2.35423	5.2079	2.21214	1.14545	0.305543	0.858713
YDR424C	25.3334	24.6088	26.058	1.05889	0.0825494	0.918486	1
YDR425W	21.3903	7.32932	35.4513	4.83692	2.27409	7.65e-06	0.000231196
YDR427W	55.7634	66.4789	45.0478	0.677625	-0.56144	0.0808497	0.403621
YDR428C	178.754	150.59	206.917	1.37405	0.458431	0.0491605	0.289962
YDR429C	13.1087	11.9519	14.2655	1.19357	0.255285	0.680404	1
YDR430C	7.39285	5.31848	9.46723	1.78006	0.831927	0.279042	0.821802
YDR432W	1.77775	1.65836	1.89714	1.14398	0.194067	1	1
YDR434W	31.8607	35.2458	28.4756	0.807914	-0.307726	0.466996	1
YDR435C	2.81913	2.79255	2.84571	1.01903	0.0272034	1	1
YDR436W	14.3512	12.0378	16.6646	1.38436	0.469219	0.396987	0.96002
YDR437W	7.99931	9.34015	6.65846	0.712885	-0.488258	0.505256	1
YDR438W	16.926	19.1954	14.6567	0.76355	-0.389205	0.449968	1
YDR439W	8.76951	11.8661	5.67295	0.478081	-1.06467	0.130839	0.55304
YDR440W	6.35643	2.7067	10.0062	3.69681	1.88628	0.0350374	0.226144
YDR441C	13.1032	13.0003	13.2061	1.01583	0.0226618	1	1
YDR443C	3.16066	4.88924	1.43209	0.292907	-1.77149	0.142937	0.579789
YDR444W	1.30347	1.65836	0.94857	0.571992	-0.805933	0.861708	1
YDR446W	44.4863	28.0023	60.9703	2.17733	1.12256	0.00076515	0.011773
YDR447C	2.57737	2.79255	2.36219	0.845889	-0.24146	1	1
YDR448W	49.2336	36.5517	61.9156	1.69392	0.760367	0.0193271	0.146836
YDR449C	3.28418	2.79255	3.77581	1.3521	0.435201	0.840043	1
YDR450W	12.8034	14.7445	10.8624	0.736708	-0.440836	0.495966	1
YDR451C	27.5124	29.8414	25.1833	0.843903	-0.244851	0.564484	1
YDR452W	87.7454	19.8145	155.676	7.85668	2.97392	3.42e-21	7.34e-19
YDR453C	10.8382	10.2936	11.3828	1.10582	0.145117	0.863118	1
YDR454C	12.8215	16.2311	9.41181	0.579861	-0.78622	0.227548	0.746023
YDR456W	5.41683	6.10928	4.72438	0.773312	-0.370877	0.741267	1
YDR457W	8.5259	11.3419	5.70989	0.503433	-0.990129	0.190128	0.675722
YDR458C	9.72434	8.54936	10.8993	1.27487	0.35035	0.632013	1
YDR459C	4.78876	3.40257	6.17494	1.81478	0.859799	0.405738	0.965486
YDR460W	2.02875	1.65836	2.39913	1.44669	0.532753	0.935082	1
YDR461C-A	1.04138	1.13419	0.94857	0.83634	-0.257838	1	1
YDR461W	1.04138	1.13419	0.94857	0.83634	-0.257838	1	1
YDR462W	1.50643	1.13419	1.87867	1.6564	0.728047	0.876232	1
YDR463W	2.85978	3.8409	1.87867	0.489123	-1.03173	0.4679	1
YDR464W	36.0006	32.2906	39.7106	1.22979	0.298411	0.45804	1
YDR465C	22.9128	25.9056	19.92	0.768944	-0.37905	0.455429	1
YDR466W	60.87	65.0104	56.7295	0.872621	-0.196573	0.520108	1
YDR468C	35.5232	31.6715	39.3749	1.24323	0.31409	0.397389	0.96063
YDR469W	6.05115	5.49926	6.60305	1.20072	0.263895	0.882145	1
YDR470C	54.8097	52.2586	57.3608	1.09763	0.134395	0.665954	1
YDR471W	8.69219	7.41517	9.96922	1.34444	0.427001	0.594245	1
YDR472W	8.04821	9.51185	6.58457	0.69225	-0.530636	0.504746	1
YDR473C	9.67032	7.93934	11.4013	1.43605	0.522109	0.464589	1
YDR475C	88.626	94.6711	82.581	0.872293	-0.197115	0.476241	1
YDR476C	25.4044	16.6604	34.1485	2.04968	1.0354	0.0110474	0.0977858
YDR477W	5.99729	6.80515	5.18943	0.762574	-0.391051	0.727651	1
YDR478W	42.999	42.3085	43.6896	1.03264	0.0463442	0.886342	1
YDR479C	132.375	123.988	140.761	1.13528	0.183043	0.467015	1
YDR480W	28.3425	39.6108	17.0743	0.43105	-1.21407	0.00270758	0.0331872
YDR481C	13.754	9.95017	17.5578	1.76457	0.819317	0.158199	0.608016
YDR482C	3.28233	2.26838	4.29627	1.89398	0.921421	0.528607	1
YDR483W	5.81878	7.41517	4.22239	0.569426	-0.81242	0.395833	0.959753
YDR484W	7.7918	9.85525	5.72836	0.58125	-0.78277	0.36771	0.924386
YDR485C	4.60797	4.97509	4.24086	0.852419	-0.230366	0.909254	1
YDR486C	10.5984	5.49926	15.6976	2.85449	1.51323	0.0219923	0.161002
YDR487C	6.13287	6.10928	6.15647	1.00772	0.011101	1	1
YDR488C	1.5249	1.13419	1.91561	1.68897	0.75614	0.881455	1
YDR489W	52.7538	50.3427	55.1648	1.09579	0.131965	0.703204	1
YDR490C	134.311	128.087	140.536	1.09719	0.133819	0.603479	1
YDR492W	2.04396	1.74421	2.34372	1.34371	0.426224	0.935825	1
YDR493W	8.02517	2.26838	13.782	6.07568	2.60305	0.00159364	0.0213647
YDR494W	16.9426	18.6712	15.2141	0.81484	-0.295412	0.595473	1
YDR495C	9.84856	10.7319	8.96523	0.835383	-0.259491	0.768259	1
YDR496C	7.50784	7.50101	7.51467	1.00182	0.00262477	1	1
YDR497C	6.43561	7.68179	5.18943	0.675549	-0.565867	0.502148	1
YDR498C	10.4249	11.8661	8.98371	0.757091	-0.401461	0.576922	1
YDR499W	23.6858	24.532	22.8396	0.931009	-0.103132	0.765135	1
YDR500C	8.42556	8.81598	8.03514	0.911428	-0.133799	0.90627	1
YDR501W	65.8409	66.2305	65.4513	0.988235	-0.0170733	0.963277	1
YDR502C	16.1133	28.8789	3.3477	0.115922	-3.10878	5.85e-07	2.32e-05
YDR503C	12.4229	10.2077	14.6382	1.43403	0.520076	0.390775	0.951497
YDR504C	14.7683	6.19513	23.3415	3.76773	1.91369	0.000542107	0.00896776
YDR505C	6.85815	6.10928	7.60703	1.24516	0.316331	0.795369	1
YDR506C	38.6256	32.5391	44.7121	1.3741	0.458492	0.188567	0.673377
YDR507C	2.53857	2.26838	2.80877	1.23823	0.308274	0.9773	1
YDR508C	14.2312	13.2669	15.1956	1.14538	0.195821	0.828702	1
YDR510W	10.733	10.4743	10.9917	1.04939	0.0695507	1	1
YDR511W	33.8641	37.1708	30.5574	0.822082	-0.282646	0.449962	1
YDR512C	39.7035	42.3943	37.0127	0.873058	-0.195851	0.652612	1
YDR513W	2.08276	2.26838	1.89714	0.83634	-0.257838	1	1
YDR514C	3.03318	2.79255	3.27382	1.17234	0.229389	1	1
YDR515W	2.01028	1.65836	2.36219	1.42441	0.510365	0.937639	1
YDR516C	15.7053	12.4761	18.9345	1.51766	0.601847	0.233862	0.757757
YDR517W	5.83524	4.97509	6.6954	1.34579	0.428449	0.736556	1
YDR518W	7.22258	11.5995	2.84571	0.245331	-2.0272	0.0122981	0.1058
YDR519W	11.1684	15.2687	7.0681	0.462915	-1.11118	0.0819997	0.406505
YDR520C	22.3198	33.7773	10.8624	0.321588	-1.63671	0.000228816	0.00434346
YDR522C	48.829	46.8634	50.7947	1.08389	0.116216	0.79283	1
YDR523C	2.63649	3.8409	1.43209	0.372853	-1.42332	0.358185	0.91976
YDR524C	4.68969	5.58511	3.79428	0.679357	-0.557759	0.619969	1
YDR524C-B	6.72782	9.15938	4.29627	0.469057	-1.09216	0.183687	0.663942
YDR524W-C	5789.48	6453.99	5124.97	0.794078	-0.332648	0.0697304	0.368403
YDR525W-A	3.48529	1.74421	5.22637	2.99641	1.58323	0.195303	0.686112
YDR527W	32.34	21.9021	42.778	1.95315	0.965799	0.0130356	0.110377
YDR528W	1.34639	1.74421	0.94857	0.543839	-0.878749	0.859217	1
YDR529C	3.45758	1.74421	5.17096	2.96464	1.56786	0.191804	0.680033
YDR530C	6.16358	2.8784	9.44875	3.28264	1.71486	0.0464858	0.278785
YDR531W	3.8942	4.01259	3.77581	0.94099	-0.0877494	1	1
YDR532C	60.4485	47.1118	73.7853	1.56617	0.647243	0.0321834	0.213066
YDR533C	26.5089	23.0363	29.9815	1.30149	0.380166	0.387006	0.947634
YDR534C	1.04138	1.13419	0.94857	0.83634	-0.257838	1	1
YDR536W	87.7437	85.5026	89.9848	1.05242	0.0737126	0.785592	1
YDR538W	4.04826	3.31672	4.77979	1.44112	0.527188	0.743684	1
YDR539W	3.22108	4.09844	2.34372	0.571856	-0.806277	0.641376	1
YDR540C	9.8163	17.2704	2.36219	0.136777	-2.87011	0.000148964	0.00296776
YDR541C	2.67018	3.92674	1.41362	0.359998	-1.47394	0.301888	0.855457
YDR542W	1.04138	1.13419	0.94857	0.83634	-0.257838	1	1
YDR545W	1.04138	1.13419	0.94857	0.83634	-0.257838	1	1
YEL001C	30.0592	31.2332	28.8852	0.924824	-0.112749	0.843087	1
YEL002C	12.2207	15.0111	9.43028	0.62822	-0.670657	0.248194	0.783673
YEL003W	5.53636	6.36682	4.70591	0.739129	-0.436101	0.749549	1
YEL004W	19.4097	21.2062	17.6132	0.830566	-0.267832	0.589988	1
YEL005C	7.46888	11.6085	3.32923	0.286792	-1.80193	0.0175078	0.137226
YEL006W	2.43766	3.92674	0.94857	0.241566	-2.04951	0.217235	0.726952
YEL007W	2.27236	2.18253	2.36219	1.08232	0.114121	1	1
YEL009C	5.74842	3.92674	7.57009	1.92783	0.946976	0.315056	0.867979
YEL011W	112.266	180.879	43.6527	0.241337	-2.05088	4.36e-14	5.85e-12
YEL012W	2.0532	1.74421	2.36219	1.3543	0.43755	0.935411	1
YEL013W	4.37772	4.01259	4.74285	1.18199	0.241219	0.922091	1
YEL015W	5.20917	4.70846	5.70989	1.21269	0.278207	0.816057	1
YEL016C	94.6352	95.8639	93.4064	0.974365	-0.0374663	0.993532	1
YEL017C-A	9.35395	10.2077	8.50018	0.832721	-0.264094	0.784073	1
YEL017W	49.9922	53.8402	46.1442	0.857057	-0.222536	0.481431	1
YEL018W	5.0804	4.45091	5.70989	1.28286	0.359361	0.81893	1
YEL019C	1.04138	1.13419	0.94857	0.83634	-0.257838	1	1
YEL020C	2.63877	2.8784	2.39913	0.833494	-0.262756	1	1
YEL020W-A	8.44332	4.53676	12.3499	2.72218	1.44476	0.0649465	0.352684
YEL021W	53.2757	1.13419	105.417	92.9449	6.5383	2.39e-12	2.37e-10
YEL022W	51.4361	2.26838	100.604	44.3505	5.47088	3.44e-26	1.05e-23
YEL023C	2.95884	1.65836	4.25933	2.56839	1.36087	0.344249	0.909694
YEL024W	3.24651	5.06093	1.43209	0.282969	-1.82128	0.187984	0.672044
YEL025C	2.34485	2.79255	1.89714	0.679357	-0.557759	0.827065	1
YEL026W	4.32386	5.31848	3.32923	0.625974	-0.675826	0.630129	1
YEL027W	11.6653	14.8303	8.50018	0.573162	-0.802985	0.361818	0.920639
YEL029C	15.2819	7.85349	22.7103	2.89174	1.53194	0.00424801	0.0467281
YEL030W	10.1098	5.06093	15.1586	2.99523	1.58266	0.0155679	0.125854
YEL031W	7.18534	7.76764	6.60305	0.850071	-0.234345	0.834768	1
YEL032W	15.0853	13.5244	16.6461	1.23082	0.299619	0.626589	1
YEL033W	2.21324	1.13419	3.29229	2.90276	1.53743	0.371117	0.927062
YEL034W	8.5043	6.10928	10.8993	1.78406	0.835164	0.260441	0.802651
YEL035C	6.17352	7.15762	5.18943	0.725021	-0.463905	0.61903	1
YEL036C	14.2204	2.79255	25.6483	9.18454	3.19921	1.32e-06	4.64e-05
YEL037C	4.80397	3.48842	6.11953	1.75424	0.810845	0.392871	0.955453
YEL038W	1.28314	1.13419	1.43209	1.26265	0.336458	1	1
YEL039C	2.97732	1.65836	4.29627	2.59067	1.37333	0.355764	0.917204
YEL040W	11.1155	10.9036	11.3274	1.03887	0.0550168	0.977043	1
YEL041W	88.9336	39.0957	138.772	3.54953	1.82763	6.05e-10	4.33e-08
YEL042W	9.21934	11.7802	6.65846	0.565223	-0.823108	0.232115	0.754474
YEL043W	3.77879	3.31672	4.24086	1.27863	0.354597	0.891343	1
YEL044W	9.8234	6.36682	13.28	2.08581	1.06061	0.105944	0.483166
YEL046C	4.71812	3.31672	6.11953	1.84505	0.883661	0.415784	0.974063
YEL047C	8.33104	9.07353	7.58856	0.83634	-0.257838	0.803186	1
YEL048C	2.82609	3.75505	1.89714	0.505224	-0.985005	0.467523	1
YEL049W	6.0095	10.1219	1.89714	0.18743	-2.41558	0.00649577	0.0646063
YEL050C	2.3042	1.74421	2.86418	1.64211	0.715548	0.734842	1
YEL051W	19.9249	12.3044	27.5455	2.23867	1.16264	0.0182761	0.141027
YEL052W	5.85459	4.62261	7.08657	1.53302	0.616378	0.508175	1
YEL053C	5.0173	5.7568	4.2778	0.743086	-0.428399	0.754533	1
YEL054C	9.63451	10.7319	8.53713	0.795491	-0.330082	0.677443	1
YEL055C	89.6501	78.2683	101.032	1.29084	0.368312	0.184764	0.664513
YEL056W	128.885	126.772	130.998	1.03334	0.0473131	0.837159	1
YEL057C	62.2446	46.1675	78.3216	1.69647	0.762533	0.0132632	0.111859
YEL058W	12.8597	7.15762	18.5618	2.59329	1.37478	0.0226403	0.163816
YEL059C-A	1.74819	1.13419	2.36219	2.08271	1.05846	0.623576	1
YEL060C	38.3277	55.137	21.5183	0.390269	-1.35746	0.000299578	0.00544571
YEL061C	4.03902	3.31672	4.76132	1.43555	0.521602	0.750833	1
YEL062W	2.82609	3.75505	1.89714	0.505224	-0.985005	0.457313	1
YEL063C	4.9785	5.23263	4.72438	0.902868	-0.147413	1	1
YEL064C	5.35585	4.53676	6.17494	1.36109	0.444761	0.702905	1
YEL065W	9.19789	8.46351	9.93227	1.17354	0.230868	0.806752	1
YEL066W	9.6517	6.02343	13.28	2.20472	1.1406	0.114823	0.509927
YEL067C	63.7958	68.2413	59.3502	0.869711	-0.201391	0.491332	1
YEL069C	5.07742	1.13419	9.02065	7.95338	2.99157	0.00647054	0.0645549
YEL070W	1.5249	1.13419	1.91561	1.68897	0.75614	0.880772	1
YEL071W	10.9789	10.036	11.9218	1.1879	0.248411	0.792324	1
YEL072W	1.04138	1.13419	0.94857	0.83634	-0.257838	1	1
YEL073C	1.57891	1.74421	1.41362	0.810463	-0.303181	1	1
YEL075C	1.04138	1.13419	0.94857	0.83634	-0.257838	1	1
YEL076C	1.04138	1.13419	0.94857	0.83634	-0.257838	1	1
YEL076C-A	1.04138	1.13419	0.94857	0.83634	-0.257838	1	1
YEL077C	1.53599	1.65836	1.41362	0.852419	-0.230366	1	1
YER001W	4.23573	6.10928	2.36219	0.386656	-1.37088	0.192938	0.682426
YER002W	10.5929	11.1611	10.0246	0.898173	-0.154935	0.960984	1
YER003C	4.00548	5.14678	2.86418	0.556499	-0.845549	0.488163	1
YER004W	7.03454	8.37766	5.69142	0.679357	-0.557759	0.509554	1
YER005W	136.954	154.259	119.649	0.775637	-0.366546	0.138951	0.571342
YER006W	8.34213	9.5977	7.08657	0.738361	-0.437602	0.601954	1
YER007C-A	9.29483	9.15938	9.43028	1.02958	0.0420518	1	1
YER007W	87.2815	98.0646	76.4984	0.780082	-0.358303	0.198988	0.693279
YER008C	16.0117	15.097	16.9265	1.12119	0.165025	0.820398	1
YER009W	2.61106	2.8784	2.34372	0.814243	-0.296469	1	1
YER010C	48.5345	50.9618	46.1072	0.90474	-0.144424	0.653077	1
YER011W	2.46423	1.13419	3.79428	3.34536	1.74216	0.278171	0.821116
YER012W	18.1857	14.5728	21.7986	1.49585	0.580961	0.275775	0.81704
YER013W	1.82991	1.74421	1.91561	1.09827	0.135229	1	1
YER014C-A	244.237	273.484	214.99	0.786112	-0.347192	0.140669	0.575096
YER014W	3.1537	3.92674	2.38066	0.606268	-0.721972	0.637196	1
YER015W	15.3235	23.5605	7.08657	0.300782	-1.73321	0.00140297	0.0191274
YER016W	1.75743	1.13419	2.38066	2.09899	1.0697	0.65567	1
YER017C	5.42663	6.53852	4.31474	0.659895	-0.599691	0.724774	1
YER018C	109.547	136.568	82.5256	0.60428	-0.726712	0.00717499	0.069222
YER019C-A	49.7565	48.0653	51.4477	1.07037	0.0981116	0.723665	1
YER019W	282.91	323.244	242.575	0.750439	-0.414193	0.0662853	0.357541
YER020W	1.82991	1.74421	1.91561	1.09827	0.135229	1	1
YER021W	11.7743	16.927	6.62152	0.39118	-1.35409	0.027564	0.188795
YER022W	1.57891	1.74421	1.41362	0.810463	-0.303181	1	1
YER023W	6.24373	8.73013	3.75734	0.430387	-1.21629	0.174766	0.645221
YER024W	100.745	93.9662	107.524	1.14429	0.194447	0.453251	1
YER025W	8.91036	13.5244	4.29627	0.317667	-1.65441	0.0207077	0.155127
YER026C	5.96345	4.80339	7.12351	1.48302	0.568535	0.714878	1
YER027C	4.22862	3.23088	5.22637	1.61763	0.693884	0.620458	1
YER028C	17.5345	16.4887	18.5802	1.12685	0.172291	0.776361	1
YER029C	1.98995	1.13419	2.84571	2.50902	1.32712	0.512327	1
YER030W	96.788	98.4757	95.1004	0.965724	-0.0503166	0.978322	1
YER031C	7.27104	6.02343	8.51866	1.41425	0.500041	0.596239	1
YER032W	5.28862	6.28097	4.29627	0.684013	-0.547904	0.615644	1
YER033C	6.22811	8.19688	4.25933	0.519628	-0.94445	0.311102	0.863768
YER034W	2.72632	1.65836	3.79428	2.28797	1.19407	0.472196	1
YER035W	11.5042	7.32932	15.6791	2.13923	1.09709	0.0842809	0.41369
YER036C	25.114	27.5731	22.6548	0.82163	-0.283439	0.611671	1
YER037W	199.3	239.075	159.526	0.667263	-0.583672	0.0111232	0.0979174
YER038C	30.9313	55.241	6.62152	0.119866	-3.06051	0.0108065	0.0965832
YER039C	14.9828	13.8769	16.0887	1.15939	0.213365	0.773828	1
YER039C-A	8.43707	7.85349	9.02065	1.14862	0.199897	0.873448	1
YER040W	1.04138	1.13419	0.94857	0.83634	-0.257838	1	1
YER041W	5.09589	1.13419	9.05759	7.98595	2.99746	0.00617475	0.0622798
YER042W	5.66968	6.63345	4.70591	0.709421	-0.495286	0.626071	1
YER043C	16.3039	11.961	20.6469	1.72618	0.787585	0.362409	0.920764
YER044C	5.93291	3.40257	8.46324	2.48731	1.31458	0.14412	0.582147
YER044C-A	15.9603	10.1219	21.7986	2.15362	1.10676	0.0386419	0.24307
YER045C	21.8998	30.9847	12.8149	0.413589	-1.27373	0.00397273	0.044306
YER046W	5.22495	7.15762	3.29229	0.45997	-1.12039	0.22037	0.733232
YER047C	3.18326	4.45091	1.91561	0.430386	-1.2163	0.346713	0.910326
YER048C	4.50732	3.23088	5.78377	1.79016	0.840086	0.568392	1
YER048W-A	2.4081	3.40257	1.41362	0.415456	-1.26723	0.429685	0.986648
YER049W	11.095	8.46351	13.7266	1.62185	0.697642	0.286321	0.829198
YER050C	2.0532	1.74421	2.36219	1.3543	0.43755	0.934573	1
YER051W	3.76372	5.14678	2.38066	0.462553	-1.11231	0.364558	0.923585
YER052C	7.7189	10.7319	4.70591	0.438497	-1.18936	0.120578	0.526073
YER053C	7.45666	8.29181	6.62152	0.798561	-0.324525	0.702115	1
YER053C-A	1.04138	1.13419	0.94857	0.83634	-0.257838	1	1
YER054C	24.4127	10.8087	38.0167	3.51724	1.81444	0.000144209	0.00288195
YER055C	28.4453	24.6947	32.196	1.30376	0.382681	0.364606	0.923585
YER056C	10.2208	9.5977	10.8439	1.12984	0.176124	0.855713	1
YER056C-A	11.2396	11.1702	11.309	1.01242	0.0178087	1	1
YER057C	69.3144	86.1217	52.5071	0.609684	-0.713865	0.0144658	0.118734
YER058W	5.19979	2.79255	7.60703	2.72404	1.44575	0.141316	0.576416
YER059W	27.5306	33.244	21.8171	0.656272	-0.607635	0.288974	0.832641
YER060W	148.183	208.149	88.217	0.423817	-1.23849	0.0824973	0.408362
YER060W-A	74.7231	74.694	74.7523	1.00078	0.00112578	1	1
YER061C	2.42146	2.96425	1.87867	0.633775	-0.657957	0.838107	1
YER062C	82.2404	77.5633	86.9175	1.1206	0.164272	0.861789	1
YER063W	54.956	45.6343	64.2778	1.40854	0.494203	0.119428	0.522801
YER064C	10.4636	3.92674	17.0004	4.32938	2.11416	0.00156237	0.0210332
YER065C	232.801	312.657	152.945	0.489177	-1.03157	0.00047969	0.00803855
YER066W	1.2739	1.13419	1.41362	1.24637	0.31773	1	1
YER067W	5.10486	4.53676	5.67295	1.25044	0.322435	0.823238	1
YER068W	3.16707	3.48842	2.84571	0.815758	-0.293786	0.990859	1
YER069W	5.67381	6.19513	5.15249	0.8317	-0.265865	0.88057	1
YER070W	11.6429	11.8661	11.4198	0.962388	-0.055309	1	1
YER071C	25.6721	31.8523	19.4919	0.611945	-0.708525	0.0839251	0.412888
YER072W	85.2322	36.3032	134.161	3.69558	1.8858	1.21e-10	1e-08
YER073W	2.95884	1.65836	4.25933	2.56839	1.36087	0.325573	0.885069
YER074W	2.15525	2.8784	1.43209	0.49753	-1.00715	0.635694	1
YER074W-A	11.5498	14.1345	8.96523	0.634282	-0.656804	0.303125	0.856434
YER075C	14.5321	14.3152	14.749	1.0303	0.0430661	1	1
YER076C	3.57995	3.40257	3.75734	1.10426	0.143084	1	1
YER077C	7.98353	6.89099	9.07606	1.31709	0.397354	0.64097	1
YER078C	19.1627	16.9179	21.4075	1.26537	0.33956	0.448269	1
YER078W-A	1.30347	1.65836	0.94857	0.571992	-0.805933	0.872861	1
YER079W	18.7247	28.3548	9.09453	0.320741	-1.64052	0.000657118	0.0103896
YER080W	5.49159	5.7568	5.22637	0.907859	-0.139459	1	1
YER081W	11.6248	4.53676	18.7128	4.1247	2.04429	0.177122	0.65213
YER082C	9.04256	4.45091	13.6342	3.06324	1.61506	0.149585	0.590919
YER083C	3.32298	3.31672	3.32923	1.00377	0.00542916	1	1
YER085C	3.06089	2.79255	3.32923	1.19218	0.253603	1	1
YER086W	8.56557	11.5136	5.61753	0.487904	-1.03533	0.17294	0.642915
YER087C-B	3.07198	3.31672	2.82724	0.852419	-0.230366	0.988015	1
YER087W	10.9664	10.1219	11.8109	1.16687	0.222648	0.782458	1
YER088C	17.6602	15.3636	19.9569	1.29897	0.377373	0.513752	1
YER089C	23.015	24.3422	21.6878	0.890956	-0.166574	0.770455	1
YER090W	5.34021	5.93758	4.74285	0.798785	-0.324121	0.7391	1
YER091C	3.55736	3.8409	3.27382	0.852358	-0.230469	0.956217	1
YER092W	17.9658	16.4028	19.5288	1.19057	0.251657	0.648466	1
YER093C	122.543	101.295	143.791	1.41952	0.505408	0.0469361	0.27992
YER093C-A	8.99705	6.10928	11.8848	1.94537	0.960047	0.174443	0.644769
YER094C	13.1929	8.90183	17.4839	1.96408	0.973852	0.101368	0.469283
YER095W	2.71311	4.01259	1.41362	0.352296	-1.50514	0.32433	0.882478
YER096W	2.87315	3.40257	2.34372	0.688808	-0.537827	0.803747	1
YER098W	58.0466	58.8062	57.2869	0.974163	-0.0377645	0.950272	1
YER099C	13.5999	10.646	16.5538	1.55492	0.636845	0.274825	0.816617
YER100W	2.36745	2.35423	2.38066	1.01123	0.0161056	1	1
YER101C	5.08226	4.97509	5.18943	1.04308	0.0608537	1	1
YER102W	2.38777	2.8784	1.89714	0.659095	-0.601442	0.841356	1
YER103W	3.20984	1.65836	4.76132	2.8711	1.5216	0.264672	0.80456
YER104W	38.3745	33.244	43.5049	1.30865	0.388084	0.278386	0.821165
YER105C	48.434	60.302	36.5661	0.606383	-0.721698	0.0255892	0.177865
YER106W	1.51567	1.13419	1.89714	1.67268	0.742162	0.882486	1
YER107C	4.8051	6.28097	3.32923	0.53005	-0.9158	0.383864	0.943891
YER109C	8.29565	10.3794	6.21188	0.598481	-0.740624	0.333023	0.895531
YER110C	16.7773	16.927	16.6277	0.982316	-0.0257412	1	1
YER111C	9.24663	13.2669	5.22637	0.393941	-1.34395	0.0461663	0.277386
YER112W	3.97365	5.58511	2.36219	0.422944	-1.24146	0.244519	0.775496
YER113C	3.05904	2.26838	3.84969	1.69711	0.763079	0.669281	1
YER114C	5.24342	7.15762	3.32923	0.465131	-1.10429	0.238775	0.764057
YER115C	2.6203	2.8784	2.36219	0.82066	-0.285144	1	1
YER116C	11.408	10.9127	11.9033	1.09078	0.125358	0.993679	1
YER117W	2.33561	2.79255	1.87867	0.672742	-0.571874	0.824557	1
YER118C	9.15795	11.6944	6.62152	0.566213	-0.820582	0.25253	0.792606
YER119C	67.778	52.5253	83.0308	1.58078	0.660636	0.0842355	0.41369
YER120W	4.50593	3.8409	5.17096	1.34629	0.428988	0.793857	1
YER121W	6.02257	5.85173	6.19341	1.05839	0.0818703	1	1
YER122C	3.80835	3.8409	3.77581	0.983054	-0.0246573	1	1
YER123W	2.67018	3.92674	1.41362	0.359998	-1.47394	0.327761	0.887591
YER124C	27.495	32.634	22.356	0.685054	-0.545711	0.18355	0.663942
YER125W	12.2793	13.6961	10.8624	0.793097	-0.33443	0.646726	1
YER126C	6.16883	5.23263	7.10504	1.35783	0.441305	0.647205	1
YER127W	2.06244	1.74421	2.38066	1.36489	0.448787	0.933104	1
YER128W	7.90764	4.45091	11.3644	2.55326	1.35234	0.077151	0.392774
YER129W	13.8745	4.53676	23.2122	5.11648	2.35515	0.000124234	0.00253792
YER130C	9.0765	7.68179	10.4712	1.36312	0.446913	0.6222	1
YER131W	9.19093	7.50101	10.8808	1.45058	0.536633	0.430217	0.986648
YER132C	11.6276	9.86432	13.3908	1.3575	0.44095	0.650666	1
YER133W	25.7777	23.6372	27.9182	1.18111	0.240142	0.53379	1
YER134C	6.18333	7.58686	4.77979	0.630009	-0.666556	0.521609	1
YER136W	5.8374	9.33107	2.34372	0.251173	-1.99324	0.0390877	0.245394
YER137C	2.54596	1.74421	3.3477	1.91932	0.940596	0.572663	1
YER138W-A	1.04138	1.13419	0.94857	0.83634	-0.257838	1	1
YER139C	14.7692	12.3903	17.1481	1.384	0.468846	0.424041	0.980657
YER140W	6.46261	3.40257	9.52264	2.79866	1.48474	0.088275	0.427426
YER141W	19.9599	17.0987	22.8211	1.33467	0.41648	0.376202	0.933921
YER142C	8.80818	3.92674	13.6896	3.48625	1.80168	0.0140139	0.115792
YER143W	28.9726	30.9756	26.9696	0.870671	-0.1998	0.642779	1
YER144C	13.2351	11.2561	15.2141	1.35163	0.434703	0.490398	1
YER145C	41.8127	26.1722	57.4531	2.19519	1.13435	0.000971976	0.0141512
YER146W	3.51258	3.23088	3.79428	1.17438	0.231901	1	1
YER147C	29.9571	30.099	29.8153	0.990575	-0.0136622	1	1
YER148W	3.20246	2.18253	4.22239	1.93463	0.952055	0.503555	1
YER149C	6.95907	4.45091	9.46723	2.12703	1.08884	0.17749	0.652282
YER150W	11.5797	11.2561	11.9033	1.0575	0.0806593	0.991561	1
YER151C	1.34639	1.74421	0.94857	0.543839	-0.878749	0.861707	1
YER152C	2.2428	1.65836	2.82724	1.70484	0.769634	0.755531	1
YER153C	9.99566	9.07353	10.9178	1.20326	0.266945	0.738379	1
YER154W	33.7042	33.1491	34.2593	1.03349	0.047528	0.910968	1
YER155C	9.49067	12.3044	6.67693	0.542646	-0.881918	0.179543	0.655767
YER156C	38.0843	19.7196	56.4491	2.86259	1.51732	5.38e-05	0.00124633
YER157W	6.17807	5.23263	7.12351	1.36136	0.445051	0.650044	1
YER158C	20.4484	22.8555	18.0413	0.789363	-0.34124	0.511447	1
YER159C	5.85259	2.18253	9.52264	4.36311	2.12536	0.0224186	0.16291
YER161C	1.2739	1.13419	1.41362	1.24637	0.31773	1	1
YER162C	33.0942	41.0975	25.0909	0.610522	-0.711885	0.0604688	0.335735
YER163C	9.73415	4.36507	15.1032	3.46002	1.79078	0.00913629	0.0839886
YER164W	5.34847	5.06093	5.63601	1.11363	0.155269	0.978144	1
YER165W	7.58301	7.59594	7.57009	0.996596	-0.00491906	1	1
YER166W	7.41601	7.24347	7.58856	1.04764	0.067145	1	1
YER167W	1.76666	1.13419	2.39913	2.11528	1.08085	0.650962	1
YER168C	1.82068	1.74421	1.89714	1.08768	0.121251	1	1
YER169W	11.8277	7.93934	15.716	1.97952	0.985148	0.144584	0.582284
YER170W	18.9358	19.7196	18.1521	0.920513	-0.11949	0.839123	1
YER171W	32.1809	35.9416	28.4201	0.79073	-0.338742	0.418024	0.974793
YER172C	37.9466	43.6234	32.2698	0.739736	-0.434917	0.234557	0.759244
YER173W	3.67674	2.18253	5.17096	2.36925	1.24443	0.310922	0.863768
YER174C	2.52336	2.18253	2.86418	1.31232	0.392118	0.978517	1
YER175C	10.5514	13.0861	8.01666	0.612608	-0.706963	0.302895	0.856434
YER175W-A	21.8333	21.2921	22.3745	1.05084	0.0715387	0.960099	1
YER176W	49.7188	35.8649	63.5726	1.77256	0.825835	0.0250763	0.17585
YER177W	30.9802	41.6307	20.3296	0.488331	-1.03407	0.00803827	0.0758999
YER178W	4.60101	4.01259	5.18943	1.29329	0.37104	0.783815	1
YER179W	52.374	73.0356	31.7124	0.434205	-1.20355	0.000175823	0.00343897
YER180C	1.30347	1.65836	0.94857	0.571992	-0.805933	0.86893	1
YER180C-A	1.51567	1.13419	1.89714	1.67268	0.742162	0.882761	1
YER182W	2.08276	2.26838	1.89714	0.83634	-0.257838	1	1
YER183C	3.29527	3.31672	3.27382	0.987063	-0.0187854	1	1
YER184C	22.2337	21.2921	23.1753	1.08845	0.122272	0.844107	1
YER185W	2.38777	2.8784	1.89714	0.659095	-0.601442	0.821568	1
YER186C	2.15525	2.8784	1.43209	0.49753	-1.00715	0.623314	1
YER187W	3.70047	4.53676	2.86418	0.631327	-0.663542	0.648692	1
YER188C-A	1.04138	1.13419	0.94857	0.83634	-0.257838	1	1
YER189W	1.04138	1.13419	0.94857	0.83634	-0.257838	1	1
YER190W	1.04138	1.13419	0.94857	0.83634	-0.257838	1	1
YFL001W	1.53599	1.65836	1.41362	0.852419	-0.230366	1	1
YFL002C	2.33561	2.79255	1.87867	0.672742	-0.571874	0.823358	1
YFL003C	28.7044	35.6841	21.7247	0.608808	-0.715942	0.0773832	0.393257
YFL004W	13.6383	17.2704	10.0062	0.579382	-0.787414	0.180998	0.659527
YFL005W	13.8781	22.0647	5.69142	0.257942	-1.95488	0.00909273	0.0837078
YFL007W	18.752	23.2938	14.2101	0.610036	-0.713034	0.14004	0.573984
YFL008W	5.50253	4.36507	6.63999	1.52117	0.605177	0.603525	1
YFL009W	2.68355	3.48842	1.87867	0.538544	-0.892864	0.641609	1
YFL010C	3.89931	4.45091	3.3477	0.752137	-0.410932	0.787741	1
YFL010W-A	1220.43	1384.53	1056.34	0.762957	-0.390327	0.0531085	0.304593
YFL011W	3.88496	4.01259	3.75734	0.936386	-0.0948243	1	1
YFL012W	5.93729	6.10928	5.7653	0.943696	-0.0836057	0.998727	1
YFL013C	1.54523	1.65836	1.43209	0.863557	-0.211637	1	1
YFL014W	2.88238	3.40257	2.36219	0.694236	-0.526502	0.810085	1
YFL016C	1.97148	1.13419	2.80877	2.47645	1.30827	0.486863	1
YFL017C	19.306	21.4638	17.1481	0.798934	-0.323852	0.63794	1
YFL017W-A	9.83774	6.80515	12.8703	1.89127	0.919352	0.163026	0.619654
YFL018C	6.48251	5.41341	7.55162	1.39498	0.480248	0.655024	1
YFL020C	1.04138	1.13419	0.94857	0.83634	-0.257838	1	1
YFL021W	14.0081	15.1828	12.8334	0.845259	-0.242535	0.70508	1
YFL022C	7.9537	9.7694	6.138	0.628288	-0.670502	0.424431	0.980688
YFL023W	4.16552	4.53676	3.79428	0.83634	-0.257838	0.935529	1
YFL024C	256.261	269.649	242.874	0.900706	-0.150872	0.472573	1
YFL025C	3.80835	3.8409	3.77581	0.983054	-0.0246573	1	1
YFL026W	6.48819	6.28097	6.6954	1.06598	0.0921818	1	1
YFL027C	2.51412	2.18253	2.84571	1.30386	0.382785	0.978847	1
YFL028C	6.72257	6.80515	6.63999	0.97573	-0.0354456	1	1
YFL029C	36.1703	43.2891	29.0514	0.671103	-0.575395	0.100235	0.465178
YFL030W	13.6101	11.5227	15.6976	1.36232	0.446065	0.504232	1
YFL031W	1.89316	2.35423	1.43209	0.608305	-0.717134	0.849529	1
YFL033C	116.571	10.5602	222.581	21.0774	4.39762	1.9e-37	1.22e-34
YFL034C-A	4.31633	3.92674	4.70591	1.19842	0.261139	0.919672	1
YFL034C-B	1.95641	2.96425	0.94857	0.320003	-1.64384	0.434654	0.989038
YFL034W	1.82068	1.74421	1.89714	1.08768	0.121251	1	1
YFL036W	5.77287	4.01259	7.53314	1.87738	0.908717	0.366734	0.924386
YFL037W	7.07504	7.51009	6.63999	0.884142	-0.17765	0.851232	1
YFL038C	6.84479	6.5476	7.14198	1.09078	0.125358	1	1
YFL039C	33.195	37.5232	28.8667	0.769303	-0.378376	0.335039	0.897523
YFL040W	52.6635	76.2756	29.0514	0.380875	-1.39261	1.19e-05	0.000340899
YFL041W	3.99625	5.14678	2.84571	0.55291	-0.854883	0.498411	1
YFL041W-A	2.77621	2.7067	2.84571	1.05136	0.0722509	1	1
YFL042C	9.23537	1.65836	16.8124	10.1379	3.34169	0.049911	0.291684
YFL044C	14.0135	5.67095	22.356	3.9422	1.979	0.000820194	0.0124187
YFL045C	15.32	17.8804	12.7595	0.713602	-0.486808	0.435905	0.990715
YFL046W	10.5178	7.68179	13.3539	1.73838	0.797742	0.299075	0.851496
YFL047W	3.264	4.18429	2.34372	0.560123	-0.836184	0.680377	1
YFL048C	7.05374	6.10928	7.99819	1.30919	0.388673	0.704781	1
YFL049W	1.04138	1.13419	0.94857	0.83634	-0.257838	1	1
YFL050C	2.90271	3.92674	1.87867	0.478429	-1.06362	0.494848	1
YFL051C	5.27313	9.5977	0.94857	0.098833	-3.33886	0.00256867	0.0318431
YFL052W	9.63052	15.0202	4.24086	0.282344	-1.82447	0.0547945	0.311486
YFL053W	52.4415	41.0116	63.8714	1.5574	0.639137	0.0484752	0.286935
YFL054C	1.30347	1.65836	0.94857	0.571992	-0.805933	0.866277	1
YFL055W	5.18032	8.46351	1.89714	0.224155	-2.15743	0.0228829	0.164527
YFL056C	2.71708	1.65836	3.77581	2.27683	1.18703	0.448341	1
YFL057C	2.24095	1.13419	3.3477	2.95162	1.56151	0.383039	0.943665
YFL058W	1.2739	1.13419	1.41362	1.24637	0.31773	1	1
YFL064C	1.04138	1.13419	0.94857	0.83634	-0.257838	1	1
YFL065C	1.04138	1.13419	0.94857	0.83634	-0.257838	1	1
YFR001W	4.95988	3.31672	6.60305	1.99083	0.993373	0.314081	0.867772
YFR002W	16.169	14.3152	18.0228	1.259	0.332273	0.600628	1
YFR003C	3.61875	3.92674	3.31076	0.843131	-0.246172	0.960631	1
YFR004W	2.51825	1.74421	3.29229	1.88755	0.916516	0.57414	1
YFR005C	2.32452	2.26838	2.38066	1.0495	0.0696977	1	1
YFR006W	6.89014	7.58686	6.19341	0.816333	-0.29277	0.849664	1
YFR007W	25.073	22.6929	27.4531	1.20977	0.274729	0.577154	1
YFR008W	1.34639	1.74421	0.94857	0.543839	-0.878749	0.874028	1
YFR009W	8.17811	12.5619	3.79428	0.302045	-1.72716	0.0271011	0.18632
YFR010W	5.18658	5.14678	5.22637	1.01546	0.0221377	1	1
YFR011C	2.81913	2.79255	2.84571	1.01903	0.0272034	1	1
YFR012W	2.39701	2.8784	1.91561	0.665512	-0.587464	0.826493	1
YFR012W-A	1.04138	1.13419	0.94857	0.83634	-0.257838	1	1
YFR013W	3.5329	3.75505	3.31076	0.881682	-0.181669	0.957759	1
YFR014C	16.9687	15.4494	18.4879	1.19667	0.259026	0.696329	1
YFR015C	33.0661	13.0861	53.046	4.05361	2.01921	4.45e-07	1.82e-05
YFR016C	3.67489	1.65836	5.69142	3.43195	1.77903	0.146487	0.585192
YFR017C	1.85024	2.26838	1.43209	0.631327	-0.663542	0.857031	1
YFR018C	2.59997	2.35423	2.84571	1.20876	0.273532	0.9765	1
YFR019W	3.30678	2.35423	4.25933	1.80922	0.85537	0.521029	1
YFR021W	23.258	15.2687	31.2474	2.04651	1.03316	0.0186914	0.14302
YFR022W	2.98855	4.09844	1.87867	0.458386	-1.12536	0.451703	1
YFR023W	3.64135	3.48842	3.79428	1.08768	0.121251	1	1
YFR024C-A	11.4724	15.002	7.94278	0.529447	-0.917441	0.337111	0.89929
YFR025C	13.1711	6.36682	19.9754	3.13742	1.64958	0.00522584	0.0546801
YFR026C	4.00023	2.79255	5.2079	1.86492	0.899116	0.457764	1
YFR027W	10.8727	2.79255	18.9529	6.78695	2.76276	0.00012766	0.00259147
YFR028C	1.04138	1.13419	0.94857	0.83634	-0.257838	1	1
YFR029W	7.38645	6.7193	8.05361	1.19858	0.261325	0.82404	1
YFR030W	3.58919	3.40257	3.77581	1.10969	0.150159	1	1
YFR031C	2.59584	2.79255	2.39913	0.859117	-0.219073	1	1
YFR031C-A	6.3202	6.98592	5.65448	0.80941	-0.305057	0.803271	1
YFR032C	2.47347	1.13419	3.81275	3.36165	1.74917	0.271578	0.813975
YFR032C-A	3.92191	4.01259	3.83122	0.954799	-0.0667308	1	1
YFR032C-B	2.0532	1.74421	2.36219	1.3543	0.43755	0.933656	1
YFR033C	8.4085	1.65836	15.1586	9.14073	3.19231	8.99e-05	0.00194173
YFR034C	15.8043	16.8412	14.7675	0.876868	-0.189569	0.749362	1
YFR035C	163.492	158.547	168.436	1.06237	0.0872847	0.7431	1
YFR036W	5.2538	3.40257	7.10504	2.08814	1.06222	0.263513	0.804558
YFR037C	2.00104	1.65836	2.34372	1.41327	0.49904	0.935185	1
YFR038W	5.48818	3.92674	7.04962	1.79528	0.844213	0.359936	0.919802
YFR039C	40.515	41.0793	39.9507	0.972526	-0.0401905	1	1
YFR040W	5.67195	5.67095	5.67295	1.00035	0.000506725	1	1
YFR041C	3.20061	1.65836	4.74285	2.85996	1.51599	0.259899	0.80185
YFR042W	11.8591	8.98768	14.7305	1.63897	0.712789	0.268918	0.809261
YFR043C	82.6359	97.9787	67.293	0.686813	-0.542012	0.0542915	0.309406
YFR044C	7.33016	7.07177	7.58856	1.07308	0.101754	1	1
YFR045W	9.49992	5.7568	13.243	2.30041	1.20189	0.0747651	0.386747
YFR046C	9.31728	6.80515	11.8294	1.7383	0.797681	0.244694	0.775667
YFR047C	4.69197	4.62261	4.76132	1.03001	0.0426528	1	1
YFR048W	2.17557	3.40257	0.94857	0.27878	-1.8428	0.257345	0.800088
YFR049W	1.2739	1.13419	1.41362	1.24637	0.31773	1	1
YFR050C	6.49886	8.29181	4.70591	0.567537	-0.817214	0.326997	0.886364
YFR051C	6.56025	8.37766	4.74285	0.56613	-0.820793	0.310638	0.863768
YFR052W	2.03984	2.18253	1.89714	0.869237	-0.202178	1	1
YFR053C	3.10154	3.8409	2.36219	0.61501	-0.701318	0.611774	1
YFR055W	3.84204	3.92674	3.75734	0.956858	-0.063623	1	1
YGL001C	2.57737	2.79255	2.36219	0.845889	-0.24146	1	1
YGL002W	7.59638	7.15762	8.03514	1.1226	0.166843	0.957116	1
YGL003C	3.58521	5.7568	1.41362	0.245556	-2.02587	0.092181	0.441652
YGL004C	25.801	27.4781	24.1239	0.87793	-0.187822	0.743225	1
YGL005C	7.22641	7.32932	7.12351	0.97192	-0.0410909	1	1
YGL006W	3.0498	2.26838	3.83122	1.68897	0.75614	0.636843	1
YGL006W-A	1.2739	1.13419	1.41362	1.24637	0.31773	1	1
YGL007C-A	1.2739	1.13419	1.41362	1.24637	0.31773	1	1
YGL008C	27.5367	23.3978	31.6755	1.35378	0.436991	0.555357	1
YGL009C	40.9781	22.8646	59.0917	2.58442	1.36984	0.000563366	0.0092251
YGL010W	28.3708	15.097	41.6447	2.75848	1.46388	0.000517221	0.0086003
YGL011C	8.22502	10.2936	6.15647	0.598089	-0.741568	0.328959	0.889277
YGL012W	35.699	40.0582	31.3397	0.782354	-0.354106	0.309262	0.86376
YGL013C	3.35254	3.8409	2.86418	0.745706	-0.423321	0.785597	1
YGL014W	5.15061	6.02343	4.2778	0.710193	-0.493716	0.62876	1
YGL015C	52.6303	53.1262	52.1344	0.981331	-0.0271882	1	1
YGL016W	2.58661	2.79255	2.38066	0.852503	-0.230223	1	1
YGL017W	8.68764	9.34015	8.03514	0.860279	-0.217124	0.790337	1
YGL018C	3.38623	3.92674	2.84571	0.724699	-0.464545	0.80558	1
YGL019W	57.2302	48.341	66.1195	1.36777	0.45183	0.154983	0.60188
YGL020C	4.36621	4.97509	3.75734	0.755231	-0.405011	0.774159	1
YGL021W	17.3335	14.8394	19.8276	1.33615	0.418077	0.500671	1
YGL022W	14.6426	16.4887	12.7965	0.776075	-0.365733	0.546274	1
YGL023C	2.70785	1.65836	3.75734	2.26569	1.17995	0.464563	1
YGL025C	13.0208	8.11103	17.9305	2.21063	1.14446	0.044498	0.269882
YGL026C	8.71963	10.8177	6.62152	0.612098	-0.708165	0.356453	0.917877
YGL027C	17.412	26.6964	8.12749	0.304441	-1.71576	0.000839206	0.012647
YGL028C	2.78559	4.62261	0.94857	0.205202	-2.28488	0.1187	0.521033
YGL029W	3.70631	2.7067	4.70591	1.73861	0.797935	0.56494	1
YGL030W	15.9368	18.1471	13.7266	0.756407	-0.402766	0.481065	1
YGL031C	5.62206	4.62261	6.62152	1.43242	0.518453	0.604485	1
YGL032C	3.19137	1.65836	4.72438	2.84882	1.51037	0.273112	0.8153
YGL033W	1.51567	1.13419	1.89714	1.67268	0.742162	0.881996	1
YGL035C	2.58661	2.79255	2.38066	0.852503	-0.230223	1	1
YGL036W	7.99632	6.02343	9.96922	1.65507	0.726895	0.400262	0.961798
YGL037C	26.6489	11.9519	41.3459	3.45935	1.7905	0.00124269	0.0174127
YGL038C	3.63908	4.45091	2.82724	0.635204	-0.654709	0.634821	1
YGL039W	7.95127	8.81598	7.08657	0.803832	-0.315034	0.732561	1
YGL040C	4.80495	4.36507	5.24484	1.20155	0.264895	0.957084	1
YGL041C-B	10.616	13.0861	8.14596	0.622489	-0.683881	0.290838	0.835136
YGL041W-A	5.78736	6.36682	5.2079	0.817974	-0.289873	0.877599	1
YGL043W	3.30678	2.35423	4.25933	1.80922	0.85537	0.52101	1
YGL044C	7.21532	6.80515	7.6255	1.12055	0.164206	0.927991	1
YGL045W	5.35472	1.74421	8.96523	5.13999	2.36177	0.0127949	0.109488
YGL047W	12.0235	4.53676	19.5103	4.30049	2.1045	0.000716949	0.0112111
YGL048C	18.4029	19.8054	17.0004	0.85837	-0.220329	0.709845	1
YGL049C	9.28941	11.4368	7.14198	0.624471	-0.679292	0.278443	0.821165
YGL050W	28.4547	26.6106	30.2988	1.1386	0.187262	0.658577	1
YGL051W	16.1062	19.4529	12.7595	0.655917	-0.608415	0.264246	0.804558
YGL053W	50.3393	39.8593	60.8193	1.52585	0.609612	0.0519827	0.300547
YGL054C	2.99253	1.74421	4.24086	2.43139	1.28178	0.33944	0.902352
YGL055W	13.0287	9.95017	16.1072	1.61879	0.694913	0.363912	0.923413
YGL056C	3.63495	4.88924	2.38066	0.486918	-1.03825	0.366567	0.924386
YGL057C	8.44645	9.7694	7.12351	0.729166	-0.455682	0.592672	1
YGL058W	16.3761	19.9003	12.8519	0.645811	-0.630815	0.195417	0.686112
YGL059W	17.8233	16.1362	19.5103	1.2091	0.273935	0.582847	1
YGL060W	4.14705	4.53676	3.75734	0.828198	-0.271953	0.93791	1
YGL061C	33.9268	30.8039	37.0496	1.20276	0.266345	0.5183	1
YGL062W	9.17246	7.50101	10.8439	1.44566	0.531726	0.493974	1
YGL063W	34.0638	36.7324	31.3952	0.854698	-0.226513	0.567765	1
YGL064C	13.4305	23.1221	3.73887	0.161701	-2.6286	4.14e-05	0.000998108
YGL065C	17.6261	14.8303	20.422	1.37704	0.46157	0.347013	0.910326
YGL066W	8.6568	8.72105	8.59254	0.985264	-0.021418	1	1
YGL067W	4.54885	3.92674	5.17096	1.31686	0.397097	0.776233	1
YGL068W	10.4189	11.7802	9.05759	0.76888	-0.379169	0.58369	1
YGL070C	3.48714	2.26838	4.70591	2.07457	1.05281	0.41553	0.974063
YGL071W	5.64564	5.06093	6.23035	1.23107	0.299909	0.851158	1
YGL073W	319.705	318.41	321.001	1.00814	0.0116943	1	1
YGL075C	7.0297	4.53676	9.52264	2.09899	1.0697	0.180153	0.657563
YGL076C	8.31257	9.07353	7.55162	0.832269	-0.264878	0.799838	1
YGL077C	63.8612	59.4253	68.297	1.14929	0.200744	0.552112	1
YGL078C	24.7036	23.2938	26.1134	1.12104	0.16484	0.71928	1
YGL079W	70.4888	95.5387	45.439	0.475608	-1.07215	0.000244596	0.00456408
YGL080W	3.65059	3.48842	3.81275	1.09297	0.128257	1	1
YGL081W	7.99234	8.37766	7.60703	0.908014	-0.139214	0.920098	1
YGL082W	4.12445	4.97509	3.27382	0.658042	-0.603748	0.650253	1
YGL083W	84.34	84.3866	84.2934	0.998895	-0.00159439	0.985791	1
YGL084C	3.42915	4.01259	2.84571	0.709195	-0.495747	0.790193	1
YGL085W	11.4482	11.5136	11.3828	0.988642	-0.0164799	1	1
YGL086W	5.01901	4.36507	5.67295	1.29962	0.378095	0.825046	1
YGL087C	34.7306	23.5605	45.9008	1.94821	0.96215	0.21098	0.717199
YGL089C	10.2954	7.32932	13.2615	1.80938	0.855494	0.172919	0.642915
YGL090W	732.375	747.984	716.766	0.958264	-0.0615043	0.767563	1
YGL091C	15.8707	8.90183	22.8396	2.56571	1.35936	0.0182602	0.141027
YGL092W	7.31695	9.426	5.2079	0.552503	-0.855945	0.300696	0.854295
YGL093W	5.03052	3.40257	6.65846	1.95689	0.968562	0.334953	0.897523
YGL094C	1.51567	1.13419	1.89714	1.67268	0.742162	0.874324	1
YGL095C	6.01463	4.01259	8.01666	1.99788	0.998467	0.268598	0.809261
YGL096W	8.79011	8.98768	8.59254	0.956035	-0.0648641	1	1
YGL097W	6.84396	7.58686	6.10105	0.80416	-0.314445	0.827982	1
YGL098W	1.30347	1.65836	0.94857	0.571992	-0.805933	0.873013	1
YGL099W	3.48302	2.7067	4.25933	1.57362	0.654089	0.699675	1
YGL100W	15.0721	15.8787	14.2655	0.898405	-0.154561	0.840094	1
YGL101W	19.4821	13.3527	25.6114	1.91806	0.939649	0.0508258	0.294918
YGL103W	73.7163	84.4543	62.9783	0.745709	-0.423316	0.160744	0.613878
YGL104C	47.5159	46.6917	48.3401	1.0353	0.0500551	0.967296	1
YGL105W	12.7331	11.2561	14.2101	1.26244	0.336212	0.60091	1
YGL106W	3.87202	2.96425	4.77979	1.61248	0.68928	0.576627	1
YGL107C	2.18893	2.96425	1.41362	0.476889	-1.06827	0.61299	1
YGL108C	5.78025	3.48842	8.07208	2.31396	1.21037	0.161238	0.614997
YGL110C	49.2962	44.6718	53.9207	1.20704	0.271476	0.395164	0.958855
YGL111W	14.2672	12.3903	16.1442	1.30297	0.381806	0.520691	1
YGL112C	5.6475	5.58511	5.70989	1.02234	0.0318779	1	1
YGL113W	2.77621	2.7067	2.84571	1.05136	0.0722509	1	1
YGL114W	2.53445	2.7067	2.36219	0.872718	-0.196413	1	1
YGL115W	23.9314	25.5622	22.3006	0.872405	-0.196929	0.707277	1
YGL116W	4.52254	3.31672	5.72836	1.72711	0.788363	0.509165	1
YGL117W	17.2833	14.5728	19.9938	1.372	0.456279	0.405932	0.965486
YGL119W	4.72338	5.67095	3.77581	0.665815	-0.586806	0.664008	1
YGL120C	5.48421	6.28097	4.68744	0.746291	-0.42219	0.746884	1
YGL121C	29.5395	34.8074	24.2716	0.697312	-0.520124	0.209586	0.715476
YGL122C	5.73107	6.7193	4.74285	0.705855	-0.502557	0.604621	1
YGL123W	59.5681	71.8924	47.2438	0.657146	-0.605714	0.124082	0.535265
YGL124C	16.6916	18.6712	14.7121	0.787954	-0.343817	0.525931	1
YGL125W	70.9002	90.0757	51.7248	0.574236	-0.800283	0.00351857	0.0402167
YGL126W	9.73357	8.54936	10.9178	1.27703	0.352793	0.634165	1
YGL127C	2.28572	1.74421	2.82724	1.62093	0.696819	0.733377	1
YGL128C	10.9472	12.3903	9.50417	0.767068	-0.382573	0.581108	1
YGL129C	11.4872	13.9537	9.02065	0.646471	-0.629344	0.362176	0.920764
YGL130W	8.34441	8.63521	8.05361	0.932648	-0.100596	1	1
YGL131C	5.48931	6.7193	4.25933	0.633895	-0.657684	0.506799	1
YGL133W	213.724	187.444	240.003	1.2804	0.356591	0.137012	0.567724
YGL134W	10.1576	8.98768	11.3274	1.26033	0.333799	0.655748	1
YGL135W	4.11151	3.92674	4.29627	1.0941	0.129751	1	1
YGL136C	199.908	335.35	64.4658	0.192234	-2.37906	1.15e-21	2.73e-19
YGL137W	20.0983	25.038	15.1586	0.605424	-0.723982	0.129853	0.550466
YGL138C	1.82764	2.7067	0.94857	0.350452	-1.51271	0.451269	1
YGL139W	2.53445	2.7067	2.36219	0.872718	-0.196413	1	1
YGL140C	2.29269	2.7067	1.87867	0.69408	-0.526827	0.826673	1
YGL141W	11.0922	13.6103	8.57407	0.629969	-0.666646	0.288088	0.832067
YGL142C	3.03133	2.26838	3.79428	1.67268	0.742162	0.646836	1
YGL143C	7.9824	4.09844	11.8664	2.89533	1.53373	0.0405604	0.251209
YGL144C	23.2806	21.3779	25.1833	1.178	0.236344	0.631885	1
YGL145W	2.10309	2.79255	1.41362	0.50621	-0.982191	0.606013	1
YGL146C	14.028	8.02519	20.0308	2.49599	1.31961	0.016789	0.132887
YGL147C	5.77585	7.32932	4.22239	0.576095	-0.79562	0.409861	0.969652
YGL148W	13.9015	15.9736	11.8294	0.74056	-0.433311	0.432637	0.988547
YGL150C	2.3042	1.74421	2.86418	1.64211	0.715548	0.729468	1
YGL151W	6.96618	7.32932	6.60305	0.900909	-0.150547	0.955878	1
YGL153W	11.636	10.9036	12.3683	1.13434	0.18185	0.803032	1
YGL154C	224.633	250.905	198.362	0.790587	-0.339005	0.150281	0.591834
YGL155W	4.48375	2.79255	6.17494	2.21122	1.14484	0.289429	0.832641
YGL156W	110.096	109.339	110.853	1.01385	0.0198468	0.985747	1
YGL157W	4.88569	4.09844	5.67295	1.38417	0.469023	0.659216	1
YGL158W	5.16425	2.18253	8.14596	3.73234	1.90008	0.236726	0.761698
YGL159W	6.69784	10.1219	3.27382	0.32344	-1.62843	0.0471902	0.281175
YGL160W	3.9961	3.23088	4.76132	1.47369	0.559436	0.743251	1
YGL161C	3.39546	3.92674	2.86418	0.729403	-0.455212	0.788976	1
YGL162W	2.54781	2.26838	2.82724	1.24637	0.31773	0.977374	1
YGL163C	7.09083	8.02519	6.15647	0.767143	-0.382432	0.726248	1
YGL164C	3.07013	2.79255	3.3477	1.1988	0.261586	1	1
YGL166W	3.30961	3.75505	2.86418	0.762755	-0.390709	0.799256	1
YGL167C	6.28708	7.32932	5.24484	0.715597	-0.48278	0.611454	1
YGL168W	897.45	796.284	998.616	1.2541	0.326647	0.106534	0.484827
YGL169W	3.03829	3.23088	2.84571	0.880786	-0.183137	0.987101	1
YGL170C	76.6956	74.7708	78.6205	1.05149	0.0724306	0.795353	1
YGL171W	1.77775	1.65836	1.89714	1.14398	0.194067	1	1
YGL172W	4.84788	4.45091	5.24484	1.17837	0.236797	0.951858	1
YGL173C	14.4274	13.6961	15.1586	1.10678	0.146371	0.825196	1
YGL174W	44.5553	30.709	58.4017	1.90178	0.927348	0.00533012	0.0554109
YGL175C	12.2447	7.41517	17.0743	2.30261	1.20327	0.0427849	0.261712
YGL176C	2.53857	2.26838	2.80877	1.23823	0.308274	0.977867	1
YGL178W	5.36281	5.49926	5.22637	0.950377	-0.0734279	1	1
YGL179C	3.33236	5.23263	1.43209	0.273684	-1.86941	0.146025	0.585192
YGL180W	11.6601	20.9396	2.38066	0.113692	-3.1368	1.63e-05	0.000445564
YGL181W	13.2534	2.79255	23.7142	8.49196	3.0861	6.48e-06	0.000199519
YGL183C	1.34639	1.74421	0.94857	0.543839	-0.878749	0.875861	1
YGL184C	15.7488	14.9253	16.5723	1.11035	0.151015	0.878324	1
YGL185C	23.0735	9.24523	36.9019	3.99145	1.99691	0.00338472	0.0392135
YGL186C	4.47053	5.14678	3.79428	0.737214	-0.439846	0.769237	1
YGL187C	18.2477	30.8039	5.69142	0.184763	-2.43625	3.2e-06	0.000105648
YGL188C-A	1.04138	1.13419	0.94857	0.83634	-0.257838	1	1
YGL189C	13.3638	11.5136	15.2141	1.3214	0.402065	0.476276	1
YGL190C	5.13627	5.58511	4.68744	0.839274	-0.252786	0.894435	1
YGL191W	1.34639	1.74421	0.94857	0.543839	-0.878749	0.862429	1
YGL192W	498.165	569.92	426.41	0.748192	-0.418519	0.0382642	0.242114
YGL193C	1.2739	1.13419	1.41362	1.24637	0.31773	1	1
YGL194C	17.7722	18.8429	16.7016	0.886357	-0.17404	0.790804	1
YGL194C-A	3.5555	3.31672	3.79428	1.14398	0.194067	1	1
YGL195W	9.03387	11.4278	6.63999	0.58104	-0.78329	0.285375	0.829066
YGL196W	26.3021	14.0486	38.5556	2.74444	1.45651	0.000581864	0.00943147
YGL197W	2.27236	2.18253	2.36219	1.08232	0.114121	1	1
YGL198W	15.7313	9.2543	22.2083	2.39978	1.2629	0.0244152	0.17265
YGL200C	34.694	43.7951	25.5929	0.584378	-0.775026	0.0389314	0.244652
YGL201C	11.5635	10.2936	12.8334	1.24674	0.31816	0.636702	1
YGL202W	9.61191	11.1702	8.05361	0.72099	-0.47195	0.506321	1
YGL203C	1.60848	2.26838	0.94857	0.41817	-1.25784	0.579364	1
YGL205W	108.036	133.044	83.0275	0.624062	-0.680239	0.0109587	0.0973753
YGL206C	2.63877	2.8784	2.39913	0.833494	-0.262756	1	1
YGL207W	7.31809	5.67095	8.96523	1.5809	0.66075	0.403853	0.963859
YGL208W	21.9223	12.9144	30.9301	2.395	1.26003	0.00630671	0.0633129
YGL209W	9.18766	14.1345	4.24086	0.300037	-1.73679	0.010582	0.0955054
YGL210W	5.47409	6.63345	4.31474	0.650452	-0.620485	0.493707	1
YGL211W	9.28984	3.40257	15.1771	4.46048	2.1572	0.00345544	0.0396418
YGL212W	2.55705	2.26838	2.84571	1.25451	0.327125	0.977646	1
YGL213C	9.28445	12.9144	5.65448	0.437842	-1.19152	0.0771189	0.392774
YGL215W	4.09319	5.84265	2.34372	0.401139	-1.31782	0.262556	0.804558
YGL216W	5.66086	5.14678	6.17494	1.19977	0.262753	0.85989	1
YGL219C	146.083	163.4	128.765	0.788036	-0.343666	0.182903	0.663089
YGL220W	4.42348	5.49926	3.3477	0.608755	-0.716067	0.498384	1
YGL221C	14.5276	14.3062	14.749	1.03095	0.0439813	0.987427	1
YGL222C	7.41033	10.9894	3.83122	0.348628	-1.52024	0.061616	0.340928
YGL223C	19.0482	17.8037	20.2927	1.1398	0.188784	0.765425	1
YGL224C	78.4507	55.8511	101.05	1.80928	0.855418	0.00284498	0.0344774
YGL225W	5.92991	6.63345	5.22637	0.787881	-0.34395	0.749718	1
YGL226C-A	2.55705	2.26838	2.84571	1.25451	0.327125	0.977416	1
YGL226W	2.46423	1.13419	3.79428	3.34536	1.74216	0.268999	0.809261
YGL227W	142	155.832	128.168	0.822476	-0.281954	0.25287	0.792606
YGL228W	4.65487	2.7067	6.60305	2.43952	1.28659	0.20785	0.713913
YGL229C	3.87898	3.92674	3.83122	0.975674	-0.0355296	1	1
YGL230C	16.1699	11.3419	20.9978	1.85135	0.888577	0.117049	0.515342
YGL231C	13.436	8.29181	18.5802	2.24079	1.16401	0.0371102	0.23644
YGL232W	37.495	38.5716	36.4183	0.944176	-0.0828727	0.831966	1
YGL233W	4.19508	5.06093	3.32923	0.657829	-0.604216	0.636864	1
YGL234W	13.981	17.5461	10.4158	0.593624	-0.752379	0.433638	0.988547
YGL235W	94.3625	109.529	79.1963	0.723065	-0.467803	0.0670121	0.360178
YGL236C	5.35883	7.85349	2.86418	0.364702	-1.45521	0.126729	0.542945
YGL237C	1.76852	1.65836	1.87867	1.13285	0.179951	1	1
YGL238W	6.19612	6.7193	5.67295	0.844277	-0.244212	0.86611	1
YGL240W	22.4624	32.1098	12.8149	0.399097	-1.32519	0.00294947	0.0355428
YGL241W	3.47007	1.65836	5.28178	3.18494	1.67127	0.238425	0.763696
YGL242C	5.75367	6.28097	5.22637	0.832095	-0.26518	0.87283	1
YGL243W	15.0384	15.7928	14.284	0.904459	-0.144874	0.847549	1
YGL244W	4.52667	2.8784	6.17494	2.14527	1.10116	0.311452	0.863877
YGL245W	40.1437	43.7951	36.4922	0.833249	-0.263181	0.49231	1
YGL246C	23.5377	23.3797	23.6958	1.01352	0.0193739	0.991997	1
YGL247W	121.618	139.953	103.283	0.737986	-0.438335	0.0848811	0.415685
YGL248W	13.1535	12.5619	13.745	1.09418	0.129849	0.862274	1
YGL249W	143.62	94.6802	192.56	2.03379	1.02417	4.38e-05	0.00105219
YGL250W	45.6773	45.3767	45.9779	1.01325	0.018989	1	1
YGL251C	49.7003	56.1945	43.2061	0.768868	-0.379193	0.234932	0.759829
YGL252C	6.3735	3.31672	9.43028	2.84325	1.50754	0.0829132	0.409475
YGL253W	16.7155	18.3278	15.1032	0.82406	-0.279179	0.598758	1
YGL254W	15.3646	9.34015	21.389	2.29	1.19535	0.0358689	0.229897
YGL255W	24.6197	11.7802	37.4593	3.17984	1.66895	0.000183516	0.003557
YGL256W	1.841	2.26838	1.41362	0.623184	-0.68227	0.852531	1
YGL257C	23.1212	29.6516	16.5907	0.559523	-0.837732	0.28512	0.829066
YGL258W	9.70897	6.5476	12.8703	1.96566	0.975012	0.195198	0.686112
[truncated: 3,682 more rows]

## Sheet: S2 rim101∆ vs. ∑ rim101∆
id	baseMean	S288c rim101∆	∑1278b rim101∆	foldChange	log2FoldChange	pval	padj
YAL001C	6.32738	6.5	6.15475	0.946885	-0.0787391	1	1
YAL002W	5.83517	8	3.67033	0.458792	-1.12409	0.173008	0.61238
YAL003W	17.5168	24	11.0335	0.45973	-1.12114	0.0168598	0.131218
YAL005C	2.77392	3.5	2.04783	0.585095	-0.773258	0.601406	1
YAL007C	11.9351	14	9.87012	0.705008	-0.504287	0.362913	0.882105
YAL008W	8.83927	5	12.6785	2.53571	1.34239	0.0549789	0.304204
YAL009W	5.47456	4	6.94912	1.73728	0.79683	0.383916	0.904945
YAL010C	7.37737	7	7.75474	1.10782	0.147723	0.929542	1
YAL011W	26.3504	29	23.7008	0.817269	-0.291117	0.473342	0.971287
YAL012W	10.5485	10.5	10.5969	1.00923	0.0132577	1	1
YAL013W	2.47532	2.5	2.45064	0.980257	-0.028768	1	1
YAL014C	3.03657	2	4.07315	2.03657	1.02614	0.455527	0.968179
YAL015C	5.78581	3	8.57162	2.85721	1.51461	0.0864982	0.410423
YAL016W	5.74924	7	4.49847	0.642639	-0.637919	0.465989	0.968179
YAL017W	3.48235	2.5	4.4647	1.78588	0.836635	0.501169	0.998178
YAL018C	0.90844	1	0.816881	0.816881	-0.291802	1	1
YAL019W	2.06688	2.5	1.63376	0.653505	-0.613731	0.816301	1
YAL020C	6.5541	2.5	10.6082	4.24328	2.08518	0.0133954	0.10939
YAL021C	3.38939	3.5	3.27878	0.936795	-0.0941951	1	1
YAL022C	3.01829	4	2.03657	0.509143	-0.973856	0.440754	0.956927
YAL023C	5.11471	4.5	5.72942	1.27321	0.348465	0.801943	1
YAL024C	2.51829	3	2.03657	0.678858	-0.558819	0.783712	1
YAL025C	3.6725	2.5	4.84499	1.938	0.954567	0.541951	1
YAL026C	2.11548	3	1.23095	0.410317	-1.28519	0.41168	0.927074
YAL027W	3.1225	3	3.24501	1.08167	0.113259	1	1
YAL028W	13.5603	7	20.1205	2.87436	1.52324	0.00473191	0.0494316
YAL029C	15.8632	17	14.7264	0.866257	-0.207133	0.709246	1
YAL030W	41.2099	32.5	49.9198	1.53599	0.619172	0.0724816	0.36269
YAL031C	4.8408	6	3.68159	0.613599	-0.704632	0.466896	0.968179
YAL032C	12.0702	9	15.1404	1.68227	0.75041	0.20888	0.678637
YAL033W	8.8422	12	5.68439	0.473699	-1.07796	0.110533	0.469491
YAL034C	5.89642	6.5	5.29284	0.814283	-0.296398	0.816849	1
YAL034W-A	7.37737	7	7.75474	1.10782	0.147723	0.930611	1
YAL035W	7.67736	6	9.35473	1.55912	0.640733	0.390675	0.90855
YAL036C	8.06396	7.5	8.62791	1.15039	0.202121	0.888168	1
YAL037C-A	23.4709	28.5	18.4417	0.647079	-0.627987	0.190442	0.647383
YAL037W	34.2834	35.5	33.0668	0.931459	-0.102436	0.812795	1
YAL038W	77.0766	87	67.1531	0.771875	-0.373561	0.39318	0.909527
YAL039C	75.4374	47.5	103.375	2.17631	1.12189	0.00450902	0.0476446
YAL040C	2.01829	2	2.03657	1.01829	0.0261436	1	1
YAL041W	5.00487	5.5	4.50973	0.819951	-0.28639	0.830601	1
YAL042W	10.402	15.5	5.3041	0.3422	-1.54709	0.0100235	0.0900856
YAL043C	1.61548	2	1.23095	0.615475	-0.700227	0.814679	1
YAL044C	41.0355	48.5	33.5709	0.692184	-0.530773	0.108332	0.465053
YAL044W-A	3.71969	5	2.43938	0.487877	-1.03541	0.332081	0.844306
YAL046C	14.4843	13	15.9686	1.22835	0.296724	0.608713	1
YAL047C	3.59643	3.5	3.69285	1.0551	0.0773801	1	1
YAL048C	22.2869	9	35.5737	3.95264	1.98281	2.2e-05	0.000576838
YAL049C	3.3408	3	3.68159	1.2272	0.295368	0.925413	1
YAL051W	3.2922	2.5	4.0844	1.63376	0.708198	0.620265	1
YAL053W	4.43938	4	4.87877	1.21969	0.286517	0.864106	1
YAL054C	119.296	129.5	109.093	0.842417	-0.247394	0.320687	0.833027
YAL055W	4.65768	4	5.31535	1.32884	0.410166	0.745258	1
YAL056W	3.01829	4	2.03657	0.509143	-0.973856	0.453155	0.967575
YAL058W	4.55346	5	4.10692	0.821384	-0.283871	0.853833	1
YAL059W	5.23235	6	4.4647	0.744117	-0.426399	0.768071	1
YAL060W	20.8236	13	28.6471	2.20362	1.13988	0.010312	0.0911507
YAL061W	127.098	163.5	90.6963	0.554717	-0.850175	0.000461784	0.00758057
YAL062W	118.091	150.5	85.6824	0.569318	-0.812692	0.000956589	0.0138329
YAL063C	47.5684	49	46.1369	0.941569	-0.0868613	0.815401	1
YAL064W-B	0.90844	1	0.816881	0.816881	-0.291802	1	1
YAL065C	1.61548	2	1.23095	0.615475	-0.700227	0.813129	1
YAL067C	9.41471	11.5	7.32941	0.63734	-0.649865	0.31678	0.82865
YAL067W-A	0.90844	1	0.816881	0.816881	-0.291802	1	1
YAL068C	0.90844	1	0.816881	0.816881	-0.291802	1	1
YAR002C-A	5.70064	6.5	4.90129	0.754044	-0.40728	0.67799	1
YAR002W	29.7187	30.5	28.9374	0.948766	-0.0758764	0.887488	1
YAR003W	2.48095	2.5	2.4619	0.98476	-0.0221555	1	1
YAR007C	52.1458	44	60.2916	1.37026	0.454453	0.205916	0.672966
YAR008W	1.97532	1.5	2.45064	1.63376	0.708198	0.75949	1
YAR014C	4.64502	6	3.29004	0.54834	-0.866858	0.400404	0.916287
YAR015W	48.0994	46	50.1988	1.09128	0.126018	0.722133	1
YAR018C	349.059	323	375.117	1.16135	0.215807	0.803949	1
YAR019C	12.4956	12	12.9913	1.08261	0.11451	0.896225	1
YAR020C	0.90844	1	0.816881	0.816881	-0.291802	1	1
YAR023C	4.51752	2.5	6.53505	2.61402	1.38627	0.159109	0.581744
YAR027W	11.7252	10	13.4504	1.34504	0.427648	0.486108	0.981213
YAR028W	4.60985	8	1.21969	0.152462	-2.71348	0.00879006	0.0812702
YAR029W	2.81688	4	1.63376	0.40844	-1.2918	0.298889	0.807842
YAR031W	62.6094	34.5	90.7188	2.62953	1.39481	3.35e-06	0.000111768
YAR033W	4.2922	4.5	4.0844	0.907645	-0.139799	1	1
YAR035C-A	7.12174	6.5	7.74348	1.1913	0.252543	0.806723	1
YAR035W	60.1083	53.5	66.7165	1.24704	0.318505	0.285526	0.794362
YAR042W	2.15844	3.5	0.816881	0.233395	-2.09916	0.179048	0.623471
YAR050W	9.02392	16	2.04783	0.127989	-2.9659	2.42e-05	0.000626349
YAR064W	0.90844	1	0.816881	0.816881	-0.291802	1	1
YAR066W	2.12813	1	3.25627	3.25627	1.70322	0.313877	0.827392
YAR068W	0.90844	1	0.816881	0.816881	-0.291802	1	1
YAR071W	0.90844	1	0.816881	0.816881	-0.291802	1	1
YBL001C	19.2032	15.5	22.9064	1.47783	0.563485	0.231695	0.713064
YBL002W	5.73019	4.5	6.96037	1.54675	0.62924	0.498109	0.994517
YBL003C	0.90844	1	0.816881	0.816881	-0.291802	1	1
YBL004W	33.4799	38	28.9599	0.762102	-0.391944	0.297808	0.807243
YBL005W	243.865	486.5	1.23095	0.00253022	-8.62652	3.33e-93	2.14e-89
YBL006C	7.74361	11	4.48722	0.407929	-1.29361	0.0566756	0.310126
YBL007C	4.72532	7	2.45064	0.350092	-1.51419	0.0977426	0.439607
YBL008W	3.22532	4	2.45064	0.612661	-0.70684	0.605607	1
YBL008W-A	1.10985	1	1.21969	1.21969	0.286517	1	1
YBL009W	13.6322	15	12.2645	0.817631	-0.290477	0.623741	1
YBL010C	2.46969	2.5	2.43938	0.975754	-0.0354109	1	1
YBL011W	15.7357	13.5	17.9714	1.33121	0.412742	0.446596	0.962763
YBL013W	4.00487	3.5	4.50973	1.28849	0.365687	0.823663	1
YBL014C	3.13939	3	3.27878	1.09293	0.128197	1	1
YBL015W	8.90615	3.5	14.3123	4.08923	2.03183	0.00378101	0.0418775
YBL016W	2.63939	2	3.27878	1.63939	0.71316	0.681265	1
YBL017C	6.09643	8.5	3.69285	0.434453	-1.20273	0.137139	0.530597
YBL018C	16.192	9.5	22.8839	2.40883	1.26833	0.010414	0.0916749
YBL019W	63.3617	49.5	77.2234	1.56007	0.641609	0.0289065	0.190003
YBL020W	3.23235	2	4.4647	2.23235	1.15856	0.348106	0.865224
YBL021C	13.9851	16.5	11.4701	0.695158	-0.524587	0.324412	0.83671
YBL022C	3.18236	3.5	2.86471	0.818489	-0.288965	0.923305	1
YBL023C	10.4577	14	6.91534	0.493953	-1.01755	0.0942858	0.430916
YBL024W	4.85345	4	5.70691	1.42673	0.512709	0.636996	1
YBL025W	8.46677	7.5	9.43353	1.2578	0.330908	0.683491	1
YBL026W	1.76829	1.5	2.03657	1.35772	0.441181	0.96145	1
YBL027W	67.8768	81	54.7535	0.67597	-0.56497	0.0545133	0.303333
YBL028C	2.06688	2.5	1.63376	0.653505	-0.613731	0.81236	1
YBL029C-A	9.69772	7.5	11.8954	1.58606	0.665445	0.323567	0.835727
YBL029W	172.616	126.5	218.733	1.72911	0.790031	0.000743654	0.0113405
YBL030C	7.0527	5.5	8.60539	1.56462	0.64581	0.420555	0.936426
YBL031W	1.76266	1.5	2.02531	1.35021	0.433184	0.965555	1
YBL032W	22.4208	20	24.8417	1.24208	0.312763	0.471264	0.970118
YBL033C	8.10972	4	12.2194	3.05486	1.61111	0.0288348	0.18992
YBL034C	7.23938	8	6.47876	0.809845	-0.304283	0.787541	1
YBL035C	13.0485	15.5	10.5969	0.683673	-0.548621	0.326265	0.838754
YBL036C	5.12597	4.5	5.75194	1.27821	0.354124	0.797501	1
YBL037W	3.43236	4	2.86471	0.716178	-0.48161	0.761243	1
YBL038W	11.078	9.5	12.656	1.33221	0.413825	0.525392	1
YBL039C	13.5224	16	11.0448	0.690299	-0.534707	0.313985	0.827392
YBL039W-B	1.35985	1.5	1.21969	0.813128	-0.298445	1	1
YBL040C	12.3231	16.5	8.14629	0.493715	-1.01825	0.0627316	0.329044
YBL041W	10.0414	11.5	8.58288	0.746337	-0.4221	0.52929	1
YBL042C	9.17596	11	7.35193	0.668357	-0.581309	0.380922	0.902377
YBL043W	2.87813	2.5	3.25627	1.30251	0.38129	0.884605	1
YBL044W	0.90844	1	0.816881	0.816881	-0.291802	1	1
YBL045C	4.35345	3	5.70691	1.9023	0.927747	0.381196	0.902377
YBL046W	4.35205	5	3.70411	0.740822	-0.432801	0.740929	1
YBL047C	21.3567	12.5	30.2133	2.41707	1.27326	0.00405558	0.0440096
YBL049W	52.61	61.5	43.72	0.710895	-0.492293	0.28265	0.790115
YBL050W	5.41331	5.5	5.32661	0.968475	-0.0462132	1	1
YBL051C	3.97532	5.5	2.45064	0.445571	-1.16627	0.412177	0.927074
YBL052C	8.45691	5.5	11.4138	2.07524	1.05328	0.140694	0.539873
YBL054W	2.27392	2.5	2.04783	0.819132	-0.287831	0.993684	1
YBL055C	90.2273	105	75.4545	0.718615	-0.47671	0.0719728	0.361096
YBL056W	32.9692	27.5	38.4384	1.39776	0.483118	0.321285	0.833027
YBL057C	141.305	150.5	132.11	0.877804	-0.188029	0.449459	0.965699
YBL058W	9.37737	11	7.75474	0.704976	-0.504353	0.4697	0.969377
YBL059C-A	3.53657	3	4.07315	1.35772	0.441181	0.796144	1
YBL059W	19.6258	22.5	16.7517	0.744519	-0.425619	0.360575	0.879347
YBL060W	40.5326	43.5	37.5653	0.863569	-0.211616	0.550779	1
YBL061C	11.3632	8	14.7264	1.8408	0.88033	0.137374	0.530931
YBL063W	28.6603	34	23.3205	0.685897	-0.543936	0.144739	0.552427
YBL064C	7.15268	2.5	11.8054	4.72215	2.23944	0.00729591	0.0707066
YBL066C	10.9139	10	11.8279	1.18279	0.242192	0.725918	1
YBL067C	8.12521	6	10.2504	1.7084	0.772648	0.315821	0.82865
YBL068W	1.81688	2	1.63376	0.816881	-0.291802	1	1
YBL069W	36.2397	34.5	37.9793	1.10085	0.138618	0.725584	1
YBL071C-B	1.11548	1	1.23095	1.23095	0.299773	1	1
YBL071W-A	3.17673	3.5	2.85345	0.815273	-0.294646	0.927462	1
YBL072C	2.4211	2	2.8422	1.4211	0.507006	0.837995	1
YBL074C	1.11548	1	1.23095	1.23095	0.299773	1	1
YBL075C	4.0908	4.5	3.68159	0.818132	-0.289595	0.871401	1
YBL076C	30.1454	36.5	23.7909	0.651805	-0.617489	0.261266	0.762038
YBL078C	0.90844	1	0.816881	0.816881	-0.291802	1	1
YBL079W	3.38939	3.5	3.27878	0.936795	-0.0941951	1	1
YBL080C	14.4913	11	17.9826	1.63479	0.709101	0.187545	0.641794
YBL081W	2.26829	2.5	2.03657	0.814629	-0.295785	0.993472	1
YBL082C	1.11548	1	1.23095	1.23095	0.299773	1	1
YBL084C	1.56125	1.5	1.6225	1.08167	0.113259	1	1
YBL085W	2.06688	2.5	1.63376	0.653505	-0.613731	0.800992	1
YBL086C	3.84782	2	5.69565	2.84782	1.50986	0.208917	0.678637
YBL087C	2.51829	3	2.03657	0.678858	-0.558819	0.783492	1
YBL088C	41.1487	37	45.2975	1.22426	0.291906	0.398282	0.914699
YBL089W	28.8709	34.5	23.2417	0.673672	-0.569881	0.154008	0.570369
YBL090W	11.0794	7.5	14.6588	1.95451	0.966807	0.106369	0.460314
YBL091C	22.1617	19	25.3233	1.33281	0.414466	0.352064	0.870648
YBL091C-A	59.9261	70	49.8522	0.712175	-0.489696	0.098243	0.44086
YBL092W	6.02315	5.5	6.5463	1.19024	0.251249	0.844728	1
YBL093C	2.42673	2	2.85345	1.42673	0.512709	0.832428	1
YBL095W	27.1553	24.5	29.8105	1.21676	0.28304	0.495755	0.991356
YBL097W	9.10333	1.5	16.7067	11.1378	3.47739	2.26e-05	0.000588285
YBL098W	3.78657	3.5	4.07315	1.16376	0.218789	0.95936	1
YBL099W	4.09643	4.5	3.69285	0.820634	-0.28519	0.874333	1
YBL100W-C	1.10985	1	1.21969	1.21969	0.286517	1	1
YBL101C	6.39426	5	7.78851	1.5577	0.63942	0.455942	0.968179
YBL102W	3.30346	2.5	4.10692	1.64277	0.716129	0.609826	1
YBL103C	2.06688	2.5	1.63376	0.653505	-0.613731	0.808536	1
YBL104C	6.04923	6	6.09846	1.01641	0.0234827	1	1
YBL105C	4.09643	4.5	3.69285	0.820634	-0.28519	0.874652	1
YBL106C	45.9693	64.5	27.4387	0.425406	-1.23309	0.000107	0.00223554
YBL107C	2.81688	4	1.63376	0.40844	-1.2918	0.317396	0.829586
YBR001C	14.4674	13	15.9348	1.22575	0.29367	0.607154	1
YBR002C	4.47316	4	4.94632	1.23658	0.306355	0.866974	1
YBR003W	2.43236	2	2.86471	1.43236	0.51839	0.83174	1
YBR004C	3.66547	4.5	2.83094	0.629097	-0.668645	0.597704	1
YBR005W	7.52315	8.5	6.5463	0.770154	-0.376782	0.660097	1
YBR006W	16.5478	29	4.09566	0.14123	-2.82388	1.64e-07	7.32e-06
YBR007C	6.51266	11	2.02531	0.18412	-2.44129	0.00276894	0.0324556
YBR008C	1.61548	2	1.23095	0.615475	-0.700227	0.816955	1
YBR009C	0.90844	1	0.816881	0.816881	-0.291802	1	1
YBR010W	2.81688	4	1.63376	0.40844	-1.2918	0.334973	0.848476
YBR011C	13.9266	14	13.8532	0.989514	-0.0152075	1	1
YBR013C	1.31688	1	1.63376	1.63376	0.708198	0.89871	1
YBR014C	2.83517	2	3.67033	1.83517	0.875912	0.566763	1
YBR015C	3.8408	4	3.68159	0.920398	-0.11967	1	1
YBR016W	4.59782	3.5	5.69565	1.62733	0.702506	0.503118	1
YBR017C	12.5949	12.5	12.6898	1.01518	0.0217411	1	1
YBR018C	0.90844	1	0.816881	0.816881	-0.291802	1	1
YBR019C	56.658	76.5	36.8159	0.481254	-1.05513	0.000371232	0.00643903
YBR020W	38.77	42	35.5399	0.846189	-0.240948	0.5053	1
YBR021W	8.19078	9.5	6.88157	0.724376	-0.46519	0.671287	1
YBR022W	13.3519	12	14.7039	1.22532	0.29316	0.663422	1
YBR023C	9.71114	10	9.42228	0.942228	-0.0858526	0.971746	1
YBR024W	8.7555	6.5	11.011	1.694	0.760434	0.264036	0.764235
YBR025C	19.9307	17	22.8614	1.34479	0.427379	0.351957	0.870648
YBR026C	3.87813	4.5	3.25627	0.723615	-0.466707	0.735218	1
YBR028C	3.46969	4.5	2.43938	0.542085	-0.883408	0.47923	0.974974
YBR029C	10.2133	13.5	6.9266	0.513081	-0.96274	0.116019	0.480734
YBR030W	9.61319	4.5	14.7264	3.27253	1.71041	0.011335	0.097125
YBR031W	0.90844	1	0.816881	0.816881	-0.291802	1	1
YBR033W	209.831	227	192.663	0.848734	-0.236616	0.293278	0.800756
YBR034C	5.82175	5.5	6.14349	1.117	0.159628	0.955743	1
YBR035C	32.5812	28	37.1624	1.32723	0.408419	0.278793	0.787283
YBR036C	3.06688	4.5	1.63376	0.363058	-1.46173	0.240315	0.726131
YBR037C	3.65768	2	5.31535	2.65768	1.41017	0.209029	0.678637
YBR038W	3.54783	3	4.09566	1.36522	0.449134	0.785653	1
YBR039W	5.26612	6	4.53225	0.755375	-0.404736	0.687546	1
YBR040W	0.90844	1	0.816881	0.816881	-0.291802	1	1
YBR041W	3.39502	3.5	3.29004	0.940011	-0.0892499	1	1
YBR042C	6.65768	8	5.31535	0.664419	-0.589834	0.464928	0.968179
YBR043C	6.65908	6	7.31815	1.21969	0.286517	0.775745	1
YBR044C	11.0216	6.5	15.5433	2.39127	1.25778	0.0282264	0.187448
YBR045C	4.81612	3.5	6.13224	1.75207	0.809058	0.392751	0.909527
YBR046C	8.12737	8.5	7.75474	0.912322	-0.132385	0.936022	1
YBR047W	2.1225	1	3.24501	3.24501	1.69822	0.313677	0.827258
YBR048W	4.81612	3.5	6.13224	1.75207	0.809058	0.454252	0.967575
YBR049C	32.405	21	43.8101	2.08619	1.06087	0.0229818	0.163212
YBR050C	17.644	5.5	29.788	5.416	2.43723	3.34e-06	0.000111768
YBR052C	6.14003	2.5	9.78005	3.91202	1.96791	0.0225457	0.161366
YBR053C	15.8913	9	22.7826	2.5314	1.33994	0.00838392	0.0783026
YBR054W	25.4815	31	19.9629	0.643965	-0.634945	0.132517	0.519474
YBR055C	4.08517	4.5	3.67033	0.81563	-0.294013	0.875757	1
YBR056W	7.39003	5	9.78005	1.95601	0.967914	0.191308	0.649641
YBR057C	2.27392	2.5	2.04783	0.819132	-0.287831	0.994354	1
YBR058C	8.09003	8	8.18007	1.02251	0.0321126	1	1
YBR058C-A	15.2069	19	11.4138	0.600727	-0.735218	0.151143	0.564155
YBR059C	10.0358	11.5	8.57162	0.745358	-0.423994	0.624363	1
YBR060C	16.5969	12	21.1939	1.76616	0.820613	0.101623	0.449755
YBR061C	2.88376	2.5	3.26752	1.30701	0.386269	0.880374	1
YBR062C	32.8312	28.5	37.1624	1.30395	0.382884	0.318078	0.829684
YBR063C	6.50064	6.5	6.50127	1.0002	0.000282412	1	1
YBR065C	1.35985	1.5	1.21969	0.813128	-0.298445	1	1
YBR066C	15.1315	13.5	16.7629	1.2417	0.312316	0.571492	1
YBR067C	45.0754	34	56.1509	1.6515	0.723774	0.0531039	0.29741
YBR068C	16.2174	16.5	15.9348	0.965746	-0.0502846	0.980513	1
YBR069C	177.466	138	216.933	1.57197	0.652578	0.00681611	0.0666591
YBR070C	6.40205	7.5	5.3041	0.707213	-0.499784	0.580692	1
YBR071W	12.5294	12	13.0588	1.08824	0.121992	0.893816	1
YBR072C-A	0.90844	1	0.816881	0.816881	-0.291802	1	1
YBR072W	8.31535	6	10.6307	1.77178	0.825203	0.245406	0.735875
YBR073W	7.20767	7.5	6.91534	0.922046	-0.11709	0.972501	1
YBR074W	3.6711	4.5	2.8422	0.631599	-0.662919	0.59437	1
YBR076W	55.5977	41	70.1955	1.71208	0.775754	0.00965389	0.0874213
YBR077C	8.60409	5	12.2082	2.44164	1.28785	0.0587017	0.316635
YBR078W	8.23299	5.5	10.966	1.99381	0.99553	0.145283	0.552758
YBR079C	3.65205	2	5.3041	2.65205	1.40711	0.224221	0.701439
YBR080C	10.1274	12.5	7.75474	0.620379	-0.688778	0.288627	0.797815
YBR081C	4.30486	2.5	6.10972	2.44389	1.28918	0.219994	0.693951
YBR082C	2.06688	2.5	1.63376	0.653505	-0.613731	0.804744	1
YBR083W	2.96969	3.5	2.43938	0.696967	-0.520838	0.762195	1
YBR084C-A	29.7869	32	27.5738	0.861681	-0.214775	0.697313	1
YBR084W	13.5949	14.5	12.6898	0.875159	-0.192384	0.771482	1
YBR085C-A	1.77392	1.5	2.04783	1.36522	0.449134	0.962942	1
YBR085W	2.01266	2	2.02531	1.01266	0.0181463	1	1
YBR086C	2.98798	1.5	4.47596	2.98397	1.57723	0.195516	0.655625
YBR087W	4.74361	5	4.48722	0.897443	-0.156108	0.980857	1
YBR088C	6.04923	6	6.09846	1.01641	0.0234827	1	1
YBR089C-A	3.5422	3	4.0844	1.36147	0.445163	0.785765	1
YBR090C	1.11548	1	1.23095	1.23095	0.299773	1	1
YBR091C	5.90205	6.5	5.3041	0.816015	-0.293333	0.800413	1
YBR093C	72.6285	57	88.2569	1.54837	0.630747	0.0232143	0.16452
YBR094W	4.54783	5	4.09566	0.819132	-0.287831	0.851569	1
YBR095C	2.97532	3.5	2.45064	0.700184	-0.514195	0.761391	1
YBR096W	3.18799	3.5	2.87597	0.821706	-0.283306	0.920621	1
YBR097W	12.6688	9	16.3376	1.81529	0.860201	0.133424	0.521301
YBR098W	113.103	134	92.2062	0.688106	-0.539297	0.0327333	0.208967
YBR101C	21.8138	24	19.6277	0.817819	-0.290146	0.525505	1
YBR102C	3.31688	5	1.63376	0.326752	-1.61373	0.155109	0.571338
YBR103W	5.78581	3	8.57162	2.85721	1.51461	0.136522	0.529229
YBR104W	3.98798	3.5	4.47596	1.27885	0.354841	0.820508	1
YBR105C	6.79847	3	10.5969	3.53231	1.82061	0.0242872	0.168778
YBR106W	5.84003	3.5	8.18007	2.33716	1.22476	0.139821	0.537368
YBR107C	106.476	97	115.952	1.19538	0.257472	0.315786	0.82865
YBR108W	31.5284	23.5	39.5568	1.68327	0.751265	0.0430565	0.256071
YBR109C	3.70627	2.5	4.91254	1.96502	0.974542	0.414438	0.931184
YBR110W	5.3408	7	3.68159	0.525942	-0.927025	0.296081	0.805134
YBR111C	7.14642	9	5.29284	0.588093	-0.765883	0.310011	0.823751
YBR111W-A	2.17673	1.5	2.85345	1.9023	0.927747	0.635765	1
YBR112C	2.38939	1.5	3.27878	2.18585	1.1282	0.488127	0.983438
YBR114W	2.18799	1.5	2.87597	1.91731	0.939086	0.604421	1
YBR115C	3.55486	1	6.10972	6.10972	2.61111	0.0339372	0.215583
YBR117C	71.065	53	89.1301	1.6817	0.74992	0.0104571	0.0916775
YBR118W	3.01266	4	2.02531	0.506329	-0.981854	0.459814	0.968179
YBR119W	7.40908	7.5	7.31815	0.975754	-0.0354109	1	1
YBR120C	19.1455	17.5	20.7911	1.18806	0.248608	0.628099	1
YBR121C	33.7982	43	24.5965	0.572011	-0.805884	0.0593177	0.317826
YBR122C	13.3498	9.5	17.1995	1.81048	0.85637	0.109748	0.467703
YBR123C	3.28657	2.5	4.07315	1.62926	0.704215	0.601581	1
YBR125C	6.0422	8	4.0844	0.510551	-0.969874	0.30538	0.817777
YBR126C	22.1998	24	20.3995	0.849979	-0.2345	0.621509	1
YBR127C	15.4815	11	19.9629	1.81481	0.859819	0.0895542	0.418163
YBR128C	38.4417	32	44.8834	1.40261	0.488111	0.155061	0.571338
YBR129C	1.60985	2	1.21969	0.609846	-0.713483	0.816348	1
YBR130C	17.1131	8.5	25.7261	3.0266	1.5977	0.00110413	0.0153789
YBR131W	1.60985	2	1.21969	0.609846	-0.713483	0.827148	1
YBR132C	5.23938	4	6.47876	1.61969	0.695717	0.534376	1
YBR133C	5.27315	4	6.5463	1.63658	0.710681	0.45117	0.966914
YBR135W	3.31688	5	1.63376	0.326752	-1.61373	0.197195	0.659194
YBR136W	9.52942	6	13.0588	2.17647	1.12199	0.074052	0.36684
YBR137W	6.65768	8	5.31535	0.664419	-0.589834	0.482187	0.978414
YBR138C	10.3154	10	10.6307	1.06307	0.0882379	0.969209	1
YBR139W	4.83517	6	3.67033	0.611722	-0.709051	0.454159	0.967575
YBR140C	13.495	20.5	6.49001	0.316586	-1.65933	0.00189025	0.0238457
YBR141C	68.8914	69.5	68.2827	0.982485	-0.0254923	0.95241	1
YBR142W	6.64642	8	5.29284	0.661605	-0.595958	0.465212	0.968179
YBR143C	19.1815	20	18.3629	0.918147	-0.123204	0.835573	1
YBR145W	24.0786	29	19.1573	0.660596	-0.598159	0.148656	0.558869
YBR146W	5.88863	4	7.77726	1.94431	0.959261	0.25174	0.746862
YBR147W	3.02392	4	2.04783	0.511958	-0.965903	0.462014	0.968179
YBR148W	12.3364	8	16.6729	2.08411	1.05943	0.057445	0.312985
YBR149W	166.188	166	166.376	1.00226	0.00326393	1	1
YBR150C	38.65	27	50.3001	1.86297	0.897602	0.0103074	0.0911507
YBR151W	7.37174	7	7.74348	1.10621	0.145627	0.929362	1
YBR152W	6.07738	6	6.15475	1.02579	0.0367382	1	1
YBR153W	3.14502	3	3.29004	1.09668	0.133142	1	1
YBR154C	19.8646	23	16.7292	0.727355	-0.459268	0.323771	0.835727
YBR155W	5.74924	7	4.49847	0.642639	-0.637919	0.4942	0.989169
YBR156C	9.6752	7.5	11.8504	1.58005	0.659973	0.329031	0.840538
YBR157C	32.5884	37	28.1768	0.761534	-0.39302	0.288099	0.797815
YBR158W	2.26266	2.5	2.02531	0.810126	-0.303782	0.993477	1
YBR159W	5.7119	6.5	4.9238	0.757508	-0.400667	0.709523	1
YBR160W	7.73722	6.5	8.97443	1.38068	0.465381	0.566706	1
YBR161W	5.39079	5.5	5.28158	0.960287	-0.058462	1	1
YBR162C	10.1049	12.5	7.70971	0.616777	-0.69718	0.387369	0.907764
YBR162W-A	2.68236	2.5	2.86471	1.14588	0.196462	1	1
YBR163W	13.5174	9.5	17.5348	1.84577	0.884221	0.106801	0.460941
YBR164C	2.46969	2.5	2.43938	0.975754	-0.0354109	1	1
YBR165W	2.01829	2	2.03657	1.01829	0.0261436	1	1
YBR166C	2.71969	3	2.43938	0.813128	-0.298445	0.95602	1
YBR167C	5.84143	1.5	10.1829	6.78858	2.76311	0.00309865	0.0359925
YBR168W	2.10985	3	1.21969	0.406564	-1.29845	0.428085	0.945341
YBR169C	3.34643	3	3.69285	1.23095	0.299773	0.925052	1
YBR170C	2.02392	2	2.04783	1.02392	0.0340968	1	1
YBR171W	3.81688	6	1.63376	0.272294	-1.87676	0.080352	0.390018
YBR172C	2.38939	1.5	3.27878	2.18585	1.1282	0.470555	0.969898
YBR173C	14.0343	10.5	17.5686	1.6732	0.742607	0.170388	0.60581
YBR175W	7.95767	9	6.91534	0.768371	-0.380124	0.645674	1
YBR176W	3.2922	2.5	4.0844	1.63376	0.708198	0.612876	1
YBR177C	7.21893	7.5	6.93786	0.925048	-0.1124	0.972169	1
YBR179C	3.79783	3.5	4.09566	1.17019	0.226742	0.957872	1
YBR180W	36.7454	46.5	26.9908	0.580448	-0.784761	0.0242667	0.168778
YBR181C	1.15844	1.5	0.816881	0.544587	-0.876765	0.849533	1
YBR182C	3.18799	3.5	2.87597	0.821706	-0.283306	0.914715	1
YBR182C-A	18.4491	23	13.8982	0.604271	-0.726732	0.165637	0.596459
YBR183W	4.67033	2	7.34067	3.67033	1.87591	0.0677862	0.345418
YBR184W	12.0448	2	22.0896	11.0448	3.46529	6.85e-07	2.67e-05
YBR185C	1.31688	1	1.63376	1.63376	0.708198	0.904032	1
YBR186W	193.165	207.5	178.829	0.861828	-0.214528	0.350399	0.868239
YBR187W	30.2165	29	31.433	1.0839	0.116228	0.797417	1
YBR188C	25.0904	13.5	36.6808	2.7171	1.44207	0.000425599	0.00715073
YBR189W	23.1962	25.5	20.8924	0.819309	-0.28752	0.554171	1
YBR191W	28.4376	21	35.8752	1.70834	0.772598	0.0417573	0.250661
YBR192W	64.9005	59	70.8009	1.20002	0.263053	0.3799	0.901307
YBR193C	5.06049	4	6.12098	1.53024	0.613762	0.553563	1
YBR194W	2.72532	3	2.45064	0.816881	-0.291802	0.958016	1
YBR195C	15.2787	13	17.5573	1.35056	0.43356	0.419066	0.934568
YBR196C	8.83224	7	10.6645	1.5235	0.607387	0.360403	0.879347
YBR196C-A	0.90844	1	0.816881	0.816881	-0.291802	1	1
YBR196C-B	9.65345	12	7.3069	0.608908	-0.715704	0.272946	0.777558
YBR197C	37.0483	52.5	21.5967	0.411365	-1.28151	0.000317393	0.00564163
YBR198C	30.5582	41.5	19.6164	0.472684	-1.08105	0.00367116	0.0410074
YBR199W	8.03094	12	4.06189	0.338491	-1.56281	0.0218119	0.157354
YBR200W	1.57251	1.5	1.64502	1.09668	0.133142	1	1
YBR200W-A	0.90844	1	0.816881	0.816881	-0.291802	1	1
YBR201C-A	6.76189	7	6.52379	0.93197	-0.101645	0.995245	1
YBR201W	2.22532	2	2.45064	1.22532	0.29316	1	1
YBR202W	3.02392	4	2.04783	0.511958	-0.965903	0.436624	0.953726
YBR203W	21.0356	11.5	30.5711	2.65836	1.41054	0.000927845	0.0135083
YBR204C	4.86471	4	5.72942	1.43236	0.51839	0.663384	1
YBR205W	5.20064	5.5	4.90129	0.891143	-0.166272	0.953097	1
YBR207W	2.56125	3.5	1.6225	0.463572	-1.10913	0.456343	0.968179
YBR208C	8.20767	9.5	6.91534	0.727931	-0.458127	0.5369	1
YBR210W	6.49924	8.5	4.49847	0.529232	-0.918027	0.259864	0.760102
YBR211C	1.15844	1.5	0.816881	0.544587	-0.876765	0.844769	1
YBR212W	2.53094	1	4.06189	4.06189	2.02215	0.160762	0.585602
YBR213W	2.80346	1.5	4.10692	2.73795	1.45309	0.289607	0.798554
YBR214W	239.469	132	346.938	2.62832	1.39414	8.63e-10	5.94e-08
YBR215W	44.8303	37	52.6607	1.42326	0.509201	0.12449	0.4985
YBR216C	21.1949	26.5	15.8898	0.599614	-0.737894	0.102055	0.450033
YBR217W	1.11548	1	1.23095	1.23095	0.299773	1	1
YBR218C	6.42813	8	4.85625	0.607032	-0.720157	0.368724	0.886674
YBR219C	1.35985	1.5	1.21969	0.813128	-0.298445	1	1
YBR220C	3.11548	5	1.23095	0.24619	-2.02216	0.0822338	0.39638
YBR221C	6.28018	4	8.56036	2.14009	1.09767	0.16801	0.602695
YBR221W-A	148.898	166	131.797	0.793957	-0.332868	0.167321	0.60158
YBR222C	5.32738	4.5	6.15475	1.36772	0.451776	0.676344	1
YBR223C	1.10985	1	1.21969	1.21969	0.286517	1	1
YBR225W	1.32251	1	1.64502	1.64502	0.718105	0.900069	1
YBR227C	2.98095	3.5	2.4619	0.7034	-0.507582	0.765999	1
YBR228W	28.9807	33.5	24.4614	0.730191	-0.453655	0.241274	0.727554
YBR229C	8.28018	8	8.56036	1.07005	0.0976718	0.975305	1
YBR230C	0.90844	1	0.816881	0.816881	-0.291802	1	1
YBR230W-A	9.30333	3.5	15.1067	4.31619	2.10976	0.00345262	0.0391155
YBR231C	3.39079	1.5	5.28158	3.52105	1.81601	0.124909	0.499868
YBR233W	3.97672	3.5	4.45344	1.27241	0.347566	0.835228	1
YBR233W-A	1.10985	1	1.21969	1.21969	0.286517	1	1
YBR234C	23.585	32.5	14.6701	0.451387	-1.14756	0.025324	0.173178
YBR235W	86.499	93	79.998	0.860194	-0.217266	0.428076	0.945341
YBR236C	13.5907	12.5	14.6813	1.17451	0.232055	0.711244	1
YBR237W	2.81688	4	1.63376	0.40844	-1.2918	0.336215	0.849836
YBR238C	1.72532	1	2.45064	2.45064	1.29316	0.535696	1
YBR239C	62.3972	70.5	54.2944	0.770134	-0.376819	0.204704	0.671391
YBR240C	5.74284	2.5	8.98569	3.59428	1.8457	0.0634584	0.330652
YBR241C	8.55833	8.5	8.61665	1.01372	0.0196646	1	1
YBR242W	106.033	111.5	100.566	0.901941	-0.148895	0.566979	1
YBR243C	121.332	87	155.664	1.78924	0.839348	0.000830564	0.0122584
YBR244W	8.41817	7	9.83634	1.40519	0.490767	0.520489	1
YBR245C	13.745	21	6.49001	0.309048	-1.6941	0.0151808	0.120454
YBR246W	3.73095	5	2.4619	0.49238	-1.02216	0.345023	0.862345
YBR247C	7.82878	7.5	8.15755	1.08767	0.121245	0.953316	1
YBR248C	57.0169	52.5	61.5338	1.17207	0.229061	0.46662	0.968179
YBR249C	4.4211	6	2.8422	0.473699	-1.07796	0.250046	0.744018
YBR250W	1.40844	2	0.816881	0.40844	-1.2918	0.592433	1
YBR251W	7.56612	9	6.13224	0.681359	-0.553512	0.460743	0.968179
YBR252W	11.4985	14	8.99695	0.642639	-0.637919	0.269279	0.773213
YBR253W	24.1828	25	23.3655	0.934622	-0.0975457	0.847206	1
YBR254C	2.94361	3	2.88723	0.962409	-0.0552773	1	1
YBR255C-A	15.0005	12.5	17.501	1.40008	0.485511	0.372201	0.892484
YBR255W	54.6599	53	56.3197	1.06264	0.0876485	0.799754	1
YBR256C	6.32738	6.5	6.15475	0.946885	-0.0787391	1	1
YBR257W	52.6156	53.5	51.7312	0.966938	-0.048504	0.915754	1
YBR258C	66.8217	63	70.6433	1.12132	0.165201	0.587712	1
YBR259W	8.72033	8.5	8.94066	1.05184	0.072918	0.996406	1
YBR260C	11.1301	7.5	14.7601	1.96802	0.976744	0.100724	0.446699
YBR261C	15.4103	10.5	20.3207	1.9353	0.952561	0.113224	0.474964
YBR262C	4.23798	4	4.47596	1.11899	0.162196	0.991816	1
YBR263W	30.5046	34.5	26.5092	0.768383	-0.380102	0.326542	0.838754
YBR264C	184.67	168.5	200.84	1.19193	0.253299	0.27014	0.773632
YBR265W	15.309	15.5	15.1179	0.97535	-0.0360081	1	1
YBR267W	2.26829	2.5	2.03657	0.814629	-0.295785	0.994838	1
YBR268W	0.90844	1	0.816881	0.816881	-0.291802	1	1
YBR269C	4.43236	6	2.86471	0.477452	-1.06657	0.299258	0.808448
YBR270C	8.79068	4.5	13.0814	2.90697	1.53951	0.0256827	0.175072
YBR271W	3.02392	4	2.04783	0.511958	-0.965903	0.458171	0.968179
YBR272C	3.12813	3	3.25627	1.08542	0.118256	1	1
YBR273C	4.22532	6	2.45064	0.40844	-1.2918	0.202081	0.66858
YBR274W	2.35985	3.5	1.21969	0.348483	-1.52084	0.298886	0.807842
YBR275C	13.3949	12.5	14.2898	1.14318	0.193056	0.768539	1
YBR276C	3.87813	4.5	3.25627	0.723615	-0.466707	0.740918	1
YBR278W	4.01049	3.5	4.52099	1.29171	0.369284	0.827607	1
YBR279W	1.10985	1	1.21969	1.21969	0.286517	1	1
YBR280C	16.3272	15.5	17.1545	1.10674	0.146319	0.823039	1
YBR281C	3.88376	4.5	3.26752	0.726116	-0.461727	0.727818	1
YBR282W	6.61471	7.5	5.72942	0.763923	-0.3885	0.689338	1
YBR283C	13.9892	7.5	20.4783	2.73044	1.44913	0.0275024	0.183587
YBR284W	0.90844	1	0.816881	0.816881	-0.291802	1	1
YBR285W	7.92173	6.5	9.34347	1.43746	0.523518	0.478	0.974069
YBR286W	19.0385	14.5	23.577	1.626	0.701325	0.176623	0.620061
YBR287W	9.63863	11.5	7.77726	0.676283	-0.564301	0.39863	0.914699
YBR288C	13.3491	8	18.6982	2.33727	1.22483	0.0627408	0.329044
YBR289W	2.36548	3.5	1.23095	0.3517	-1.50758	0.319726	0.83297
YBR290W	3.53094	3	4.06189	1.35396	0.437188	0.782173	1
YBR291C	27.8151	23	32.6302	1.4187	0.504574	0.208443	0.678126
YBR293W	3.13939	3	3.27878	1.09293	0.128197	1	1
YBR294W	146.088	259.5	32.6752	0.125916	-2.98947	1.83e-29	8.4e-27
YBR295W	10.9076	5.5	16.3151	2.96638	1.5687	0.00469344	0.0491894
YBR296C	9.98645	6.5	13.4729	2.07275	1.05155	0.0970805	0.438088
YBR296C-A	2.75487	1	4.50973	4.50973	2.17304	0.0886573	0.415521
YBR297W	56.5352	4	109.07	27.2676	4.76912	1.01e-22	2.49e-20
YBR298C	1.35985	1.5	1.21969	0.813128	-0.298445	1	1
YBR298C-A	0.90844	1	0.816881	0.816881	-0.291802	1	1
YBR299W	1.40844	2	0.816881	0.40844	-1.2918	0.602957	1
YBR301W	0.90844	1	0.816881	0.816881	-0.291802	1	1
YBR302C	1.92673	1	2.85345	2.85345	1.51271	0.407618	0.923275
YCL001W	6.99924	9.5	4.49847	0.473524	-1.07849	0.170493	0.60581
YCL001W-A	19.3716	20	18.7432	0.937161	-0.0936306	0.931231	1
YCL001W-B	14.8104	12.5	17.1207	1.36966	0.453816	0.381284	0.902377
YCL002C	67.3783	89	45.7566	0.514119	-0.959826	0.000863599	0.0127168
YCL004W	77.3293	75.5	79.1586	1.04846	0.0682701	0.821719	1
YCL005W	10.64	11.5	9.78005	0.850439	-0.23372	0.755481	1
YCL005W-A	11.5618	4	19.1235	4.78088	2.25728	0.00159114	0.0207266
YCL008C	5.14642	5	5.29284	1.05857	0.0821135	1	1
YCL009C	79.7632	86.5	73.0264	0.844236	-0.244282	0.389037	0.907834
YCL010C	22.5582	25.5	19.6164	0.769271	-0.378437	0.383892	0.904945
YCL011C	12.5133	16.5	8.52659	0.516763	-0.952426	0.091162	0.422642
YCL012C	4.30346	4.5	4.10692	0.912649	-0.131868	1	1
YCL014W	6.28581	4	8.57162	2.1429	1.09957	0.175882	0.618471
YCL016C	2.18236	1.5	2.86471	1.90981	0.933428	0.620347	1
YCL017C	5.72456	4.5	6.94912	1.54425	0.626905	0.484486	0.980091
YCL024W	2.18236	1.5	2.86471	1.90981	0.933428	0.598865	1
YCL025C	16.1583	20.5	11.8166	0.576421	-0.794806	0.115725	0.479827
YCL026C-A	32.8448	42	23.6895	0.564037	-0.826139	0.0295756	0.192825
YCL026C-B	18.054	14.5	21.6079	1.4902	0.575509	0.267092	0.769439
YCL027W	37.5982	49	26.1965	0.534622	-0.903409	0.0209215	0.153163
YCL028W	3.74924	3	4.49847	1.49949	0.584473	0.624672	1
YCL029C	23.1439	5.5	40.7878	7.41595	2.89063	2.87e-09	1.78e-07
YCL030C	3.93799	5	2.87597	0.575194	-0.797879	0.454672	0.967575
YCL031C	7.04923	8	6.09846	0.762308	-0.391555	0.675868	1
YCL032W	2.67673	2.5	2.85345	1.14138	0.190781	1	1
YCL033C	2.10985	3	1.21969	0.406564	-1.29845	0.417582	0.933292
YCL034W	8.84003	9.5	8.18007	0.86106	-0.215815	0.811849	1
YCL035C	7.06612	8	6.13224	0.766529	-0.383587	0.650644	1
YCL036W	12.133	16.5	7.766	0.470666	-1.08722	0.0556216	0.306928
YCL037C	2.40844	4	0.816881	0.20422	-2.2918	0.11319	0.474964
YCL038C	7.94425	6.5	9.3885	1.44438	0.530455	0.490677	0.986105
YCL039W	60.0804	14	106.161	7.58291	2.92275	9.39e-18	1.63e-15
YCL040W	3.89502	4.5	3.29004	0.73112	-0.45182	0.732256	1
YCL042W	2.51829	3	2.03657	0.678858	-0.558819	0.777661	1
YCL043C	13.8399	8.5	19.1798	2.25645	1.17405	0.0563615	0.308932
YCL044C	8.8027	9	8.60539	0.956155	-0.0646837	1	1
YCL045C	7.24924	10	4.49847	0.449847	-1.15249	0.104482	0.456445
YCL047C	2.81125	4	1.6225	0.405626	-1.30178	0.321609	0.833153
YCL048W	4.92673	7	2.85345	0.407636	-1.29465	0.156509	0.575177
YCL048W-A	1.15844	1.5	0.816881	0.544587	-0.876765	0.843769	1
YCL049C	53.7607	60.5	47.0213	0.777212	-0.36362	0.218671	0.69219
YCL050C	8.23582	9.5	6.97163	0.733856	-0.446431	0.545726	1
YCL051W	2.97532	3.5	2.45064	0.700184	-0.514195	0.777703	1
YCL052C	5.5422	7	4.0844	0.583486	-0.777229	0.382863	0.903746
YCL054W	7.29707	6	8.59414	1.43236	0.51839	0.536762	1
YCL055W	1.86548	2.5	1.23095	0.49238	-1.02216	0.597553	1
YCL056C	214.364	190.5	238.228	1.25054	0.32255	0.240351	0.726131
YCL057C-A	2.57251	3.5	1.64502	0.470006	-1.08925	0.455308	0.968179
YCL057W	20.5357	21.5	19.5714	0.910296	-0.135592	0.807437	1
YCL058C	166.538	114	219.077	1.92173	0.942402	0.123081	0.496878
YCL058W-A	118.676	112	125.352	1.11921	0.162484	0.524008	1
YCL059C	6.66471	6	7.32941	1.22157	0.288735	0.786458	1
YCL061C	3.26266	4.5	2.02531	0.45007	-1.15178	0.356997	0.876395
YCL063W	47.4953	57	37.9906	0.666502	-0.58532	0.0935821	0.428918
YCL064C	37.1083	64	10.2166	0.159635	-2.64715	4.88e-07	1.96e-05
YCL066W	0.90844	1	0.816881	0.816881	-0.291802	1	1
YCL067C	0.90844	1	0.816881	0.816881	-0.291802	1	1
YCL068C	0.90844	1	0.816881	0.816881	-0.291802	1	1
YCL069W	0.90844	1	0.816881	0.816881	-0.291802	1	1
YCL073C	0.90844	1	0.816881	0.816881	-0.291802	1	1
YCR002C	6.90908	6.5	7.31815	1.12587	0.17104	0.902363	1
YCR003W	5.99707	5	6.99415	1.39883	0.48422	0.630381	1
YCR004C	4.68938	4.5	4.87877	1.08417	0.116592	1	1
YCR005C	4.93159	2.5	7.36319	2.94527	1.5584	0.0979188	0.439775
YCR007C	25.4968	22	28.9936	1.31789	0.398233	0.333477	0.84652
YCR008W	28.3558	11	45.7116	4.1556	2.05506	1.52e-06	5.57e-05
YCR009C	10.2675	14	6.53505	0.466789	-1.09916	0.0729167	0.364419
YCR010C	16.7547	18	15.5095	0.861638	-0.214847	0.697668	1
YCR011C	8.97456	11	6.94912	0.631738	-0.662602	0.316596	0.82865
YCR012W	52.4493	48.5	56.3986	1.16286	0.217673	0.706664	1
YCR014C	6.46114	3.5	9.42228	2.69208	1.42872	0.124451	0.4985
YCR015C	4.09782	2.5	5.69565	2.27826	1.18793	0.260805	0.761815
YCR016W	2.93236	3	2.86471	0.954904	-0.0665724	1	1
YCR017C	6.05486	6	6.10972	1.01829	0.0261436	1	1
YCR018C	34.4132	52.5	16.3264	0.310978	-1.68511	0.0283868	0.187931
YCR019W	3.27392	4.5	2.04783	0.455074	-1.13583	0.345963	0.86284
YCR020C	8.51536	8	9.03072	1.12884	0.174841	0.885756	1
YCR020C-A	0.90844	1	0.816881	0.816881	-0.291802	1	1
YCR020W-B	1.82251	2	1.64502	0.82251	-0.281895	1	1
YCR021C	98.0878	121	75.1756	0.621286	-0.686672	0.00906423	0.0830887
YCR023C	23.301	18	28.6021	1.589	0.668124	0.12117	0.491633
YCR024C	17.9244	19.5	16.3489	0.838404	-0.254283	0.618603	1
YCR024C-A	4.20064	3.5	4.90129	1.40037	0.485805	0.696731	1
YCR024C-B	8.29847	6	10.5969	1.76616	0.820613	0.244965	0.734896
YCR026C	10.0414	11.5	8.58288	0.746337	-0.4221	0.549277	1
YCR027C	1.11548	1	1.23095	1.23095	0.299773	1	1
YCR028C	6.45627	8	4.91254	0.614068	-0.70353	0.387021	0.907615
YCR028C-A	4.82315	1.5	8.14629	5.43086	2.44118	0.0171194	0.132168
YCR030C	32.7799	35	30.5599	0.873139	-0.195717	0.62418	1
YCR031C	30.9636	23.5	38.4272	1.6352	0.709466	0.0581538	0.314471
YCR032W	18.4595	7.5	29.419	3.92253	1.97178	0.00306029	0.0357405
YCR033W	2.01829	2	2.03657	1.01829	0.0261436	1	1
YCR034W	10.4633	14	6.9266	0.494757	-1.01521	0.0951658	0.433092
YCR035C	33.132	32	34.264	1.07075	0.0986201	0.819866	1
YCR036W	6.80486	7.5	6.10972	0.814629	-0.295785	0.766991	1
YCR037C	5.92033	4.5	7.34067	1.63126	0.705987	0.441741	0.957429
YCR038C	1.40844	2	0.816881	0.40844	-1.2918	0.57816	1
YCR039C	0.90844	1	0.816881	0.816881	-0.291802	1	1
YCR040W	0.90844	1	0.816881	0.816881	-0.291802	1	1
YCR042C	115.823	127.5	104.147	0.816837	-0.29188	0.243759	0.732303
YCR043C	7.74924	11	4.49847	0.408952	-1.29	0.0730002	0.364419
YCR044C	67.5628	89	46.1256	0.518265	-0.948237	0.00109101	0.0152622
YCR045C	419.551	515	324.102	0.629323	-0.668127	0.00141251	0.0187799
YCR046C	29.8567	29.5	30.2133	1.02418	0.0344704	0.973931	1
YCR047C	5.43722	3.5	7.37444	2.10698	1.07518	0.230407	0.710537
YCR048W	3.86471	2	5.72942	2.86471	1.51839	0.171913	0.609567
YCR050C	292.51	291	294.021	1.01038	0.0148992	0.95265	1
YCR051W	25.1165	22	28.2331	1.28332	0.359882	0.396951	0.913251
YCR052W	2.23095	2	2.4619	1.23095	0.299773	1	1
YCR053W	16.9666	13.5	20.4333	1.51358	0.597961	0.229466	0.709569
YCR054C	23.2602	20	26.5205	1.32602	0.407107	0.345441	0.862345
YCR057C	9.46114	9.5	9.42228	0.991818	-0.0118521	1	1
YCR059C	139.841	132.5	147.182	1.11081	0.151613	0.5328	1
YCR060W	12.8105	19.5	6.12098	0.313896	-1.67164	0.0026698	0.0315233
YCR061W	12.152	19	5.3041	0.279163	-1.84082	0.00150704	0.0197511
YCR063W	3.93938	3	4.87877	1.62626	0.701555	0.534951	1
YCR065W	2.52392	3	2.04783	0.68261	-0.550866	0.782889	1
YCR066W	3.53657	3	4.07315	1.35772	0.441181	0.78891	1
YCR067C	4.18799	5.5	2.87597	0.522904	-0.935383	0.381472	0.902489
YCR068W	11.9983	4	19.9967	4.99917	2.32169	0.00013524	0.00271113
YCR069W	5.06049	4	6.12098	1.53024	0.613762	0.538762	1
YCR071C	24.1329	29.5	18.7657	0.636127	-0.652614	0.106226	0.460002
YCR072C	2.92673	3	2.85345	0.951151	-0.0722532	1	1
YCR073C	300.548	315.5	285.596	0.905216	-0.143666	0.508192	1
YCR073W-A	2.56688	3.5	1.63376	0.466789	-1.09916	0.440778	0.956927
YCR075C	2.17673	1.5	2.85345	1.9023	0.927747	0.629466	1
YCR075W-A	17.8829	17	18.7657	1.10387	0.142567	0.81393	1
YCR076C	15.9196	20	11.8391	0.591957	-0.756435	0.129065	0.510155
YCR077C	2.1711	1.5	2.8422	1.8948	0.922043	0.611179	1
YCR079W	18.3674	16	20.7348	1.29592	0.37398	0.422873	0.939962
YCR081W	19.7643	4	35.5287	8.88217	3.15091	3.06e-07	1.28e-05
YCR082W	2.99361	1.5	4.48722	2.99148	1.58086	0.215821	0.689234
YCR083W	4.42673	6	2.85345	0.475576	-1.07225	0.276308	0.782933
YCR084C	4.03657	4	4.07315	1.01829	0.0261436	1	1
YCR086W	16.1941	12	20.3882	1.69902	0.764703	0.152403	0.566559
YCR087C-A	28.4482	27.5	29.3965	1.06896	0.0962105	0.850711	1
YCR088W	12.2308	11	13.4616	1.22379	0.291351	0.647656	1
YCR089W	122.714	136	109.428	0.80462	-0.313621	0.209196	0.678637
YCR090C	12.6865	13.5	11.8729	0.879475	-0.185285	0.785754	1
YCR091W	4.32954	5	3.65908	0.731815	-0.450448	0.73687	1
YCR092C	26.1399	31.5	20.7798	0.659676	-0.60017	0.135864	0.527479
YCR093W	5.10908	4.5	5.71817	1.2707	0.345628	0.782376	1
YCR094W	2.76829	3.5	2.03657	0.581878	-0.781211	0.605671	1
YCR095C	88.5805	82	95.161	1.1605	0.214746	0.435707	0.953439
YCR095W-A	2.48095	2.5	2.4619	0.98476	-0.0221555	1	1
YCR096C	0.90844	1	0.816881	0.816881	-0.291802	1	1
YCR097W	0.90844	1	0.816881	0.816881	-0.291802	1	1
YCR098C	1.85985	2.5	1.21969	0.487877	-1.03541	0.58591	1
YCR099C	1.10985	1	1.21969	1.21969	0.286517	1	1
YCR100C	1.31688	1	1.63376	1.63376	0.708198	0.908995	1
YCR101C	1.15844	1.5	0.816881	0.544587	-0.876765	0.855409	1
YCR102C	1.60985	2	1.21969	0.609846	-0.713483	0.828697	1
YCR104W	0.90844	1	0.816881	0.816881	-0.291802	1	1
YCR105W	46.6543	45	48.3086	1.07352	0.102354	0.782846	1
YCR106W	24.8599	3	46.7198	15.5733	3.961	3.45e-10	2.64e-08
YCR107W	7.27239	3.5	11.0448	3.15565	1.65794	0.0204083	0.151125
YCR108C	0.90844	1	0.816881	0.816881	-0.291802	1	1
YDL001W	2.93799	3	2.87597	0.958657	-0.0609138	1	1
YDL002C	2.63376	2	3.26752	1.63376	0.708198	0.685258	1
YDL003W	12.9491	12	13.8982	1.15819	0.211867	0.755349	1
YDL004W	2.22532	2	2.45064	1.22532	0.29316	1	1
YDL005C	5.0908	6.5	3.68159	0.566399	-0.82011	0.385085	0.906269
YDL006W	13.9019	11.5	16.3038	1.41773	0.503578	0.376021	0.89718
YDL007C-A	0.90844	1	0.816881	0.816881	-0.291802	1	1
YDL007W	15.2005	14.5	15.901	1.09662	0.133067	0.853779	1
YDL008W	36.2843	55	17.5686	0.319429	-1.64644	9.75e-06	0.000277542
YDL010W	1.85985	2.5	1.21969	0.487877	-1.03541	0.606029	1
YDL012C	6.98019	7	6.96037	0.994339	-0.00819	1	1
YDL013W	15.5189	22.5	8.53785	0.37946	-1.39798	0.00522528	0.0536279
YDL014W	33.1904	34.5	31.8809	0.924083	-0.113905	0.781069	1
YDL015C	6.32175	6.5	6.14349	0.945153	-0.0813804	1	1
YDL017W	2.93236	3	2.86471	0.954904	-0.0665724	1	1
YDL018C	1.36548	1.5	1.23095	0.820634	-0.28519	1	1
YDL019C	4.08517	4.5	3.67033	0.81563	-0.294013	0.881711	1
YDL020C	4.7922	5.5	4.0844	0.742619	-0.429306	0.71197	1
YDL021W	3.32251	5	1.64502	0.329004	-1.60382	0.129452	0.511057
YDL022W	5.20627	5.5	4.91254	0.89319	-0.162962	0.955076	1
YDL024C	2.17673	1.5	2.85345	1.9023	0.927747	0.611217	1
YDL025C	7.3725	11.5	3.24501	0.282175	-1.82534	0.011322	0.097125
YDL027C	1.85985	2.5	1.21969	0.487877	-1.03541	0.591076	1
YDL028C	2.97532	3.5	2.45064	0.700184	-0.514195	0.76874	1
YDL029W	2.52392	3	2.04783	0.68261	-0.550866	0.780656	1
YDL030W	9.03094	14	4.06189	0.290135	-1.7852	0.00757865	0.0730403
YDL031W	3.18236	3.5	2.86471	0.818489	-0.288965	0.929469	1
YDL033C	5.46893	4	6.93786	1.73446	0.79449	0.376165	0.89719
YDL035C	16.6124	14	19.2248	1.3732	0.457545	0.360758	0.879347
YDL036C	59.4503	27.5	91.4006	3.32366	1.73277	7.33e-08	3.47e-06
YDL037C	1.51829	1	2.03657	2.03657	1.02614	0.699103	1
YDL039C	2.95064	1	4.90129	4.90129	2.29316	0.063703	0.331412
YDL040C	2.06688	2.5	1.63376	0.653505	-0.613731	0.800354	1
YDL042C	4.13939	5	3.27878	0.655756	-0.608768	0.598991	1
YDL043C	3.02954	4	2.05909	0.514772	-0.957994	0.448059	0.963657
YDL044C	4.02392	6	2.04783	0.341305	-1.55087	0.114026	0.477707
YDL045C	1.90844	3	0.816881	0.272294	-1.87676	0.282771	0.790115
YDL045W-A	1.31125	1	1.6225	1.6225	0.698222	0.904045	1
YDL046W	38.4614	36	40.9228	1.13675	0.18491	0.623047	1
YDL047W	2.52954	3	2.05909	0.686363	-0.542956	0.792943	1
YDL048C	17.5335	13	22.067	1.69746	0.763382	0.121073	0.491547
YDL049C	4.95627	5	4.91254	0.982509	-0.025458	1	1
YDL051W	2.92673	3	2.85345	0.951151	-0.0722532	1	1
YDL052C	2.76829	3.5	2.03657	0.581878	-0.781211	0.599743	1
YDL053C	4.98798	5.5	4.47596	0.81381	-0.297235	0.959313	1
YDL054C	2.27392	2.5	2.04783	0.819132	-0.287831	0.993277	1
YDL055C	27.004	34	20.008	0.588469	-0.764961	0.0504067	0.286329
YDL056W	4.60345	3.5	5.70691	1.63055	0.705354	0.514644	1
YDL057W	6.73862	2.5	10.9772	4.39089	2.13451	0.00759347	0.0730403
YDL058W	3.57391	3.5	3.64782	1.04223	0.0596791	1	1
YDL059C	4.92033	2.5	7.34067	2.93627	1.55398	0.097651	0.439607
YDL060W	7.20767	7.5	6.91534	0.922046	-0.11709	0.973821	1
YDL061C	5.32391	7	3.64782	0.521117	-0.940321	0.28044	0.78811
YDL063C	2.98095	3.5	2.4619	0.7034	-0.507582	0.761376	1
YDL064W	8.07175	10	6.14349	0.614349	-0.702869	0.321301	0.833027
YDL065C	17.2588	10	24.5177	2.45177	1.29382	0.00725175	0.0706143
YDL066W	6.6711	10.5	2.8422	0.270685	-1.88531	0.0190263	0.144041
YDL067C	8.79144	9	8.58288	0.953653	-0.0684635	1	1
YDL069C	84.4986	109.5	59.4972	0.543353	-0.880037	0.0340377	0.215852
YDL070W	3.7922	3.5	4.0844	1.16697	0.222771	0.961032	1
YDL072C	13.0463	13	13.0926	1.00712	0.0102411	1	1
YDL073W	3.64502	4	3.29004	0.82251	-0.281895	0.898646	1
YDL074C	43.548	40.5	46.596	1.15052	0.202284	0.561084	1
YDL075W	11.3583	12.5	10.2166	0.817331	-0.291007	0.6735	1
YDL076C	48.4563	38.5	58.4126	1.51721	0.601421	0.063401	0.330652
YDL077C	9.22942	7	11.4588	1.63698	0.711035	0.30306	0.814615
YDL078C	12.0182	11	13.0363	1.18512	0.245033	0.750023	1
YDL079C	162.003	195.5	128.507	0.657324	-0.605324	0.0102286	0.0910323
YDL080C	17.2933	6.5	28.0867	4.32103	2.11138	2.9e-05	0.000726518
YDL081C	6.60129	5	8.20258	1.64052	0.71415	0.385343	0.906316
YDL082W	1.10985	1	1.21969	1.21969	0.286517	1	1
YDL083C	2.88939	2.5	3.27878	1.31151	0.391232	0.892611	1
YDL084W	11.9633	17	6.9266	0.407447	-1.29532	0.0306178	0.197989
YDL085C-A	16.8567	3.5	30.2133	8.63238	3.10976	7.73e-08	3.63e-06
YDL085W	23.4172	10.5	36.3343	3.46041	1.79094	3.67e-05	0.00088537
YDL086W	109.403	90.5	128.307	1.41775	0.503606	0.0476453	0.27547
YDL087C	4.4633	2	6.9266	3.4633	1.79215	0.090235	0.419251
YDL088C	1.93236	1	2.86471	2.86471	1.51839	0.402406	0.918255
YDL089W	7.8041	5	10.6082	2.12164	1.08518	0.146004	0.554315
YDL090C	18.6998	17	20.3995	1.19997	0.262999	0.623899	1
YDL091C	5.51189	4.5	6.52379	1.44973	0.535785	0.591283	1
YDL092W	3.32251	5	1.64502	0.329004	-1.60382	0.176793	0.620133
YDL093W	3.90065	4.5	3.3013	0.733622	-0.446892	0.745388	1
YDL095W	11.133	14.5	7.766	0.535586	-0.90081	0.121039	0.491547
YDL097C	2.65844	4.5	0.816881	0.181529	-2.46173	0.0783767	0.384117
YDL098C	2.18799	1.5	2.87597	1.91731	0.939086	0.639146	1
YDL099W	3.58517	3.5	3.67033	1.04867	0.0685567	1	1
YDL100C	6.34003	4.5	8.18007	1.81779	0.862188	0.288182	0.797815
YDL101C	4.26829	6.5	2.03657	0.313319	-1.6743	0.0897889	0.418163
YDL102W	6.89426	6	7.78851	1.29809	0.376385	0.684436	1
YDL103C	1.56688	1.5	1.63376	1.08917	0.123235	1	1
YDL104C	47.7108	53	42.4215	0.800406	-0.321196	0.326516	0.838754
YDL105W	17.176	27	7.35193	0.272294	-1.87676	0.000108613	0.00226189
YDL106C	2.26266	2.5	2.02531	0.810126	-0.303782	0.993807	1
YDL107W	17.4793	12.5	22.4586	1.79669	0.84534	0.0737047	0.365682
YDL108W	6.82738	7.5	6.15475	0.820634	-0.28519	0.759901	1
YDL109C	5.57175	5	6.14349	1.2287	0.297131	0.819857	1
YDL110C	8.41254	7	9.82509	1.40358	0.489115	0.505063	1
YDL111C	67.6109	53.5	81.7219	1.52751	0.611183	0.0352895	0.221983
YDL112W	29.5348	24	35.0696	1.46123	0.547186	0.162302	0.588735
YDL113C	1.82251	2	1.64502	0.82251	-0.281895	1	1
YDL114W	2.51829	3	2.03657	0.678858	-0.558819	0.788924	1
YDL115C	32.1714	30	34.3428	1.14476	0.195044	0.628307	1
YDL116W	2.48658	2.5	2.47316	0.989264	-0.0155732	1	1
YDL117W	7.91331	10.5	5.32661	0.507296	-0.979099	0.148692	0.558869
YDL118W	45.8293	66	25.6586	0.388766	-1.36303	2.98e-05	0.00073779
YDL119C	5.70204	4.5	6.90408	1.53424	0.617525	0.515543	1
YDL120W	5.02392	8	2.04783	0.255979	-1.9659	0.0305158	0.197555
YDL121C	2.8725	2.5	3.24501	1.298	0.376294	0.884442	1
YDL122W	43.3186	51.5	35.1371	0.682274	-0.551576	0.111979	0.473445
YDL123W	5.37813	7.5	3.25627	0.434169	-1.20367	0.170382	0.60581
YDL124W	30.5848	24.5	36.6696	1.49672	0.581802	0.117567	0.485588
YDL125C	38.5986	22.5	54.6972	2.43099	1.28154	0.000256152	0.00466952
YDL126C	19.4652	20.5	18.4305	0.899048	-0.15353	0.767645	1
YDL127W	21.3568	23.5	19.2136	0.817599	-0.290534	0.519284	1
YDL128W	93.2747	135.5	51.0494	0.376749	-1.40833	5.54e-05	0.00126918
YDL129W	13.3582	5.5	21.2164	3.85752	1.94768	0.000751814	0.0114372
YDL130W	3.26829	4.5	2.03657	0.452572	-1.14378	0.334245	0.84721
YDL130W-A	2.43799	2	2.87597	1.43799	0.524049	0.848196	1
YDL131W	5.44641	4	6.89283	1.72321	0.785096	0.419038	0.934568
YDL132W	6.12174	4.5	7.74348	1.72077	0.783057	0.367213	0.885025
YDL133C-A	3.33517	3	3.67033	1.22344	0.290949	0.925568	1
YDL133W	10.0371	6.5	13.5742	2.08834	1.06236	0.291961	0.799963
YDL134C	15.7582	13.5	18.0164	1.33455	0.416352	0.433011	0.951466
YDL135C	4.5908	5.5	3.68159	0.669381	-0.579102	0.580793	1
YDL136W	3.96969	5.5	2.43938	0.443524	-1.17291	0.275457	0.78121
YDL137W	66.4275	81	51.855	0.640186	-0.643437	0.0266836	0.179988
YDL138W	85.0396	66	104.079	1.57696	0.657143	0.015071	0.11973
YDL139C	4.38939	5.5	3.27878	0.596142	-0.746272	0.47657	0.973874
YDL140C	7.16894	9	5.33787	0.593097	-0.753661	0.312731	0.826641
YDL141W	2.01266	2	2.02531	1.01266	0.0181463	1	1
YDL142C	38.5931	33.5	43.6862	1.30407	0.383018	0.271647	0.776221
YDL143W	17.861	18.5	17.222	0.930921	-0.103269	0.867854	1
YDL144C	18.2518	6	30.5036	5.08393	2.34594	1.03e-05	0.000288037
YDL145C	4.82175	3.5	6.14349	1.75528	0.811704	0.40379	0.918807
YDL146W	6.59922	5.5	7.69845	1.39972	0.485136	0.665825	1
YDL147W	5.27531	6.5	4.05063	0.623174	-0.682293	0.475243	0.973174
YDL148C	4.67673	6.5	2.85345	0.438993	-1.18773	0.249123	0.742764
YDL149W	50.6036	45	56.2072	1.24905	0.320829	0.350612	0.868433
YDL150W	1.51266	1	2.02531	2.02531	1.01815	0.703917	1
YDL153C	4.57175	3	6.14349	2.04783	1.0341	0.323556	0.835727
YDL154W	4.29783	4.5	4.09566	0.910147	-0.135828	1	1
YDL155W	1.56688	1.5	1.63376	1.08917	0.123235	1	1
YDL156W	2.57954	1.5	3.65908	2.43938	1.28652	0.41048	0.927074
YDL157C	2.51829	3	2.03657	0.678858	-0.558819	0.795135	1
YDL159W	71.3633	85.5	57.2267	0.669318	-0.579236	0.0388427	0.237824
YDL159W-A	0.90844	1	0.816881	0.816881	-0.291802	1	1
YDL160C	2.36548	3.5	1.23095	0.3517	-1.50758	0.320918	0.833027
YDL160C-A	3.88376	4.5	3.26752	0.726116	-0.461727	0.736856	1
YDL161W	40.8164	36	45.6327	1.26758	0.342073	0.315351	0.82865
YDL164C	9.77726	4	15.5545	3.88863	1.95926	0.0025234	0.0300705
YDL165W	62.1513	61	63.3026	1.03775	0.0534564	0.88278	1
YDL166C	9.61611	11.5	7.73222	0.672367	-0.572679	0.39498	0.910767
YDL167C	3.78094	3.5	4.06189	1.16054	0.214796	0.960807	1
YDL168W	6.35129	4.5	8.20258	1.8228	0.866153	0.323132	0.835727
YDL169C	1.98095	1.5	2.4619	1.64127	0.71481	0.772663	1
YDL170W	1.57251	1.5	1.64502	1.09668	0.133142	1	1
YDL171C	17.6595	7.5	27.819	3.7092	1.89111	0.000160661	0.00314242
YDL173W	7.35345	9	5.70691	0.634101	-0.657216	0.379755	0.901307
YDL174C	15.4801	13	17.9601	1.38155	0.466285	0.377569	0.899703
YDL175C	7.82175	9.5	6.14349	0.646684	-0.628868	0.394725	0.910767
YDL176W	5.32175	4.5	6.14349	1.36522	0.449134	0.678157	1
YDL177C	1.76266	1.5	2.02531	1.35021	0.433184	0.961789	1
YDL178W	4.76752	3	6.53505	2.17835	1.12324	0.238424	0.722685
YDL179W	29.6544	14	45.3087	3.23634	1.69436	2.43e-05	0.000626349
YDL180W	2.68236	2.5	2.86471	1.14588	0.196462	1	1
YDL181W	20.6329	22.5	18.7657	0.834033	-0.261824	0.72115	1
YDL182W	11.8477	7	16.6954	2.38506	1.25402	0.0322224	0.20668
YDL183C	6.59566	5	8.19132	1.63826	0.712169	0.393108	0.909527
YDL184C	66.0541	68	64.1083	0.942769	-0.0850245	0.78714	1
YDL185W	14.3562	16	12.7123	0.79452	-0.331845	0.533653	1
YDL186W	111.738	80.5	142.977	1.77611	0.828719	0.00105219	0.0148926
YDL188C	3.46969	4.5	2.43938	0.542085	-0.883408	0.528754	1
YDL189W	3.67673	4.5	2.85345	0.634101	-0.657216	0.617544	1
YDL190C	7.57878	7	8.15755	1.16536	0.220781	0.840855	1
YDL191W	26.5405	29	24.0811	0.830383	-0.268152	0.527332	1
YDL192W	7.02315	7.5	6.5463	0.872841	-0.19621	0.870595	1
YDL193W	17.7688	16	19.5376	1.2211	0.288181	0.605131	1
YDL194W	0.90844	1	0.816881	0.816881	-0.291802	1	1
YDL195W	2.06125	2.5	1.6225	0.649001	-0.623706	0.798623	1
YDL197C	5.07878	2	8.15755	4.07878	2.02814	0.0356996	0.223905
YDL198C	16.7421	20	13.4842	0.674208	-0.568734	0.249204	0.742764
YDL199C	20.642	20	21.2839	1.0642	0.0897649	0.895106	1
YDL200C	44.7762	47.5	42.0525	0.885315	-0.175737	0.620766	1
YDL201W	20.1702	22	18.3404	0.833655	-0.262477	0.593393	1
YDL202W	6.99424	3	10.9885	3.66283	1.87296	0.17686	0.620133
YDL203C	2.06688	2.5	1.63376	0.653505	-0.613731	0.807835	1
YDL204W	4.48798	4.5	4.47596	0.994657	-0.00772865	1	1
YDL205C	5.40205	5.5	5.3041	0.964381	-0.0523246	1	1
YDL206W	1.81688	2	1.63376	0.816881	-0.291802	1	1
YDL207W	8.7541	8.5	9.00821	1.05979	0.0837769	0.995815	1
YDL208W	2.26266	2.5	2.02531	0.810126	-0.303782	0.993923	1
YDL209C	2.11548	3	1.23095	0.410317	-1.28519	0.452737	0.967575
YDL210W	15.5788	23	8.15755	0.354676	-1.49543	0.00318035	0.036611
YDL211C	5.03581	1.5	8.57162	5.71441	2.51461	0.0117058	0.0991139
YDL212W	2.47532	2.5	2.45064	0.980257	-0.028768	1	1
YDL213C	2.87813	2.5	3.25627	1.30251	0.38129	0.887309	1
YDL214C	19.9674	24	15.9348	0.66395	-0.590853	0.344071	0.862345
YDL215C	23.1131	20.5	25.7261	1.25493	0.32761	0.454254	0.967575
YDL216C	15.6125	15	16.225	1.08167	0.113259	0.871338	1
YDL217C	1.77392	1.5	2.04783	1.36522	0.449134	0.96285	1
YDL218W	38.3024	46	30.6049	0.665324	-0.587872	0.088354	0.414878
YDL219W	6.47596	4	8.95192	2.23798	1.1622	0.126798	0.503981
YDL220C	16.3815	16	16.7629	1.04768	0.0672037	0.958199	1
YDL222C	4.18376	3.5	4.86751	1.39072	0.475829	0.696979	1
YDL223C	215.948	192	239.895	1.24945	0.321298	0.157719	0.578961
YDL224C	2.23095	2	2.4619	1.23095	0.299773	1	1
YDL225W	6.85908	8	5.71817	0.714771	-0.484447	0.575395	1
YDL226C	4.97456	3	6.94912	2.31637	1.21187	0.207864	0.676927
YDL227C	17.8138	16	19.6277	1.22673	0.294816	0.54991	1
YDL229W	2.17673	1.5	2.85345	1.9023	0.927747	0.602121	1
YDL230W	9.09782	12.5	5.69565	0.455652	-1.134	0.0844919	0.403043
YDL231C	8.59003	9	8.18007	0.908896	-0.137812	0.914728	1
YDL232W	0.90844	1	0.816881	0.816881	-0.291802	1	1
YDL233W	1.32251	1	1.64502	1.64502	0.718105	0.903686	1
YDL234C	19.3826	6	32.7653	5.46088	2.44913	5.59e-07	2.22e-05
YDL235C	4.9619	5	4.9238	0.98476	-0.0221555	1	1
YDL236W	5.06688	8.5	1.63376	0.192207	-2.37927	0.0104522	0.0916775
YDL237W	9.97942	8.5	11.4588	1.3481	0.430927	0.537742	1
YDL238C	1.61548	2	1.23095	0.615475	-0.700227	0.826751	1
YDL239C	2.23658	2	2.47316	1.23658	0.306355	1	1
YDL240W	1.82251	2	1.64502	0.82251	-0.281895	1	1
YDL241W	1.11548	1	1.23095	1.23095	0.299773	1	1
YDL243C	1.40844	2	0.816881	0.40844	-1.2918	0.590895	1
YDL244W	1.15844	1.5	0.816881	0.544587	-0.876765	0.852995	1
YDL245C	0.90844	1	0.816881	0.816881	-0.291802	1	1
YDR001C	12.6554	6.5	18.8108	2.89397	1.53305	0.00885046	0.0815942
YDR002W	11.14	12.5	9.78005	0.782404	-0.354014	0.599247	1
YDR003W	17.2068	12	22.4136	1.8678	0.901338	0.0620251	0.32703
YDR003W-A	3.24924	2	4.49847	2.24924	1.16944	0.329014	0.840538
YDR004W	19.0738	23.5	14.6476	0.623301	-0.682	0.153806	0.570128
YDR005C	8.43376	12	4.86751	0.405626	-1.30178	0.0699025	0.353912
YDR006C	1.65844	2.5	0.816881	0.326752	-1.61373	0.374172	0.894539
YDR007W	246.116	49	443.231	9.04553	3.17721	6.9e-37	6.34e-34
YDR009W	7.64003	5.5	9.78005	1.77819	0.830411	0.252352	0.747688
YDR011W	4.12813	5	3.25627	0.651253	-0.61871	0.57485	1
YDR012W	0.90844	1	0.816881	0.816881	-0.291802	1	1
YDR013W	3.69501	2.5	4.89003	1.95601	0.967914	0.404743	0.919675
YDR014W	3.26266	4.5	2.02531	0.45007	-1.15178	0.347789	0.865195
YDR014W-A	7.47456	8	6.94912	0.86864	-0.20317	0.855536	1
YDR016C	2.65844	4.5	0.816881	0.181529	-2.46173	0.105726	0.460002
YDR017C	11.1274	14.5	7.75474	0.53481	-0.902903	0.119036	0.487587
YDR018C	18.5074	14.5	22.5149	1.55275	0.634826	0.191862	0.65046
YDR019C	1.73095	1	2.4619	2.4619	1.29977	0.518949	1
YDR020C	7.84566	7.5	8.19132	1.09218	0.127206	0.967287	1
YDR021W	22.6244	30.5	14.7489	0.48357	-1.0482	0.0139446	0.113015
YDR022C	16.2104	18.5	13.9207	0.752473	-0.410288	0.433902	0.951466
YDR023W	50.2544	60	40.5088	0.675146	-0.566728	0.0693379	0.351607
YDR025W	1.11548	1	1.23095	1.23095	0.299773	1	1
YDR026C	2.32251	3	1.64502	0.54834	-0.866858	0.595408	1
YDR027C	7.20551	5	9.41102	1.8822	0.912423	0.226576	0.706402
YDR028C	3.13376	3	3.26752	1.08917	0.123235	1	1
YDR030C	22.1496	14.5	29.7993	2.05512	1.03922	0.0577281	0.313221
YDR031W	3.87813	4.5	3.25627	0.723615	-0.466707	0.749942	1
YDR032C	2.72532	3	2.45064	0.816881	-0.291802	0.964373	1
YDR033W	2.68799	2.5	2.87597	1.15039	0.202121	1	1
YDR034C	2.87813	2.5	3.25627	1.30251	0.38129	0.876943	1
YDR034C-A	0.90844	1	0.816881	0.816881	-0.291802	1	1
YDR034W-B	1.10985	1	1.21969	1.21969	0.286517	1	1
YDR035W	9.7133	12.5	6.9266	0.554128	-0.851709	0.171163	0.607518
YDR036C	8.49208	3.5	13.4842	3.85262	1.94584	0.0237144	0.16698
YDR037W	18.6457	27.5	9.79131	0.356048	-1.48986	0.00123808	0.0168436
YDR040C	35.6459	22	49.2918	2.24054	1.16384	0.00200181	0.024868
YDR041W	1.36548	1.5	1.23095	0.820634	-0.28519	1	1
YDR042C	3.0908	2.5	3.68159	1.47264	0.558402	0.727172	1
YDR043C	16.5596	11.5	21.6192	1.87993	0.910679	0.0640134	0.332735
YDR044W	3.02392	4	2.04783	0.511958	-0.965903	0.481289	0.977399
YDR045C	3.02392	4	2.04783	0.511958	-0.965903	0.472228	0.971117
YDR046C	5.79923	5.5	6.09846	1.10881	0.149014	0.962441	1
YDR047W	4.70064	4.5	4.90129	1.08917	0.123235	1	1
YDR049W	3.23798	2	4.47596	2.23798	1.1622	0.365709	0.883718
YDR050C	33.639	39	28.2781	0.725079	-0.46379	0.186169	0.638932
YDR051C	8.23582	9.5	6.97163	0.733856	-0.446431	0.548908	1
YDR052C	4.95064	5	4.90129	0.980257	-0.028768	1	1
YDR054C	7.85345	10	5.70691	0.570691	-0.809219	0.261592	0.762038
YDR055W	6.09782	6.5	5.69565	0.876254	-0.190579	0.90621	1
YDR056C	4.97456	3	6.94912	2.31637	1.21187	0.187855	0.642321
YDR057W	9.45767	12	6.91534	0.576279	-0.795162	0.289142	0.798554
YDR058C	7.49361	10.5	4.48722	0.427354	-1.2265	0.0913978	0.422818
YDR059C	8.58517	13.5	3.67033	0.271877	-1.87898	0.00627746	0.0625316
YDR060W	3.6711	4.5	2.8422	0.631599	-0.662919	0.60739	1
YDR061W	89.349	42	136.698	3.25472	1.70253	4.19e-09	2.5e-07
YDR062W	5.10345	4.5	5.70691	1.2682	0.342784	0.7854	1
YDR063W	17.2427	14.5	19.9854	1.37831	0.462896	0.352589	0.870648
YDR064W	13.6879	13.5	13.8757	1.02783	0.0396029	1	1
YDR065W	15.1315	13.5	16.7629	1.2417	0.312316	0.611081	1
YDR066C	156.475	167.5	145.45	0.868357	-0.20364	0.394839	0.910767
YDR067C	18.7716	22	15.5433	0.706511	-0.501215	0.290143	0.798554
YDR068W	16.1441	13.5	18.7883	1.39172	0.476872	0.354009	0.871812
YDR069C	10.5238	8	13.0476	1.63095	0.70571	0.257862	0.756655
YDR070C	7.36535	2.5	12.2307	4.89228	2.29051	0.00329433	0.037638
YDR071C	2.11548	3	1.23095	0.410317	-1.28519	0.421999	0.938991
YDR072C	20.7316	32.5	8.96317	0.27579	-1.85836	6.47e-05	0.00145638
YDR073W	30.187	31	29.3739	0.947546	-0.0777316	0.879638	1
YDR074W	13.4863	2.5	24.4727	9.78906	3.29117	3.94e-07	1.61e-05
YDR075W	6.70064	8.5	4.90129	0.576622	-0.794303	0.357095	0.876395
YDR076W	48.5393	32.5	64.5786	1.98703	0.990617	0.00165366	0.021411
YDR077W	7.15768	9	5.31535	0.590595	-0.759759	0.30167	0.812236
YDR078C	21.9651	14.5	29.4302	2.02967	1.02125	0.0202954	0.150462
YDR079C-A	27.6054	30	25.2107	0.840358	-0.250925	0.553877	1
YDR079W	44.7123	56	33.4246	0.596867	-0.744518	0.0259091	0.176429
YDR080W	9.44988	9.5	9.39976	0.989448	-0.0153038	1	1
YDR081C	30.8032	35.5	26.1064	0.735392	-0.443415	0.242605	0.730608
YDR082W	5.78581	3	8.57162	2.85721	1.51461	0.0884558	0.414878
YDR083W	19.7696	24.5	15.0391	0.613842	-0.704062	0.110046	0.468641
YDR084C	2.06688	2.5	1.63376	0.653505	-0.613731	0.799869	1
YDR085C	40.2156	33.5	46.9312	1.40093	0.486388	0.150664	0.563023
YDR086C	5.21893	3.5	6.93786	1.98225	0.987135	0.291469	0.799653
YDR087C	61.0287	59	63.0574	1.06877	0.0959516	0.77705	1
YDR088C	2.43236	2	2.86471	1.43236	0.51839	0.832101	1
YDR089W	13.8294	13	14.6588	1.1276	0.173258	0.800085	1
YDR090C	5.33517	7	3.67033	0.524334	-0.931443	0.300818	0.81096
YDR091C	1.97532	1.5	2.45064	1.63376	0.708198	0.767136	1
YDR092W	20.57	4	37.1399	9.28498	3.2149	1.07e-09	7.2e-08
YDR093W	5.38863	3	7.77726	2.59242	1.3743	0.1322	0.519008
YDR096W	2.01829	2	2.03657	1.01829	0.0261436	1	1
YDR097C	4.49924	4.5	4.49847	0.999661	-0.000489391	1	1
YDR098C	8.73722	8.5	8.97443	1.05582	0.0783577	0.996101	1
YDR099W	14.8639	19.5	10.2279	0.524508	-0.930964	0.066427	0.34142
YDR100W	1.61548	2	1.23095	0.615475	-0.700227	0.821639	1
YDR101C	15.2463	19	11.4926	0.604875	-0.725291	0.205637	0.672612
YDR103W	27.963	27	28.9261	1.07134	0.0994121	0.834586	1
YDR104C	28.8918	25.5	32.2837	1.26603	0.340308	0.399711	0.915297
YDR105C	3.52531	3	4.05063	1.35021	0.433184	0.786566	1
YDR106W	5.37174	3	7.74348	2.58116	1.36802	0.125345	0.50112
YDR107C	241.813	44	439.626	9.99149	3.3207	7.83e-26	2.65e-23
YDR108W	1.52392	1	2.04783	2.04783	1.0341	0.695674	1
YDR109C	2.01829	2	2.03657	1.01829	0.0261436	1	1
YDR110W	38.0447	43	33.0893	0.769519	-0.377972	0.277591	0.784622
YDR111C	4.46753	4	4.93506	1.23376	0.303067	0.868686	1
YDR113C	6.52878	6.5	6.55756	1.00886	0.0127201	1	1
YDR114C	37.3778	46.5	28.2556	0.607647	-0.718696	0.11135	0.471717
YDR115W	1.76829	1.5	2.03657	1.35772	0.441181	0.961189	1
YDR116C	2.88376	2.5	3.26752	1.30701	0.386269	0.884176	1
YDR117C	2.73095	3	2.4619	0.820634	-0.28519	0.955501	1
YDR118W	20.7814	17	24.5627	1.44487	0.530935	0.226995	0.707365
YDR119W	8.82022	2.5	15.1404	6.05618	2.59841	0.000227805	0.00418836
YDR119W-A	1.15844	1.5	0.816881	0.544587	-0.876765	0.855409	1
YDR120C	2.68236	2.5	2.86471	1.14588	0.196462	1	1
YDR121W	5.45064	6	4.90129	0.816881	-0.291802	0.823497	1
YDR122W	7.31752	6.5	8.13503	1.25154	0.323709	0.713618	1
YDR123C	1.57251	1.5	1.64502	1.09668	0.133142	1	1
YDR124W	72.4838	85	59.9676	0.705501	-0.50328	0.067721	0.345418
YDR125C	31.2967	21	41.5934	1.98064	0.985964	0.0210116	0.153648
YDR126W	27.4848	21.5	33.4696	1.55673	0.638515	0.100686	0.446699
YDR127W	5.10129	2	8.20258	4.10129	2.03608	0.030455	0.19736
YDR128W	2.88939	2.5	3.27878	1.31151	0.391232	0.88004	1
YDR129C	10.3224	8	12.6448	1.5806	0.660468	0.279604	0.78742
YDR130C	7.1358	2.5	11.7716	4.70864	2.23531	0.019177	0.145011
YDR131C	1.52392	1	2.04783	2.04783	1.0341	0.676708	1
YDR132C	35.3856	45	25.7712	0.572692	-0.804168	0.0208075	0.153023
YDR135C	9.74145	12.5	6.98289	0.558631	-0.840032	0.135354	0.526924
YDR137W	4.63376	6	3.26752	0.544587	-0.876765	0.372527	0.892484
YDR138W	4.14642	3	5.29284	1.76428	0.819079	0.465643	0.968179
YDR139C	13.64	17.5	9.78005	0.55886	-0.839441	0.11107	0.47146
YDR140W	147.513	146.5	148.526	1.01383	0.0198145	0.944982	1
YDR141C	81.5096	81.5	81.5192	1.00024	0.000340082	1	1
YDR142C	2.77392	3.5	2.04783	0.585095	-0.773258	0.61121	1
YDR143C	7.71753	10.5	4.93506	0.470006	-1.08925	0.108703	0.465713
YDR144C	9.70411	12	7.40822	0.617352	-0.695836	0.267122	0.769439
YDR145W	2.63376	2	3.26752	1.63376	0.708198	0.685118	1
YDR146C	2.26829	2.5	2.03657	0.814629	-0.295785	0.995065	1
YDR147W	2.56125	3.5	1.6225	0.463572	-1.10913	0.472661	0.971117
YDR148C	3.06688	4.5	1.63376	0.363058	-1.46173	0.225553	0.704237
YDR150W	12.0104	8.5	15.5207	1.82597	0.868662	0.129938	0.512584
YDR151C	22.2567	17.5	27.0134	1.54362	0.626318	0.155031	0.571338
YDR152W	4.50487	4.5	4.50973	1.00216	0.00311666	1	1
YDR153C	2.93236	3	2.86471	0.954904	-0.0665724	1	1
YDR155C	1.81688	2	1.63376	0.816881	-0.291802	1	1
YDR156W	6.35908	7	5.71817	0.816881	-0.291802	0.778564	1
YDR158W	6.23582	5.5	6.97163	1.26757	0.342065	0.739695	1
YDR159W	2.77392	3.5	2.04783	0.585095	-0.773258	0.588002	1
YDR160W	12.6091	19.5	5.71817	0.293239	-1.76985	0.00251269	0.0299984
YDR161W	25.5709	29.5	21.6417	0.733617	-0.4469	0.400956	0.916899
YDR162C	21.0723	18.5	23.6445	1.27808	0.35398	0.446931	0.96284
YDR163W	80.0334	73.5	86.5669	1.17778	0.23607	0.400902	0.916899
YDR164C	6.21753	7.5	4.93506	0.658008	-0.603823	0.495967	0.991472
YDR165W	62.1732	67.5	56.8464	0.842169	-0.247819	0.406497	0.922359
YDR166C	42.0958	33.5	50.6916	1.51318	0.597587	0.0791946	0.386381
YDR167W	4.66471	2	7.32941	3.66471	1.8737	0.182402	0.629779
YDR168W	4.18236	5.5	2.86471	0.520857	-0.941041	0.382022	0.90256
YDR169C	1.40844	2	0.816881	0.40844	-1.2918	0.607343	1
YDR169C-A	5.97033	3	8.94066	2.98022	1.57542	0.111218	0.471468
YDR170C	8.38647	6.5	10.2729	1.58045	0.660336	0.363508	0.882707
YDR171W	6.53441	6.5	6.56882	1.01059	0.0151948	1	1
YDR172W	13.2182	15	11.4363	0.762422	-0.391338	0.516487	1
YDR173C	4.24924	4	4.49847	1.12462	0.169436	0.991758	1
YDR174W	3.08517	2.5	3.67033	1.46813	0.553984	0.736291	1
YDR175C	3.1711	3.5	2.8422	0.812056	-0.300349	0.925987	1
YDR176W	12.385	8.5	16.2701	1.91413	0.936686	0.112875	0.47474
YDR177W	4.85345	4	5.70691	1.42673	0.512709	0.643569	1
YDR178W	1.61548	2	1.23095	0.615475	-0.700227	0.816654	1
YDR179C	1.32251	1	1.64502	1.64502	0.718105	0.902333	1
YDR179W-A	16.3766	20.5	12.2532	0.597718	-0.742464	0.126123	0.503123
YDR180W	20.4815	21	19.9629	0.950615	-0.0730666	0.931764	1
YDR181C	2.26829	2.5	2.03657	0.814629	-0.295785	0.99496	1
YDR182W	6.16894	7	5.33787	0.762553	-0.391091	0.692887	1
YDR182W-A	4.49924	4.5	4.49847	0.999661	-0.000489391	1	1
YDR183W	3.13376	3	3.26752	1.08917	0.123235	1	1
YDR184C	2.06125	2.5	1.6225	0.649001	-0.623706	0.797675	1
YDR185C	91.755	128.5	55.01	0.428093	-1.224	2.43e-05	0.000626349
YDR186C	5.57954	7.5	3.65908	0.487877	-1.03541	0.246174	0.736463
YDR188W	4.35205	5	3.70411	0.740822	-0.432801	0.724696	1
YDR189W	9.61535	7	12.2307	1.74724	0.80508	0.213589	0.684001
YDR190C	3.63376	4	3.26752	0.816881	-0.291802	0.904882	1
YDR191W	1.60985	2	1.21969	0.609846	-0.713483	0.82848	1
YDR192C	2.06125	2.5	1.6225	0.649001	-0.623706	0.806672	1
YDR194C	5.82878	3.5	8.15755	2.33073	1.22078	0.145859	0.554315
YDR194W-A	0.90844	1	0.816881	0.816881	-0.291802	1	1
YDR195W	31.9581	36.5	27.4162	0.751128	-0.412869	0.26875	0.772454
YDR196C	10.5611	8.5	12.6222	1.48497	0.570434	0.389508	0.907966
YDR197W	19.9463	22	17.8926	0.813299	-0.298143	0.539553	1
YDR198C	9.35269	8.5	10.2054	1.20063	0.263795	0.745515	1
YDR200C	3.9619	3	4.9238	1.64127	0.71481	0.552423	1
YDR201W	2.77392	3.5	2.04783	0.585095	-0.773258	0.597065	1
YDR202C	29.2427	38.5	19.9854	0.519102	-0.945909	0.0123052	0.10297
YDR204W	7.94565	4.5	11.3913	2.5314	1.33994	0.0520078	0.291779
YDR205W	3.08517	2.5	3.67033	1.46813	0.553984	0.738624	1
YDR206W	4.67673	6.5	2.85345	0.438993	-1.18773	0.229202	0.709434
YDR207C	3.09643	2.5	3.69285	1.47714	0.562807	0.736239	1
YDR208W	9.77595	9	10.5519	1.17243	0.229506	0.764043	1
YDR210W	1.40844	2	0.816881	0.40844	-1.2918	0.59961	1
YDR211W	17.5463	22	13.0926	0.595119	-0.748751	0.118539	0.487587
YDR212W	5.02531	6	4.05063	0.675105	-0.566816	0.584015	1
YDR213W	31.25	9	53.5001	5.94445	2.57154	6.89e-10	4.93e-08
YDR214W	26.3284	19.5	33.1569	1.70035	0.765833	0.0572405	0.312155
YDR216W	0.90844	1	0.816881	0.816881	-0.291802	1	1
YDR217C	3.5908	3.5	3.68159	1.05188	0.0729752	1	1
YDR218C	8.09003	8	8.18007	1.02251	0.0321126	1	1
YDR219C	1.31688	1	1.63376	1.63376	0.708198	0.90391	1
YDR221W	73.1334	56.5	89.7668	1.58879	0.667932	0.0177387	0.13573
YDR222W	80.9643	63.5	98.4285	1.55006	0.63232	0.0208082	0.153023
YDR223W	114.018	158.5	69.5362	0.438714	-1.18865	2.11e-06	7.41e-05
YDR224C	2.31688	3	1.63376	0.544587	-0.876765	0.617775	1
YDR225W	4.21753	3.5	4.93506	1.41002	0.495713	0.701695	1
YDR226W	5.7922	7.5	4.0844	0.544587	-0.876765	0.316444	0.82865
YDR227W	1.35985	1.5	1.21969	0.813128	-0.298445	1	1
YDR228C	3.67673	4.5	2.85345	0.634101	-0.657216	0.596462	1
YDR229W	15.3216	13.5	17.1432	1.26987	0.34468	0.531714	1
YDR231C	2.88376	2.5	3.26752	1.30701	0.386269	0.883163	1
YDR232W	3.15205	1	5.3041	5.3041	2.40711	0.0615882	0.325653
YDR233C	15.9744	14	17.9489	1.28206	0.358466	0.490241	0.985844
YDR234W	6.14642	7	5.29284	0.75612	-0.403313	0.673889	1
YDR235W	18.1674	22	14.3348	0.651583	-0.61798	0.174009	0.613898
YDR236C	16.0582	12.5	19.6164	1.56931	0.650132	0.194867	0.655156
YDR237W	6.01752	5.5	6.53505	1.18819	0.248766	0.846698	1
YDR238C	16.5477	18	15.0954	0.838634	-0.253887	0.680903	1
YDR239C	2.53657	1	4.07315	4.07315	2.02614	0.169539	0.605766
YDR240C	10.5302	12.5	8.56036	0.684829	-0.546184	0.387035	0.907615
YDR242W	176.661	182	171.322	0.941331	-0.0872255	0.709346	1
YDR243C	38.0995	37	39.199	1.05943	0.0832924	0.844805	1
YDR244W	2.63376	2	3.26752	1.63376	0.708198	0.677551	1
YDR245W	6.23019	5.5	6.96037	1.26552	0.339733	0.739646	1
YDR246W	23.2046	21.5	24.9092	1.15857	0.212344	0.654242	1
YDR246W-A	28.0276	12	44.0553	3.67127	1.87628	6.34e-06	0.000190781
YDR247W	2.38939	1.5	3.27878	2.18585	1.1282	0.502364	0.99991
YDR248C	2.06688	2.5	1.63376	0.653505	-0.613731	0.795793	1
YDR249C	1.51829	1	2.03657	2.03657	1.02614	0.69711	1
YDR251W	5.10345	4.5	5.70691	1.2682	0.342784	0.781467	1
YDR252W	2.06688	2.5	1.63376	0.653505	-0.613731	0.809848	1
YDR253C	139.101	141	137.202	0.973065	-0.0393914	0.88437	1
YDR254W	87.0155	114.5	59.531	0.519921	-0.943635	0.000448816	0.00744227
YDR255C	157.594	189.5	125.687	0.663256	-0.592362	0.0119711	0.100698
YDR256C	283.545	317	250.089	0.788925	-0.342039	0.114296	0.478078
YDR257C	4.03657	4	4.07315	1.01829	0.0261436	1	1
YDR258C	5.64642	6	5.29284	0.88214	-0.180921	0.933299	1
YDR259C	0.90844	1	0.816881	0.816881	-0.291802	1	1
YDR260C	21.8913	21	22.7826	1.08489	0.117543	0.824483	1
YDR261C	47.0076	29	65.0152	2.2419	1.16472	0.00105301	0.0148926
YDR262W	5.77315	5	6.5463	1.30926	0.388753	0.718236	1
YDR263C	9.31535	8	10.6307	1.32884	0.410166	0.563789	1
YDR264C	1.85985	2.5	1.21969	0.487877	-1.03541	0.577914	1
YDR265W	34.4179	37	31.8358	0.860428	-0.216874	0.560328	1
YDR266C	3.43236	4	2.86471	0.716178	-0.48161	0.752353	1
YDR267C	5.9619	7	4.9238	0.7034	-0.507582	0.5819	1
YDR268W	50.928	32.5	69.3561	2.13403	1.09358	0.00271811	0.0319685
YDR270W	12.5105	20.5	4.52099	0.220536	-2.18091	0.000123744	0.0025199
YDR272W	11.2005	6.5	15.901	2.44631	1.29061	0.0323644	0.207229
YDR273W	16.944	2.5	31.388	12.5552	3.65021	5.89e-09	3.43e-07
YDR275W	2.6711	2.5	2.8422	1.13688	0.185078	1	1
YDR276C	8.84003	9.5	8.18007	0.86106	-0.215815	0.800873	1
YDR277C	36.798	27	46.596	1.72578	0.787246	0.0270827	0.181728
YDR279W	4.56612	3	6.13224	2.04408	1.03145	0.306322	0.819465
YDR280W	8.04707	7.5	8.59414	1.14588	0.196462	0.861623	1
YDR281C	12.0308	9	15.0616	1.67351	0.742881	0.234879	0.71919
YDR282C	2.10985	3	1.21969	0.406564	-1.29845	0.450956	0.966914
YDR283C	4.70064	4.5	4.90129	1.08917	0.123235	1	1
YDR284C	22.2645	20	24.5289	1.22645	0.294485	0.52688	1
YDR285W	5.68722	4	7.37444	1.84361	0.882534	0.299873	0.809769
YDR286C	3.02392	4	2.04783	0.511958	-0.965903	0.468632	0.968727
YDR287W	6.76113	2.5	11.0223	4.40891	2.14042	0.0103952	0.0916346
YDR288W	11.8076	10.5	13.1151	1.24906	0.320842	0.638655	1
YDR289C	7.61611	7.5	7.73222	1.03096	0.0439926	1	1
YDR291W	26.0024	23	29.0049	1.26108	0.334663	0.437508	0.955008
YDR292C	10.3886	13	7.77726	0.59825	-0.741179	0.24152	0.727954
YDR293C	3.78657	3.5	4.07315	1.16376	0.218789	0.961302	1
YDR294C	10.8019	8.5	13.1039	1.54163	0.624458	0.309864	0.823751
YDR295C	1.51829	1	2.03657	2.03657	1.02614	0.702833	1
YDR296W	6.93299	4.5	9.36598	2.08133	1.05751	0.178668	0.622823
YDR297W	1.36548	1.5	1.23095	0.820634	-0.28519	1	1
YDR298C	4.76752	3	6.53505	2.17835	1.12324	0.253988	0.749043
YDR299W	10.4625	9.5	11.4251	1.20264	0.266204	0.722806	1
YDR300C	3.99924	3.5	4.49847	1.28528	0.362081	0.831194	1
YDR301W	4.87034	4	5.74068	1.43517	0.521222	0.635872	1
YDR302W	4.63376	6	3.26752	0.544587	-0.876765	0.358236	0.877523
YDR303C	1.35985	1.5	1.21969	0.813128	-0.298445	1	1
YDR304C	32.1137	32	32.2274	1.00711	0.0102155	1	1
YDR305C	9.12238	4	14.2448	3.56119	1.83236	0.00624253	0.0622802
YDR306C	7.52455	6.5	8.5491	1.31525	0.395333	0.636223	1
YDR307W	56.2014	58.5	53.9029	0.921417	-0.118074	0.723411	1
YDR308C	5.42456	5.5	5.34913	0.972569	-0.0401276	1	1
YDR309C	3.06688	4.5	1.63376	0.363058	-1.46173	0.229067	0.709434
YDR310C	10.4513	9.5	11.4026	1.20027	0.263358	0.726746	1
YDR311W	5.78657	7.5	4.07315	0.543086	-0.880747	0.329587	0.841534
YDR312W	1.77954	1.5	2.05909	1.37273	0.457044	0.964842	1
YDR313C	1.15844	1.5	0.816881	0.544587	-0.876765	0.848021	1
YDR314C	5.77455	3	8.5491	2.8497	1.51081	0.0752008	0.371672
YDR315C	5.46893	4	6.93786	1.73446	0.79449	0.38894	0.907834
YDR316W	2.06125	2.5	1.6225	0.649001	-0.623706	0.805593	1
YDR317W	75.5049	93	58.0098	0.623761	-0.680934	0.0129133	0.106808
YDR318W	134.11	106.5	161.72	1.5185	0.602644	0.0140187	0.113472
YDR319C	25.1124	23	27.2248	1.18369	0.243287	0.62624	1
YDR320C	25.2819	8.5	42.0637	4.94867	2.30704	1.14e-06	4.29e-05
YDR320C-A	9.79923	13.5	6.09846	0.451738	-1.14644	0.0747712	0.370117
YDR321W	3.74924	3	4.49847	1.49949	0.584473	0.660477	1
YDR322C-A	2.77392	3.5	2.04783	0.585095	-0.773258	0.591675	1
YDR322W	2.06125	2.5	1.6225	0.649001	-0.623706	0.799652	1
YDR323C	6.46254	1.5	11.4251	7.61672	2.92917	0.00155859	0.0203852
YDR324C	8.75973	8.5	9.01946	1.06111	0.0855788	0.995706	1
YDR325W	7.63863	7.5	7.77726	1.03697	0.0523705	1	1
YDR326C	5.39642	5.5	5.29284	0.962334	-0.05539	1	1
YDR328C	6.11048	4.5	7.72096	1.71577	0.778856	0.382986	0.903746
YDR329C	4.48235	4.5	4.4647	0.992155	-0.0113619	1	1
YDR330W	2.01829	2	2.03657	1.01829	0.0261436	1	1
YDR331W	5.43938	6	4.87877	0.813128	-0.298445	0.810756	1
YDR332W	44.1692	43.5	44.8384	1.03077	0.0437188	0.922522	1
YDR333C	3.83517	4	3.67033	0.917584	-0.124088	1	1
YDR334W	10.2555	9.5	11.011	1.15905	0.212947	0.787012	1
YDR335W	6.35345	7	5.70691	0.815273	-0.294646	0.779977	1
YDR336W	9.52239	8	11.0448	1.3806	0.465293	0.495144	0.99075
YDR337W	3.73798	3	4.47596	1.49199	0.577234	0.669818	1
YDR338C	3.82391	4	3.64782	0.911955	-0.132966	1	1
YDR339C	3.47532	4.5	2.45064	0.544587	-0.876765	0.454506	0.967575
YDR341C	3.97532	5.5	2.45064	0.445571	-1.16627	0.247753	0.739811
YDR342C	0.90844	1	0.816881	0.816881	-0.291802	1	1
YDR343C	2.12813	1	3.25627	3.25627	1.70322	0.288242	0.797815
YDR345C	6.0422	8	4.0844	0.510551	-0.969874	0.33869	0.853689
YDR346C	13.8005	16.5	11.1011	0.672792	-0.571767	0.27337	0.777938
YDR347W	15.9569	20.5	11.4138	0.556772	-0.844843	0.0869006	0.411786
YDR348C	1.9211	1	2.8422	2.8422	1.50701	0.403149	0.918677
YDR349C	13.9865	14.5	13.4729	0.929166	-0.105992	0.904854	1
YDR350C	1.65844	2.5	0.816881	0.326752	-1.61373	0.398471	0.914699
YDR351W	5.07954	6.5	3.65908	0.562935	-0.82896	0.411391	0.927074
YDR352W	22.3975	12.5	32.2949	2.5836	1.36938	0.00170586	0.0219544
YDR353W	22.0357	24.5	19.5714	0.798831	-0.324037	0.457944	0.968179
YDR354W	3.12813	3	3.25627	1.08542	0.118256	1	1
YDR356W	1.81688	2	1.63376	0.816881	-0.291802	1	1
YDR357C	21.2449	25	17.4898	0.69959	-0.515418	0.256287	0.753406
YDR358W	19.1004	14.5	23.7008	1.63454	0.708883	0.137807	0.53226
YDR359C	36.4143	32.5	40.3287	1.24088	0.311365	0.382034	0.90256
YDR361C	9.68223	5.5	13.8645	2.52081	1.33389	0.0364219	0.226668
YDR362C	26.1386	44.5	7.77726	0.17477	-2.51647	6.59e-09	3.72e-07
YDR363W	2.68236	2.5	2.86471	1.14588	0.196462	1	1
YDR363W-A	27.5151	24	31.0302	1.29293	0.370639	0.361912	0.880492
YDR364C	5.19501	5.5	4.89003	0.889096	-0.169589	0.955906	1
YDR365C	4.57531	3.5	5.65062	1.61446	0.691054	0.584778	1
YDR366C	6.49847	4	8.99695	2.24924	1.16944	0.183877	0.633764
YDR367W	3.9211	5	2.8422	0.568439	-0.814922	0.520615	1
YDR368W	43.8608	48.5	39.2215	0.808692	-0.306339	0.365519	0.883596
YDR369C	8.49987	6	10.9997	1.83329	0.874436	0.20369	0.670823
YDR370C	2.06125	2.5	1.6225	0.649001	-0.623706	0.801945	1
YDR371W	7.7119	10.5	4.9238	0.468933	-1.09254	0.118091	0.487124
YDR372C	7.64426	7.5	7.78851	1.03847	0.0544574	1	1
YDR373W	6.65205	8	5.3041	0.663012	-0.592893	0.476741	0.973913
YDR374C	1.52954	1	2.05909	2.05909	1.04201	0.696166	1
YDR374W-A	0.90844	1	0.816881	0.816881	-0.291802	1	1
YDR375C	51.1297	54.5	47.7594	0.876319	-0.190472	0.564248	1
YDR376W	6.9633	7	6.9266	0.989514	-0.0152075	1	1
YDR377W	4.2922	4.5	4.0844	0.907645	-0.139799	1	1
YDR378C	9.56892	9	10.1378	1.12643	0.171752	0.858295	1
YDR379C-A	3.43236	4	2.86471	0.716178	-0.48161	0.770044	1
YDR379W	13.5302	18.5	8.56036	0.462722	-1.11178	0.0434989	0.257987
YDR380W	212.634	250.5	174.767	0.697675	-0.519374	0.0213703	0.155387
YDR381C-A	13.9336	12	15.8673	1.32227	0.403018	0.469385	0.969349
YDR381W	7.80486	9.5	6.10972	0.643128	-0.636821	0.393631	0.910175
YDR382W	6.633	5.5	7.766	1.412	0.49774	0.568268	1
YDR383C	109.596	113.5	105.693	0.931215	-0.102814	0.692655	1
YDR384C	5.75627	5	6.51253	1.30251	0.38129	0.717796	1
YDR385W	3.86471	2	5.72942	2.86471	1.51839	0.149724	0.560811
YDR386W	2.76266	3.5	2.02531	0.578661	-0.789209	0.607825	1
YDR387C	6.75487	9	4.50973	0.501081	-0.996883	0.198335	0.661864
YDR388W	17.6792	3.5	31.8584	9.10239	3.18624	2.39e-08	1.25e-06
YDR389W	1.77954	1.5	2.05909	1.37273	0.457044	0.961931	1
YDR390C	4.18938	3.5	4.87877	1.39393	0.479162	0.698085	1
YDR391C	1.31688	1	1.63376	1.63376	0.708198	0.90656	1
YDR392W	3.38939	3.5	3.27878	0.936795	-0.0941951	1	1
YDR393W	51.3802	37.5	65.2604	1.74028	0.799317	0.0102191	0.0910323
YDR394W	8.36958	6.5	10.2392	1.57525	0.655585	0.372495	0.892484
YDR395W	13.4097	13	13.8194	1.06303	0.0881861	0.930928	1
YDR397C	11.8216	6.5	17.1432	2.63742	1.39913	0.0487175	0.278912
YDR398W	11.609	6.5	16.7179	2.57199	1.36288	0.023295	0.164729
YDR399W	6.67033	6	7.34067	1.22344	0.290949	0.770085	1
YDR400W	5.13516	5	5.27032	1.05406	0.0759631	1	1
YDR402C	43.7459	43	44.4919	1.03469	0.0492048	0.914551	1
YDR403W	14.6083	19	10.2166	0.537718	-0.895079	0.0853205	0.405969
YDR404C	5.74924	7	4.49847	0.642639	-0.637919	0.462801	0.968179
YDR405W	1.11548	1	1.23095	1.23095	0.299773	1	1
YDR406W	62.0767	63	61.1535	0.97069	-0.0429172	0.915073	1
YDR407C	5.94501	7	4.89003	0.698575	-0.517512	0.571582	1
YDR408C	27.232	25	29.464	1.17856	0.237025	0.576406	1
YDR409W	104.92	113	96.8398	0.856989	-0.222651	0.395019	0.910767
YDR410C	16.8187	9.5	24.1374	2.54078	1.34527	0.00595421	0.0597743
YDR411C	7.3408	11	3.68159	0.33469	-1.5791	0.027038	0.181728
YDR412W	7.89003	6	9.78005	1.63001	0.70488	0.347826	0.865195
YDR414C	45.8953	49	42.7906	0.873277	-0.195489	0.607661	1
YDR415C	10.0329	4.5	15.5658	3.45906	1.79038	0.00915277	0.0835433
YDR416W	32.7557	12	53.5113	4.45928	2.15681	3.69e-08	1.84e-06
YDR418W	7.23159	5.5	8.96317	1.62967	0.704578	0.33853	0.853621
YDR419W	14.1639	16.5	11.8279	0.716842	-0.480274	0.367087	0.885025
YDR420W	2.62813	2	3.25627	1.62813	0.703218	0.685079	1
YDR421W	22.2518	22	22.5036	1.02289	0.032654	1	1
YDR422C	2.22532	2	2.45064	1.22532	0.29316	1	1
YDR423C	4.9633	3	6.9266	2.30887	1.20718	0.204133	0.670888
YDR424C	21.3223	19	23.6445	1.24445	0.315506	0.484734	0.980284
YDR425W	14.0674	9	19.1348	2.12609	1.0882	0.0356593	0.223871
YDR427W	51.8389	66	37.6778	0.570876	-0.80875	0.0087421	0.0810597
YDR428C	195.699	165	226.397	1.37211	0.456391	0.0460862	0.26911
YDR429C	30.0172	28.5	31.5343	1.10647	0.145962	0.752915	1
YDR430C	5.34003	2.5	8.18007	3.27203	1.71018	0.0570839	0.311829
YDR432W	1.61548	2	1.23095	0.615475	-0.700227	0.824231	1
YDR434W	16.5407	20	13.0814	0.654068	-0.612488	0.187545	0.641794
YDR435C	3.26829	4.5	2.03657	0.452572	-1.14378	0.346493	0.863213
YDR436W	16.4124	12	20.8248	1.7354	0.795271	0.115368	0.479827
YDR437W	7.70767	8.5	6.91534	0.81357	-0.297662	0.744592	1
YDR438W	31.8455	44.5	19.1911	0.43126	-1.21337	0.0014257	0.0188774
YDR439W	9.0844	10	8.16881	0.816881	-0.291802	0.710521	1
YDR440W	7.35269	4.5	10.2054	2.26786	1.18133	0.11901	0.487587
YDR441C	16.3111	20	12.6222	0.631112	-0.664031	0.322354	0.834078
YDR443C	3.42673	4	2.85345	0.713363	-0.487291	0.751826	1
YDR444W	2.9211	3	2.8422	0.947399	-0.0779565	1	1
YDR446W	44.6614	42	47.3228	1.12673	0.172146	0.614475	1
YDR447C	1.36548	1.5	1.23095	0.820634	-0.28519	1	1
YDR448W	46.905	42	51.81	1.23357	0.302842	0.354979	0.873199
YDR449C	4.86471	4	5.72942	1.43236	0.51839	0.639128	1
YDR450W	10.3639	10.5	10.2279	0.974086	-0.0378797	1	1
YDR451C	22.8321	24	21.6642	0.902676	-0.147719	0.758531	1
YDR452W	171.844	70	273.689	3.90984	1.96711	5.22e-15	7.3e-13
YDR453C	22.5893	32.5	12.6785	0.390109	-1.35805	0.00231809	0.0281983
YDR454C	10.4189	15.5	5.33787	0.344379	-1.53793	0.0205886	0.151935
YDR456W	7.92033	8.5	7.34067	0.863608	-0.211551	0.844403	1
YDR457W	5.15768	5	5.31535	1.06307	0.0882379	1	1
YDR458C	10.371	8.5	12.242	1.44023	0.526299	0.415162	0.931991
YDR459C	5.3725	7.5	3.24501	0.432668	-1.20867	0.165482	0.596235
YDR460W	2.86548	4.5	1.23095	0.273545	-1.87015	0.167149	0.601567
YDR461C-A	0.90844	1	0.816881	0.816881	-0.291802	1	1
YDR461W	0.90844	1	0.816881	0.816881	-0.291802	1	1
YDR462W	2.02954	2	2.05909	1.02954	0.0420064	1	1
YDR463W	3.7922	3.5	4.0844	1.16697	0.222771	0.962263	1
YDR464W	29.9918	24.5	35.4837	1.44831	0.534373	0.154559	0.570633
YDR465C	18.1576	20	16.3151	0.815755	-0.293792	0.553373	1
YDR466W	61.6274	62	61.2548	0.987981	-0.0174452	0.980809	1
YDR468C	48.4803	47.5	49.4607	1.04128	0.058355	0.89103	1
YDR469W	6.14989	4.5	7.79977	1.73328	0.793507	0.347962	0.865199
YDR470C	68.3253	69.5	67.1506	0.966196	-0.0496122	0.900568	1
YDR471W	5.23798	6	4.47596	0.745993	-0.422766	0.690086	1
YDR472W	7.92033	8.5	7.34067	0.863608	-0.211551	0.839435	1
YDR473C	10.4999	10	10.9997	1.09997	0.13747	0.892362	1
YDR475C	85.9131	91	80.8262	0.8882	-0.171044	0.53665	1
YDR476C	38.1269	32.5	43.7538	1.34627	0.428968	0.236031	0.721166
YDR477W	10.7013	10	11.4026	1.14026	0.189357	0.822553	1
YDR478W	45.0622	50.5	39.6244	0.784641	-0.349896	0.287694	0.797815
YDR479C	187.573	201.5	173.647	0.86177	-0.214626	0.363694	0.882826
YDR480W	25.3807	29.5	21.2614	0.720726	-0.472477	0.240143	0.726131
YDR481C	19.6137	7	32.2274	4.60391	2.20286	1.46e-05	0.000400464
YDR482C	1.96969	1.5	2.43938	1.62626	0.701555	0.767138	1
YDR483W	5.21893	3.5	6.93786	1.98225	0.987135	0.272158	0.777089
YDR484W	7.67173	6	9.34347	1.55724	0.638996	0.426568	0.94426
YDR485C	7.39426	7	7.78851	1.11264	0.153993	0.932727	1
YDR486C	11.7244	5.5	17.9489	3.26343	1.70639	0.00439192	0.046637
YDR487C	8.37597	11	5.75194	0.522904	-0.935383	0.175703	0.618348
YDR488C	1.31688	1	1.63376	1.63376	0.708198	0.904977	1
YDR489W	50.7227	52.5	48.9453	0.932291	-0.101147	0.774738	1
YDR490C	130.741	111.5	149.982	1.34513	0.427746	0.082356	0.39638
YDR492W	1.40844	2	0.816881	0.40844	-1.2918	0.581509	1
YDR493W	6.85832	3.5	10.2166	2.91904	1.54549	0.0450887	0.265215
YDR494W	17.8885	17	18.777	1.10453	0.143432	0.812208	1
YDR495C	12.078	11.5	12.656	1.10052	0.13819	0.878149	1
YDR496C	6.75487	9	4.50973	0.501081	-0.996883	0.204016	0.670865
YDR497C	6.82738	7.5	6.15475	0.820634	-0.28519	0.772455	1
YDR498C	11.0696	13.5	8.63917	0.639938	-0.643995	0.279533	0.78742
YDR499W	23.9927	28	19.9854	0.713766	-0.486478	0.272961	0.777558
YDR500C	6.34782	7	5.69565	0.813664	-0.297494	0.783329	1
YDR501W	63.2669	73	53.5338	0.73334	-0.447445	0.123719	0.498078
YDR502C	17.3274	28.5	6.15475	0.215956	-2.21119	3.77e-05	0.000898693
YDR503C	10.2794	7.5	13.0588	1.74118	0.800064	0.194566	0.654828
YDR504C	26.0744	31	21.1488	0.682221	-0.55169	0.192292	0.650579
YDR505C	10.4555	11.5	9.41102	0.818349	-0.289211	0.690136	1
YDR506C	42.1832	32.5	51.8663	1.59589	0.674358	0.0451515	0.265342
YDR507C	3.82954	4	3.65908	0.914769	-0.12852	1	1
YDR508C	11.0097	13	9.01946	0.693805	-0.527398	0.374387	0.894609
YDR510W	8.04923	10	6.09846	0.609846	-0.713483	0.310811	0.823751
YDR511W	29.2976	32.5	26.0952	0.802928	-0.316658	0.418201	0.933446
YDR512C	34.151	36.5	31.8021	0.871289	-0.198776	0.604833	1
YDR513W	2.10985	3	1.21969	0.406564	-1.29845	0.4378	0.955204
YDR514C	5.40205	5.5	5.3041	0.964381	-0.0523246	1	1
YDR515W	2.13939	1	3.27878	3.27878	1.71316	0.3211	0.833027
YDR516C	32.2361	26	38.4722	1.4797	0.565305	0.148771	0.558869
YDR517W	5.70767	4.5	6.91534	1.53674	0.619876	0.493476	0.988896
YDR518W	9.24924	14	4.49847	0.32132	-1.63792	0.0137784	0.111808
YDR519W	9.86471	14	5.72942	0.409245	-1.28896	0.0401255	0.243822
YDR520C	23.9879	32.5	15.4757	0.476176	-1.07043	0.0101957	0.0910323
YDR522C	44.1092	40	48.2185	1.20546	0.269586	0.420328	0.936246
YDR523C	0.90844	1	0.816881	0.816881	-0.291802	1	1
YDR524C	4.62813	6	3.25627	0.542711	-0.881744	0.365997	0.884081
YDR524C-B	6.81049	7.5	6.12098	0.81613	-0.293129	0.768678	1
YDR524W-C	4576.18	5490	3662.35	0.667095	-0.584036	0.00244542	0.0294687
YDR525W-A	2.8725	2.5	3.24501	1.298	0.376294	0.880925	1
YDR527W	32.9636	19.5	46.4271	2.38088	1.25149	0.000782259	0.0117613
YDR528W	3.58517	3.5	3.67033	1.04867	0.0685567	1	1
YDR529C	4.8344	1.5	8.16881	5.44587	2.44516	0.0198955	0.148869
YDR530C	7.12314	4.5	9.74628	2.16584	1.11493	0.146095	0.554315
YDR531W	6.49361	8.5	4.48722	0.527908	-0.921642	0.292543	0.800745
YDR532C	49.7069	34.5	64.9139	1.88156	0.911931	0.00368334	0.0410074
YDR533C	26.8376	21	32.6752	1.55596	0.637808	0.109311	0.466741
YDR534C	0.90844	1	0.816881	0.816881	-0.291802	1	1
YDR536W	92.7397	94	91.4794	0.973185	-0.0392139	0.901037	1
YDR538W	4.68722	2	7.37444	3.68722	1.88253	0.0583548	0.315028
YDR539W	2.26266	2.5	2.02531	0.810126	-0.303782	0.993451	1
YDR540C	6.85985	12.5	1.21969	0.0975754	-3.35734	8.75e-05	0.00187615
YDR541C	3.06688	4.5	1.63376	0.363058	-1.46173	0.231654	0.713064
YDR542W	0.90844	1	0.816881	0.816881	-0.291802	1	1
YDR545W	0.90844	1	0.816881	0.816881	-0.291802	1	1
YEL001C	20.8533	25	16.7067	0.668266	-0.581505	0.180032	0.62487
YEL002C	12.6139	15	10.2279	0.68186	-0.552453	0.327115	0.838754
YEL003W	3.72532	5	2.45064	0.490129	-1.02877	0.332938	0.845817
YEL004W	27.1258	37.5	16.7517	0.446712	-1.16258	0.00782842	0.074631
YEL005C	6.45627	8	4.91254	0.614068	-0.70353	0.378008	0.899716
YEL006W	1.11548	1	1.23095	1.23095	0.299773	1	1
YEL007W	5.10205	6.5	3.70411	0.569863	-0.811313	0.403637	0.918807
YEL009C	5.15205	5	5.3041	1.06082	0.0851789	1	1
YEL011W	90.8355	146.5	35.1709	0.240074	-2.05845	7.67e-14	8.81e-12
YEL012W	1.86548	2.5	1.23095	0.49238	-1.02216	0.605629	1
YEL013W	4.62813	6	3.25627	0.542711	-0.881744	0.390777	0.90855
YEL015W	6.51189	6.5	6.52379	1.00366	0.00527035	1	1
YEL016C	73.2286	66	80.4571	1.21905	0.285754	0.337488	0.851994
YEL017C-A	5.98722	3	8.97443	2.99148	1.58086	0.0505216	0.286329
YEL017W	52.9368	65.5	40.3737	0.616392	-0.69808	0.0240429	0.168078
YEL018W	6.32315	4.5	8.14629	1.81029	0.856219	0.303921	0.815859
YEL019C	1.92673	1	2.85345	2.85345	1.51271	0.432772	0.951447
YEL020C	3.0422	2	4.0844	2.0422	1.03013	0.44414	0.960664
YEL020W-A	3.23798	2	4.47596	2.23798	1.1622	0.31788	0.829606
YEL021W	62.4197	1	123.839	123.839	6.95233	6.7e-14	7.83e-12
YEL022W	29.1972	2.5	55.8944	22.3578	4.4827	1.07e-17	1.81e-15
YEL023C	2.57954	1.5	3.65908	2.43938	1.28652	0.365217	0.883596
YEL024W	0.90844	1	0.816881	0.816881	-0.291802	1	1
YEL025C	2.79783	1.5	4.09566	2.73044	1.44913	0.298401	0.807727
YEL026W	3.58517	3.5	3.67033	1.04867	0.0685567	1	1
YEL027W	6.29923	6.5	6.09846	0.938225	-0.0919945	1	1
YEL029C	17.9532	13	22.9064	1.76203	0.817242	0.0865492	0.410423
YEL030W	12.0512	6.5	17.6023	2.70805	1.43726	0.0133778	0.10939
YEL031W	3.93799	5	2.87597	0.575194	-0.797879	0.452238	0.96747
YEL032W	13.168	5.5	20.8361	3.78838	1.92158	0.000708736	0.010937
YEL033W	2.63939	2	3.27878	1.63939	0.71316	0.688891	1
YEL034W	8.6752	5.5	11.8504	2.15462	1.10743	0.0991738	0.443491
YEL035C	5.5422	7	4.0844	0.583486	-0.777229	0.383692	0.904945
YEL036C	14.011	6	22.022	3.67033	1.87591	0.000743696	0.0113405
YEL037C	10.2182	9	11.4363	1.2707	0.345628	0.643016	1
YEL038W	1.82251	2	1.64502	0.82251	-0.281895	1	1
YEL039C	1.60985	2	1.21969	0.609846	-0.713483	0.814305	1
YEL040W	3.96406	5.5	2.42813	0.441478	-1.17959	0.247552	0.739552
YEL041W	26.6592	3.5	49.8185	14.2338	3.83125	1.4e-15	2.01e-13
YEL042W	8.23582	9.5	6.97163	0.733856	-0.446431	0.547239	1
YEL043W	2.26266	2.5	2.02531	0.810126	-0.303782	0.993017	1
YEL044W	7.7147	6.5	8.9294	1.37375	0.458123	0.547769	1
YEL046C	3.98798	3.5	4.47596	1.27885	0.354841	0.823754	1
YEL047C	9.02032	7.5	10.5406	1.40542	0.491001	0.486046	0.981213
YEL048C	2.71406	3	2.42813	0.809375	-0.305119	0.957155	1
YEL049W	8.5908	13.5	3.68159	0.272711	-1.87456	0.00780142	0.0744839
YEL050C	3.28657	2.5	4.07315	1.62926	0.704215	0.616562	1
YEL051W	13.7821	7.5	20.0642	2.67523	1.41966	0.00786375	0.0748569
YEL052W	7.91048	6.5	9.32095	1.43399	0.520038	0.519517	1
YEL053C	5.24361	6	4.48722	0.747869	-0.419142	0.696903	1
YEL054C	6.52315	6.5	6.5463	1.00712	0.0102411	1	1
YEL055C	75.7475	70.5	80.995	1.14887	0.20021	0.484352	0.980091
YEL056W	140.24	124.5	155.979	1.25285	0.325208	0.180442	0.625279
YEL057C	100.938	70	131.876	1.88394	0.913751	0.00063257	0.00997693
YEL058W	10.2499	9.5	10.9997	1.15787	0.211471	0.78525	1
YEL059C-A	30.227	24.5	35.954	1.46751	0.553371	0.21728	0.691835
YEL060C	13.9125	18	9.82509	0.545838	-0.873455	0.0729771	0.364419
YEL061C	3.30346	2.5	4.10692	1.64277	0.716129	0.605115	1
YEL062W	4.03657	4	4.07315	1.01829	0.0261436	1	1
YEL063C	3.3408	3	3.68159	1.2272	0.295368	0.921499	1
YEL064C	6.7922	9.5	4.0844	0.429937	-1.2178	0.124338	0.4985
YEL065W	8.5844	9	8.16881	0.907645	-0.139799	0.91451	1
YEL066W	6.69988	4	9.39976	2.34994	1.23262	0.108905	0.465958
YEL067C	42.7812	50	35.5625	0.711249	-0.491573	0.128986	0.510155
YEL069C	5.25973	1.5	9.01946	6.01298	2.58808	0.00871972	0.0810053
YEL070W	1.72532	1	2.45064	2.45064	1.29316	0.547533	1
YEL071W	6.47456	6	6.94912	1.15819	0.211867	0.872856	1
YEL072W	1.10985	1	1.21969	1.21969	0.286517	1	1
YEL073C	1.40844	2	0.816881	0.40844	-1.2918	0.588286	1
YEL075C	0.90844	1	0.816881	0.816881	-0.291802	1	1
YEL076C	0.90844	1	0.816881	0.816881	-0.291802	1	1
YEL076C-A	0.90844	1	0.816881	0.816881	-0.291802	1	1
YEL077C	0.90844	1	0.816881	0.816881	-0.291802	1	1
YER001W	3.49361	2.5	4.48722	1.79489	0.843892	0.488704	0.983984
YER002W	14.4491	15	13.8982	0.926549	-0.110061	0.908194	1
YER003C	2.76829	3.5	2.03657	0.581878	-0.781211	0.589182	1
YER004W	6.2922	8.5	4.0844	0.480518	-1.05734	0.184801	0.635838
YER005W	147.148	156.5	137.796	0.880488	-0.183624	0.444749	0.960843
YER006W	7.23019	7.5	6.96037	0.92805	-0.107726	0.972993	1
YER007C-A	7.69641	8.5	6.89283	0.810921	-0.302367	0.738555	1
YER007W	98.3356	119	77.6712	0.652699	-0.615509	0.0182255	0.138959
YER008C	13.1124	7	19.2248	2.74641	1.45755	0.0115937	0.098424
YER009W	1.98095	1.5	2.4619	1.64127	0.71481	0.771944	1
YER010C	44.7177	42	47.4354	1.12941	0.175574	0.615302	1
YER011W	3.08517	2.5	3.67033	1.46813	0.553984	0.750654	1
YER012W	21.632	9	34.264	3.80711	1.9287	0.000103528	0.00217713
YER013W	1.60985	2	1.21969	0.609846	-0.713483	0.825004	1
YER014C-A	317.435	412.5	222.369	0.539077	-0.891437	4e-05	0.00093935
YER014W	2.47532	2.5	2.45064	0.980257	-0.028768	1	1
YER015W	7.35205	11	3.70411	0.336737	-1.57031	0.0199417	0.149042
YER016W	3.41547	4	2.83094	0.707734	-0.49872	0.764304	1
YER017C	3.57954	3.5	3.65908	1.04545	0.0641247	1	1
YER018C	70.8747	87.5	54.2494	0.619993	-0.689676	0.0171772	0.132378
YER019C-A	49.3627	48	50.7254	1.05678	0.0796745	0.834572	1
YER019W	254.146	270	238.293	0.882566	-0.180224	0.417742	0.933292
YER020W	2.35985	3.5	1.21969	0.348483	-1.52084	0.320702	0.833027
YER021W	11.1865	10.5	11.8729	1.13075	0.177285	0.836261	1
YER022W	2.07251	2.5	1.64502	0.658008	-0.603823	0.808287	1
YER023W	5.48095	8.5	2.4619	0.289635	-1.78769	0.0555694	0.306928
YER024W	120.964	110.5	131.428	1.18939	0.250224	0.320918	0.833027
YER025W	4.74924	5	4.49847	0.899695	-0.152492	0.979496	1
YER026C	8.45907	8	8.91814	1.11477	0.156743	0.921881	1
YER027C	3.93376	3	4.86751	1.6225	0.698222	0.545068	1
YER028C	15.3216	13.5	17.1432	1.26987	0.34468	0.524129	1
YER029C	1.71406	1	2.42813	2.42813	1.27984	0.534147	1
YER030W	96.66	94.5	98.8201	1.04571	0.0644897	0.83187	1
YER031C	10.9274	12.5	9.35473	0.748378	-0.418161	0.529845	1
YER032W	6.86471	8	5.72942	0.716178	-0.48161	0.574128	1
YER033C	6.65205	8	5.3041	0.663012	-0.592893	0.475329	0.973174
YER034W	1.77954	1.5	2.05909	1.37273	0.457044	0.962072	1
YER035W	9.32941	4	14.6588	3.66471	1.8737	0.00530988	0.0543229
YER036C	20.3286	18.5	22.1571	1.19768	0.260244	0.661137	1
YER037W	186.556	201.5	171.613	0.851675	-0.231625	0.31288	0.826641
YER038C	17.7809	31.5	4.06189	0.128949	-2.95513	0.0170765	0.132168
YER039C	17.8399	16.5	19.1798	1.16241	0.217123	0.691379	1
YER039C-A	13.2604	11	15.5207	1.41098	0.496693	0.398715	0.914699
YER040W	1.10985	1	1.21969	1.21969	0.286517	1	1
YER041W	5.31189	2.5	8.12378	3.24951	1.70022	0.0606754	0.321958
YER042W	3.0908	2.5	3.68159	1.47264	0.558402	0.723798	1
YER043C	16.8152	12	21.6305	1.80254	0.85003	0.284898	0.793887
YER044C	3.61471	1.5	5.72942	3.81962	1.93343	0.0807876	0.391467
YER044C-A	12.9068	5	20.8136	4.16271	2.05752	0.000378808	0.00652212
YER045C	17.39	25	9.78005	0.391202	-1.35401	0.0039687	0.043163
YER046W	4.37813	5.5	3.25627	0.592048	-0.756213	0.461489	0.968179
YER047C	2.26266	2.5	2.02531	0.810126	-0.303782	0.993206	1
YER048C	7.26752	8	6.53505	0.816881	-0.291802	0.815077	1
YER048W-A	3.02392	4	2.04783	0.511958	-0.965903	0.458395	0.968179
YER049W	7.23722	5.5	8.97443	1.63171	0.706389	0.345485	0.862345
YER050C	1.77392	1.5	2.04783	1.36522	0.449134	0.96223	1
YER051W	2.56688	3.5	1.63376	0.466789	-1.09916	0.432216	0.950574
YER052C	4.54004	2.5	6.58008	2.63203	1.39618	0.136849	0.529944
YER053C	8.66254	7.5	9.82509	1.31001	0.38958	0.614295	1
YER053C-A	1.11548	1	1.23095	1.23095	0.299773	1	1
YER054C	18.6145	9.5	27.7289	2.91883	1.54539	0.00227058	0.0276926
YER055C	20.3243	16.5	24.1486	1.46355	0.549476	0.212677	0.683264
YER056C	12.4238	15	9.8476	0.656507	-0.607118	0.31662	0.82865
YER056C-A	12.7477	12	13.4954	1.12462	0.169436	0.824785	1
YER057C	64.4761	77.5	51.4522	0.6639	-0.590963	0.0403628	0.245032
YER058W	5.05486	4	6.10972	1.52743	0.611106	0.546067	1
YER059W	24.3512	29.5	19.2023	0.650926	-0.619434	0.279353	0.78742
YER060W	89.3909	128	50.7817	0.396732	-1.33376	0.0601997	0.321481
YER060W-A	52.7577	51.5	54.0155	1.04884	0.0687999	0.90898	1
YER061C	2.01829	2	2.03657	1.01829	0.0261436	1	1
YER062C	76.7632	88.5	65.0265	0.734762	-0.44465	0.644853	1
YER063W	81.7222	78.5	84.9444	1.08209	0.113825	0.699287	1
YER064C	14.4849	6.5	22.4699	3.4569	1.78948	0.00130307	0.0175792
YER065C	215.484	347.5	83.4682	0.240196	-2.05771	5.56e-12	5.44e-10
YER066W	0.90844	1	0.816881	0.816881	-0.291802	1	1
YER067W	4.83517	6	3.67033	0.611722	-0.709051	0.47651	0.973874
YER068W	1.32251	1	1.64502	1.64502	0.718105	0.897437	1
YER069W	3.07251	4.5	1.64502	0.36556	-1.45182	0.216012	0.689503
YER070W	10.1639	8.5	11.8279	1.39152	0.476657	0.461836	0.968179
YER071C	24.5244	29.5	19.5489	0.662673	-0.593631	0.151756	0.564821
YER072W	77.0288	32.5	121.558	3.74023	1.90313	5.73e-11	5.05e-09
YER073W	4.12813	5	3.25627	0.651253	-0.61871	0.597368	1
YER074W	1.56688	1.5	1.63376	1.08917	0.123235	1	1
YER074W-A	16.2082	16	16.4164	1.02603	0.037068	1	1
YER075C	12.9935	10.5	15.487	1.47495	0.560665	0.316365	0.82865
YER076C	4.52392	7	2.04783	0.292547	-1.77326	0.0715251	0.360426
YER077C	5.51752	4.5	6.53505	1.45223	0.538273	0.571853	1
YER078C	19.4673	12	26.9346	2.24455	1.16642	0.011761	0.0993429
YER078W-A	0.90844	1	0.816881	0.816881	-0.291802	1	1
YER079W	23.6244	32.5	14.7489	0.453812	-1.13983	0.00663593	0.0652939
YER080W	6.93938	9	4.87877	0.542085	-0.883408	0.261051	0.762038
YER081W	7.55833	6.5	8.61665	1.32564	0.406688	0.826591	1
YER082C	6.21893	5.5	6.93786	1.26143	0.335059	0.826013	1
YER083C	4.16331	3	5.32661	1.77554	0.828256	0.466845	0.968179
YER085C	2.23095	2	2.4619	1.23095	0.299773	1	1
YER086W	5.58517	7.5	3.67033	0.489378	-1.03098	0.20892	0.678637
YER087C-B	3.0908	2.5	3.68159	1.47264	0.558402	0.731547	1
YER087W	15.5519	18	13.1039	0.727993	-0.458004	0.384484	0.90562
YER088C	34.0707	35.5	32.6415	0.919478	-0.121113	0.77939	1
YER089C	22.3174	25.5	19.1348	0.750384	-0.4143	0.345101	0.862345
YER090W	8.0844	8	8.16881	1.0211	0.0301257	1	1
YER091C	7.53505	2	13.0701	6.53505	2.7082	0.00130796	0.0176082
YER092W	20.9526	17.5	24.4051	1.39458	0.479828	0.281549	0.789099
YER093C	91.982	93	90.964	0.978108	-0.0319349	0.927656	1
YER093C-A	10.7301	3.5	17.9601	5.13146	2.35937	0.000309862	0.00552343
YER094C	11.9985	15	8.99695	0.599797	-0.737455	0.198847	0.662528
YER095W	2.02392	2	2.04783	1.02392	0.0340968	1	1
YER096W	3.07251	4.5	1.64502	0.36556	-1.45182	0.218374	0.69219
YER098W	51.4036	53	49.8072	0.939759	-0.0896376	0.798871	1
YER099C	12.4625	13.5	11.4251	0.846302	-0.240756	0.713231	1
YER100W	2.07251	2.5	1.64502	0.658008	-0.603823	0.805387	1
YER101C	7.35832	4.5	10.2166	2.27036	1.18292	0.115503	0.479827
YER102W	1.40844	2	0.816881	0.40844	-1.2918	0.590908	1
YER103W	2.6711	2.5	2.8422	1.13688	0.185078	1	1
YER104W	48.8014	40.5	57.1029	1.40995	0.495641	0.125499	0.501294
YER105C	37.4926	44	30.9852	0.704209	-0.505925	0.142741	0.546098
YER106W	1.10985	1	1.21969	1.21969	0.286517	1	1
YER107C	3.07954	2.5	3.65908	1.46363	0.549552	0.724033	1
YER109C	11.64	13.5	9.78005	0.724448	-0.465045	0.463719	0.968179
YER110C	19.8885	21	18.777	0.894143	-0.161423	0.766352	1
YER111C	5.63376	8	3.26752	0.40844	-1.2918	0.108837	0.465958
YER112W	6.03797	6	6.07594	1.01266	0.0181463	1	1
YER113C	3.71753	2.5	4.93506	1.97402	0.981139	0.45916	0.968179
YER114C	2.48095	2.5	2.4619	0.98476	-0.0221555	1	1
YER115C	2.26829	2.5	2.03657	0.814629	-0.295785	0.993575	1
YER116C	12.5597	14.5	10.6195	0.732376	-0.449344	0.440467	0.956927
YER117W	2.18236	1.5	2.86471	1.90981	0.933428	0.60524	1
YER118C	5.6239	6	5.24781	0.874634	-0.193248	0.930291	1
YER119C	61.2118	53	69.4236	1.30988	0.389434	0.316685	0.82865
YER120W	2.96969	3.5	2.43938	0.696967	-0.520838	0.760584	1
YER121W	8.44781	8	8.89562	1.11195	0.153096	0.932669	1
YER122C	5.4211	8	2.8422	0.355274	-1.49299	0.0953682	0.433706
YER123W	1.31688	1	1.63376	1.63376	0.708198	0.899163	1
YER124C	18.0463	23	13.0926	0.569244	-0.812881	0.0709424	0.358352
YER125W	10.3696	10.5	10.2392	0.975158	-0.0362925	1	1
YER126C	2.93799	3	2.87597	0.958657	-0.0609138	1	1
YER127W	3.46969	4.5	2.43938	0.542085	-0.883408	0.496994	0.993215
YER128W	6.94988	4.5	9.39976	2.08884	1.0627	0.161168	0.585637
YER129W	9.91178	5.5	14.3236	2.60428	1.38089	0.0262663	0.178295
YER130C	4.90205	4.5	5.3041	1.17869	0.237182	0.893568	1
YER131W	10.9491	8	13.8982	1.73728	0.79683	0.196802	0.658224
YER132C	7.0858	4	10.1716	2.5429	1.34648	0.119126	0.487642
YER133W	30.0461	25	35.0921	1.40368	0.489218	0.204022	0.670865
YER134C	7.67456	10	5.34913	0.534913	-0.902624	0.24604	0.736402
YER136W	4.24361	4	4.48722	1.1218	0.165821	0.99178	1
YER137C	4.62034	3.5	5.74068	1.64019	0.713867	0.532072	1
YER138W-A	0.90844	1	0.816881	0.816881	-0.291802	1	1
YER139C	11.5477	8	15.0954	1.88693	0.916038	0.111216	0.471468
YER140W	4.21893	1.5	6.93786	4.62524	2.20953	0.0322465	0.20668
YER141W	17.9906	13.5	22.4811	1.66527	0.735754	0.114335	0.478078
YER142C	5.35345	5	5.70691	1.14138	0.190781	0.925255	1
YER143W	35.1242	33.5	36.7484	1.09697	0.13352	0.740089	1
YER144C	10.6562	7	14.3123	2.04461	1.03183	0.0877019	0.412847
YER145C	49.9743	17.5	82.4487	4.71135	2.23614	9.14e-11	7.54e-09
YER146W	2.1711	1.5	2.8422	1.8948	0.922043	0.6046	1
YER147C	31.5665	28.5	34.633	1.21519	0.281185	0.462654	0.968179
YER148W	4.79783	5.5	4.09566	0.744666	-0.425335	0.719742	1
YER149C	8.46893	10	6.93786	0.693786	-0.527438	0.465956	0.968179
YER150W	16.3822	20.5	12.2645	0.598267	-0.741139	0.133238	0.521208
YER151C	2.48095	2.5	2.4619	0.98476	-0.0221555	1	1
YER152C	1.31688	1	1.63376	1.63376	0.708198	0.902012	1
YER153C	12.0654	13.5	10.6307	0.78746	-0.344722	0.581799	1
YER154W	41.4277	42	40.8553	0.972745	-0.039866	0.939894	1
YER155C	10.2746	12	8.5491	0.712425	-0.489189	0.457262	0.968179
YER156C	30.6798	23	38.3596	1.66781	0.737955	0.0481247	0.277173
YER157W	2.7922	1.5	4.0844	2.72294	1.44516	0.261423	0.762038
YER158C	17.8154	25	10.6307	0.425228	-1.23369	0.00766477	0.0735064
YER159C	5.87034	6	5.74068	0.95678	-0.0637403	1	1
YER161C	1.56688	1.5	1.63376	1.08917	0.123235	1	1
YER162C	25.2116	23.5	26.9233	1.14567	0.196194	0.651659	1
YER163C	10.8272	4.5	17.1545	3.81211	1.93059	0.00200041	0.024868
YER164W	5.77315	5	6.5463	1.30926	0.388753	0.720722	1
YER165W	6.63863	5.5	7.77726	1.41405	0.499829	0.565718	1
YER166W	12.0407	11	13.0814	1.18921	0.250008	0.71911	1
YER167W	3.12813	3	3.25627	1.08542	0.118256	1	1
YER168C	1.40844	2	0.816881	0.40844	-1.2918	0.585619	1
YER169W	8.66741	3	14.3348	4.77827	2.25649	0.00307796	0.0358167
YER170W	15.3393	18	12.6785	0.704363	-0.505608	0.317009	0.828911
YER171W	30.6418	29	32.2837	1.11323	0.154752	0.713138	1
YER172C	40.0748	38.5	41.6497	1.08181	0.113446	0.768744	1
YER173W	4.23235	4	4.4647	1.11617	0.158563	0.992128	1
YER174C	2.23095	2	2.4619	1.23095	0.299773	1	1
YER175C	6.04783	8	4.09566	0.511958	-0.965903	0.213462	0.684001
YER175W-A	17.8624	16.5	19.2248	1.16514	0.220506	0.680435	1
YER176W	50.2201	24	76.4403	3.18501	1.6713	5.29e-06	0.000162824
YER177W	19.2005	22.5	15.901	0.706713	-0.500805	0.267949	0.770788
YER178W	4.49924	4.5	4.49847	0.999661	-0.000489391	1	1
YER179W	36.9849	51.5	22.4699	0.436308	-1.19658	0.000417738	0.00705549
YER180C	1.11548	1	1.23095	1.23095	0.299773	1	1
YER180C-A	1.57251	1.5	1.64502	1.09668	0.133142	1	1
YER182W	2.85205	2	3.70411	1.85205	0.889127	0.567287	1
YER183C	10.2985	10	10.5969	1.05969	0.083647	0.971311	1
YER184C	22.8596	22.5	23.2192	1.03196	0.0453923	0.961057	1
YER185W	4.07954	4.5	3.65908	0.813128	-0.298445	0.880783	1
YER186C	2.26829	2.5	2.03657	0.814629	-0.295785	0.994137	1
YER187W	1.52392	1	2.04783	2.04783	1.0341	0.680327	1
YER188C-A	0.90844	1	0.816881	0.816881	-0.291802	1	1
YER189W	0.90844	1	0.816881	0.816881	-0.291802	1	1
YER190W	0.90844	1	0.816881	0.816881	-0.291802	1	1
YFL001W	1.61548	2	1.23095	0.615475	-0.700227	0.830562	1
YFL002C	3.48095	4.5	2.4619	0.547089	-0.870152	0.482681	0.978414
YFL003C	25.6026	30	21.2051	0.706838	-0.500549	0.21265	0.683264
YFL004W	12.0302	15.5	8.56036	0.552281	-0.856525	0.128968	0.510155
YFL005W	10.3161	14.5	6.13224	0.422913	-1.24157	0.0931982	0.427563
YFL007W	24.0611	35.5	12.6222	0.355556	-1.49185	0.000449644	0.00744227
YFL008W	3.87813	4.5	3.25627	0.723615	-0.466707	0.729611	1
YFL009W	1.61548	2	1.23095	0.615475	-0.700227	0.819546	1
YFL010C	3.42673	4	2.85345	0.713363	-0.487291	0.753872	1
YFL010W-A	1139.21	1432	846.419	0.591075	-0.758588	0.000137831	0.00275448
YFL011W	2.18799	1.5	2.87597	1.91731	0.939086	0.593021	1
YFL012W	5.76049	7	4.52099	0.645856	-0.630716	0.458043	0.968179
YFL013C	1.31688	1	1.63376	1.63376	0.708198	0.904746	1
YFL014W	3.53094	3	4.06189	1.35396	0.437188	0.791498	1
YFL016C	2.52392	3	2.04783	0.68261	-0.550866	0.783146	1
YFL017C	17.4569	23.5	11.4138	0.485694	-1.04188	0.106601	0.460941
YFL017W-A	11.8146	8.5	15.1292	1.7799	0.831799	0.154518	0.570633
YFL018C	8.59003	9	8.18007	0.908896	-0.137812	0.913971	1
YFL020C	0.90844	1	0.816881	0.816881	-0.291802	1	1
YFL021W	6.34782	7	5.69565	0.813664	-0.297494	0.767435	1
YFL022C	6.9619	9	4.9238	0.547089	-0.870152	0.251118	0.746239
YFL023W	5.10908	4.5	5.71817	1.2707	0.345628	0.793133	1
YFL024C	244.943	257.5	232.386	0.902469	-0.148051	0.505937	1
YFL025C	2.35985	3.5	1.21969	0.348483	-1.52084	0.288603	0.797815
YFL026W	7.90768	10.5	5.31535	0.506224	-0.982151	0.16833	0.60312
YFL027C	1.11548	1	1.23095	1.23095	0.299773	1	1
YFL028C	5.99145	5	6.98289	1.39658	0.481896	0.655196	1
YFL029C	27.7357	37.5	17.9714	0.479237	-1.06119	0.0055446	0.0560118
YFL030W	14.2794	15.5	13.0588	0.842506	-0.247242	0.679964	1
YFL031W	1.11548	1	1.23095	1.23095	0.299773	1	1
YFL033C	116.416	13	219.831	16.9101	4.07981	1.52e-36	1.22e-33
YFL034C-A	5.32391	7	3.64782	0.521117	-0.940321	0.300644	0.810833
YFL034C-B	3.15065	3	3.3013	1.10043	0.138071	1	1
YFL034W	2.48095	2.5	2.4619	0.98476	-0.0221555	1	1
YFL036W	5.14642	5	5.29284	1.05857	0.0821135	1	1
YFL037W	5.20064	5.5	4.90129	0.891143	-0.166272	0.960391	1
YFL038C	13.7196	14	13.4391	0.959938	-0.058987	0.987511	1
YFL039C	25.7497	26.5	24.9993	0.94337	-0.0841045	0.869441	1
YFL040W	44.7588	65	24.5177	0.377195	-1.40662	1.62e-05	0.000437306
YFL041W	3.08517	2.5	3.67033	1.46813	0.553984	0.735388	1
YFL041W-A	2.18799	1.5	2.87597	1.91731	0.939086	0.612473	1
YFL042C	6.19002	1	11.38	11.38	3.50843	0.050362	0.286329
YFL044C	10.2005	4.5	15.901	3.53356	1.82112	0.00358009	0.040276
YFL045C	9.43159	11.5	7.36319	0.640277	-0.643232	0.311486	0.824183
YFL046W	14.7427	9.5	19.9854	2.10373	1.07295	0.0828041	0.397645
YFL047W	2.21406	2	2.42813	1.21406	0.279843	1	1
YFL048C	7.32878	6.5	8.15755	1.25501	0.327696	0.725211	1
YFL049W	1.86548	2.5	1.23095	0.49238	-1.02216	0.63214	1
YFL050C	1.52954	1	2.05909	2.05909	1.04201	0.690555	1
YFL051C	2.90844	5	0.816881	0.163376	-2.61373	0.0390272	0.238309
YFL052W	5.52392	9	2.04783	0.227537	-2.13583	0.055662	0.306928
YFL053W	35.236	21	49.472	2.35581	1.23622	0.000435054	0.00729056
YFL054C	1.11548	1	1.23095	1.23095	0.299773	1	1
YFL055W	6.10985	11	1.21969	0.110881	-3.17291	0.000541994	0.00869906
YFL056C	3.76752	1	6.53505	6.53505	2.7082	0.0294889	0.192456
YFL057C	2.53657	1	4.07315	4.07315	2.02614	0.182329	0.629779
YFL058W	1.9211	1	2.8422	2.8422	1.50701	0.419369	0.934755
YFL064C	0.90844	1	0.816881	0.816881	-0.291802	1	1
YFL065C	0.90844	1	0.816881	0.816881	-0.291802	1	1
YFR001W	10.3527	10.5	10.2054	0.971941	-0.0410592	1	1
YFR002W	19.6666	20.5	18.8333	0.918697	-0.122339	0.830271	1
YFR003C	3.72532	5	2.45064	0.490129	-1.02877	0.366642	0.884975
YFR004W	4.13376	5	3.26752	0.653505	-0.613731	0.617361	1
YFR005C	1.35985	1.5	1.21969	0.813128	-0.298445	1	1
YFR006W	4.93236	7	2.86471	0.409245	-1.28896	0.151591	0.564821
YFR007W	28.039	23	33.078	1.43818	0.52424	0.178289	0.621901
YFR008W	1.15844	1.5	0.816881	0.544587	-0.876765	0.852782	1
YFR009W	4.02954	6	2.05909	0.343182	-1.54296	0.11244	0.474455
YFR010W	6.43722	5.5	7.37444	1.34081	0.423103	0.665141	1
YFR011C	1.93236	1	2.86471	2.86471	1.51839	0.386828	0.907615
YFR012W	3.01266	4	2.02531	0.506329	-0.981854	0.471011	0.970118
YFR012W-A	0.90844	1	0.816881	0.816881	-0.291802	1	1
YFR013W	4.45064	4	4.90129	1.22532	0.29316	0.867651	1
YFR014C	16.1512	11.5	20.8023	1.8089	0.85511	0.0811012	0.39233
YFR015C	30.5121	12	49.0241	4.08534	2.03046	3.23e-07	1.34e-05
YFR016C	3.45064	2	4.90129	2.45064	1.29316	0.270387	0.773651
YFR017C	1.15844	1.5	0.816881	0.544587	-0.876765	0.849119	1
YFR018C	2.02392	2	2.04783	1.02392	0.0340968	1	1
YFR019W	2.93236	3	2.86471	0.954904	-0.0665724	1	1
YFR021W	20.3151	8	32.6302	4.07878	2.02814	1.5e-05	0.000407894
YFR022W	3.92673	5	2.85345	0.570691	-0.809219	0.476152	0.973874
YFR023W	1.96969	1.5	2.43938	1.62626	0.701555	0.762769	1
YFR024C-A	8.40768	11.5	5.31535	0.462205	-1.1134	0.227708	0.708218
YFR025C	9.12444	3.5	14.7489	4.21397	2.07518	0.00216223	0.0265533
YFR026C	5.32175	4.5	6.14349	1.36522	0.449134	0.690519	1
YFR027W	8.966	4	13.932	3.483	1.80033	0.00797997	0.0754054
YFR028C	1.98095	1.5	2.4619	1.64127	0.71481	0.787554	1
YFR029W	10.1569	10.5	9.81383	0.93465	-0.0975014	0.950584	1
YFR030W	2.32251	3	1.64502	0.54834	-0.866858	0.591819	1
YFR031C	2.56688	3.5	1.63376	0.466789	-1.09916	0.453621	0.967575
YFR031C-A	4.99361	5.5	4.48722	0.815857	-0.293611	0.877673	1
YFR032C	2.13376	1	3.26752	3.26752	1.7082	0.288201	0.797815
YFR032C-A	4.48235	4.5	4.4647	0.992155	-0.0113619	1	1
YFR032C-B	2.92673	3	2.85345	0.951151	-0.0722532	1	1
YFR033C	14.7413	11.5	17.9826	1.56371	0.644971	0.227439	0.708066
YFR034C	14.8935	17.5	12.287	0.702114	-0.510224	0.327483	0.839207
YFR035C	188.435	212.5	164.371	0.773509	-0.37051	0.110114	0.468641
YFR036W	5.88863	4	7.77726	1.94431	0.959261	0.265831	0.76675
YFR037C	3.03094	2	4.06189	2.03094	1.02215	0.466608	0.968179
YFR038W	8.5844	9	8.16881	0.907645	-0.139799	0.916895	1
YFR039C	49.1099	43.5	54.7198	1.25793	0.331046	0.358996	0.878393
YFR040W	9.0844	10	8.16881	0.816881	-0.291802	0.723479	1
YFR041C	2.26829	2.5	2.03657	0.814629	-0.295785	0.993042	1
YFR042W	8.1344	6.5	9.7688	1.50289	0.587741	0.411851	0.927074
YFR043C	80.6399	87	74.2799	0.853792	-0.228044	0.411728	0.927074
YFR044C	6.40205	7.5	5.3041	0.707213	-0.499784	0.580829	1
YFR045W	25.7462	21	30.4923	1.45201	0.538056	0.275272	0.78121
YFR046C	9.8041	9	10.6082	1.17869	0.237182	0.768651	1
YFR047C	3.54783	3	4.09566	1.36522	0.449134	0.782165	1
YFR048W	3.02392	4	2.04783	0.511958	-0.965903	0.459117	0.968179
YFR049W	1.15844	1.5	0.816881	0.544587	-0.876765	0.851593	1
YFR050C	5.20627	5.5	4.91254	0.89319	-0.162962	0.954546	1
YFR051C	6.85269	3.5	10.2054	2.91582	1.5439	0.0438532	0.259371
YFR052W	1.15844	1.5	0.816881	0.544587	-0.876765	0.844024	1
YFR053C	5.16331	5	5.32661	1.06532	0.0912903	1	1
YFR055W	3.22316	1.5	4.94632	3.29755	1.72139	0.195271	0.655625
YGL001C	4.0422	4	4.0844	1.0211	0.0301257	1	1
YGL002W	5.46893	4	6.93786	1.73446	0.79449	0.363906	0.882913
YGL003C	3.73095	5	2.4619	0.49238	-1.02216	0.34696	0.863747
YGL004C	20.5477	26	15.0954	0.580593	-0.784402	0.0736039	0.365504
YGL005C	4.43236	6	2.86471	0.477452	-1.06657	0.26242	0.763232
YGL006W	3.26829	4.5	2.03657	0.452572	-1.14378	0.333933	0.847008
YGL006W-A	0.90844	1	0.816881	0.816881	-0.291802	1	1
YGL007C-A	0.90844	1	0.816881	0.816881	-0.291802	1	1
YGL008C	14.1223	11	17.2446	1.56769	0.648638	0.369543	0.888312
YGL009C	14.394	7	21.7881	3.11258	1.63811	0.00174992	0.0223872
YGL010W	18.3702	20	16.7404	0.837021	-0.256664	0.600064	1
YGL011C	11.6999	14	9.39976	0.671411	-0.574731	0.34426	0.862345
YGL012W	36.8186	38.5	35.1371	0.912653	-0.131862	0.732727	1
YGL013C	4.0908	4.5	3.68159	0.818132	-0.289595	0.871966	1
YGL014W	3.70064	2.5	4.90129	1.96051	0.971232	0.392937	0.909527
YGL015C	49.7839	49	50.5678	1.032	0.0454374	0.911606	1
YGL016W	1.32251	1	1.64502	1.64502	0.718105	0.896976	1
YGL017W	7.85972	3.5	12.2194	3.49127	1.80375	0.0131123	0.1079
YGL018C	1.90844	3	0.816881	0.272294	-1.87676	0.25382	0.748891
YGL019W	68.6716	63.5	73.8433	1.16289	0.21771	0.459353	0.968179
YGL020C	3.23658	4	2.47316	0.61829	-0.693645	0.595915	1
YGL021W	7.11611	6.5	7.73222	1.18957	0.250444	0.800435	1
YGL022W	15.3646	14	16.7292	1.19494	0.256939	0.6526	1
YGL023C	1.76829	1.5	2.03657	1.35772	0.441181	0.96196	1
YGL025C	10.5611	8.5	12.6222	1.48497	0.570434	0.359908	0.879086
YGL026C	7.16894	9	5.33787	0.593097	-0.753661	0.316292	0.82865
YGL027C	18.0033	22.5	13.5067	0.600297	-0.736252	0.120473	0.491282
YGL028C	3.36548	5.5	1.23095	0.223809	-2.15966	0.0730536	0.364419
YGL029W	5.91331	6.5	5.32661	0.819479	-0.287221	0.810612	1
YGL030W	10.0541	9.5	10.6082	1.11665	0.15918	0.86317	1
YGL031C	3.79783	3.5	4.09566	1.17019	0.226742	0.959086	1
YGL032C	3.3408	3	3.68159	1.2272	0.295368	0.927084	1
YGL033W	1.73658	1	2.47316	2.47316	1.30635	0.551064	1
YGL035C	2.22532	2	2.45064	1.22532	0.29316	1	1
YGL036W	4.41894	3.5	5.33787	1.52511	0.608909	0.581873	1
YGL037C	21.9348	12	31.8696	2.6558	1.40915	0.0109891	0.0949196
YGL038C	3.5908	3.5	3.68159	1.05188	0.0729752	1	1
YGL039W	8.7541	8.5	9.00821	1.05979	0.0837769	0.996062	1
YGL040C	4.58517	5.5	3.67033	0.667334	-0.58352	0.631568	1
YGL041C-B	12.2563	18	6.51253	0.361807	-1.46671	0.0109165	0.0946732
YGL041W-A	5.73798	7	4.47596	0.639423	-0.645159	0.482745	0.978414
YGL043W	2.63376	2	3.26752	1.63376	0.708198	0.677768	1
YGL044C	25.8051	14	37.6103	2.68645	1.4257	0.00181789	0.0230732
YGL045W	10.6801	5	16.3601	3.27203	1.71018	0.010695	0.0932037
YGL047W	17.8679	5.5	30.2358	5.49743	2.45876	4.81e-06	0.000151675
YGL048C	18.4574	16	20.9149	1.30718	0.386459	0.43612	0.953439
YGL049C	12.5125	12	13.0251	1.08542	0.118256	0.89679	1
YGL050W	36.584	32	41.168	1.2865	0.363453	0.318635	0.8308
YGL051W	14.8893	15.5	14.2785	0.921195	-0.118421	0.874735	1
YGL053W	35.8319	28	43.6637	1.55942	0.641008	0.0652782	0.33765
YGL054C	3.09643	2.5	3.69285	1.47714	0.562807	0.736965	1
YGL055W	10.759	8	13.5179	1.68974	0.756803	0.311433	0.824183
YGL056C	2.82391	2	3.64782	1.82391	0.867034	0.544562	1
YGL057C	12.2914	16	8.58288	0.53643	-0.898538	0.12649	0.50338
YGL058W	15.8583	21.5	10.2166	0.475193	-1.07342	0.029455	0.192429
YGL059W	15.3124	13	17.6249	1.35576	0.4391	0.40932	0.9255
YGL060W	2.67673	2.5	2.85345	1.14138	0.190781	1	1
YGL061C	35.2531	35	35.5062	1.01446	0.0207149	0.994074	1
YGL062W	4.82175	3.5	6.14349	1.75528	0.811704	0.425337	0.943157
YGL063W	32.3503	30	34.7005	1.15668	0.209996	0.592455	1
YGL064C	6.88376	10.5	3.26752	0.311193	-1.68412	0.020087	0.149567
YGL065C	20.6146	24.5	16.7292	0.682823	-0.550416	0.218328	0.69219
YGL066W	6.62174	5.5	7.74348	1.40791	0.493551	0.561519	1
YGL067W	9.95551	10.5	9.41102	0.896287	-0.157967	0.874727	1
YGL068W	8.51189	10.5	6.52379	0.621313	-0.686607	0.316695	0.82865
YGL070C	2.85205	2	3.70411	1.85205	0.889127	0.546677	1
YGL071W	8.27379	3.5	13.0476	3.72788	1.89836	0.011503	0.0980423
YGL073W	298.894	298.5	299.289	1.00264	0.00380668	0.986802	1
YGL075C	8.27379	3.5	13.0476	3.72788	1.89836	0.00880881	0.0813267
YGL076C	7.61255	7	8.2251	1.17501	0.232678	0.831674	1
YGL077C	133.838	184.5	83.1755	0.450816	-1.14939	2.53e-05	0.000644428
YGL078C	33.8165	33	34.633	1.04948	0.0696814	0.881276	1
YGL079W	76.9633	93.5	60.4267	0.646275	-0.629781	0.0227593	0.162188
YGL080W	2.26829	2.5	2.03657	0.814629	-0.295785	0.993599	1
YGL081W	5.88863	4	7.77726	1.94431	0.959261	0.243643	0.732294
YGL082W	1.81688	2	1.63376	0.816881	-0.291802	1	1
YGL083W	92.7081	104.5	80.9162	0.774318	-0.369002	0.164759	0.594962
YGL084C	3.88939	4.5	3.27878	0.728618	-0.456765	0.733949	1
YGL085W	12.371	12.5	12.242	0.979356	-0.0300942	1	1
YGL086W	6.02878	5.5	6.55756	1.19228	0.253728	0.855511	1
YGL087C	35.3748	19.5	51.2496	2.62818	1.39407	0.0621572	0.327317
YGL089C	22.2799	14	30.5599	2.18285	1.12621	0.0136219	0.110958
YGL090W	308.535	315.5	301.57	0.955849	-0.065145	0.832325	1
YGL091C	8.70691	6	11.4138	1.9023	0.927747	0.163457	0.59087
YGL092W	5.88863	4	7.77726	1.94431	0.959261	0.286282	0.796121
YGL093W	6.42736	3.5	9.35473	2.67278	1.41834	0.088127	0.414242
YGL094C	2.06688	2.5	1.63376	0.653505	-0.613731	0.802818	1
YGL095C	4.44501	4	4.89003	1.22251	0.289842	0.865045	1
YGL096W	4.82954	6	3.65908	0.609846	-0.713483	0.441586	0.957415
YGL097W	33.3353	20.5	46.1707	2.25223	1.17135	0.00428144	0.0458421
YGL098W	1.15844	1.5	0.816881	0.544587	-0.876765	0.853131	1
YGL099W	2.97532	3.5	2.45064	0.700184	-0.514195	0.761099	1
YGL100W	12.5485	14.5	10.5969	0.730823	-0.452406	0.433827	0.951466
YGL101W	20.4237	20	20.8473	1.04237	0.0598639	0.951093	1
YGL103W	44.4586	44	44.9172	1.02085	0.0297641	0.961913	1
YGL104C	43.1085	33.5	52.717	1.57364	0.654106	0.0472059	0.273667
YGL105W	15.8132	18.5	13.1264	0.709534	-0.495056	0.32994	0.841857
YGL106W	2.51829	3	2.03657	0.678858	-0.558819	0.776409	1
YGL107C	2.6711	2.5	2.8422	1.13688	0.185078	1	1
YGL108C	7.56112	2.5	12.6222	5.0489	2.33597	0.00333879	0.0380268
YGL110C	73.7102	58	89.4203	1.54173	0.62455	0.0282606	0.187482
YGL111W	18.1315	19.5	16.7629	0.859638	-0.218199	0.682866	1
YGL112C	7.25064	8	6.50127	0.812659	-0.299278	0.761197	1
YGL113W	3.78657	3.5	4.07315	1.16376	0.218789	0.960964	1
YGL114W	2.89502	2.5	3.29004	1.31602	0.396177	0.882927	1
YGL115W	15.2977	15.5	15.0954	0.973897	-0.0381584	1	1
YGL116W	5.88863	4	7.77726	1.94431	0.959261	0.282176	0.790017
YGL117W	14.9871	10	19.9742	1.99742	0.998136	0.0517579	0.29063
YGL119W	2.69361	2.5	2.88723	1.15489	0.207757	1	1
YGL120C	5.73798	7	4.47596	0.639423	-0.645159	0.477565	0.974069
YGL121C	26.8257	27.5	26.1514	0.950962	-0.0725409	0.896418	1
YGL122C	7.66471	8	7.32941	0.916176	-0.126303	0.952448	1
YGL123W	41.0939	43	39.1878	0.911343	-0.133933	0.762912	1
YGL124C	20.8407	27	14.6813	0.543753	-0.878976	0.0476331	0.27547
YGL125W	106.655	125.5	87.8091	0.699674	-0.515246	0.0468255	0.271952
YGL126W	7.18938	9.5	4.87877	0.513555	-0.96141	0.180316	0.625182
YGL127C	2.67673	2.5	2.85345	1.14138	0.190781	1	1
YGL128C	11.5682	8.5	14.6363	1.72192	0.784017	0.192067	0.6505
YGL129C	11.378	8.5	14.256	1.67718	0.746036	0.213651	0.684001
YGL130W	6.01752	5.5	6.53505	1.18819	0.248766	0.844229	1
YGL131C	5.28094	6.5	4.06189	0.624906	-0.678289	0.480278	0.976489
YGL133W	175.754	146	205.507	1.40759	0.493222	0.0331736	0.211149
YGL134W	12.9202	7.5	18.3404	2.44539	1.29006	0.0225686	0.161366
YGL135W	3.85205	4	3.70411	0.926027	-0.110873	1	1
YGL136C	211.589	360	63.1788	0.175497	-2.51048	6.81e-25	1.99e-22
YGL137W	20.1554	21.5	18.8108	0.87492	-0.192777	0.700572	1
YGL138C	0.90844	1	0.816881	0.816881	-0.291802	1	1
YGL139W	2.73095	3	2.4619	0.820634	-0.28519	0.957932	1
YGL140C	2.92673	3	2.85345	0.951151	-0.0722532	1	1
YGL141W	15.8702	15	16.7404	1.11603	0.158374	0.810181	1
YGL142C	2.63939	2	3.27878	1.63939	0.71316	0.67663	1
YGL143C	6.98862	3	10.9772	3.65908	1.87148	0.016763	0.130751
YGL144C	27.3707	20.5	34.2414	1.67031	0.74012	0.0631682	0.330209
YGL145W	2.21969	2	2.43938	1.21969	0.286517	1	1
YGL146C	20.9862	6.5	35.4724	5.45729	2.44819	1.49e-06	5.47e-05
YGL147C	4.05346	4	4.10692	1.02673	0.038057	1	1
YGL148W	11.6344	13.5	9.7688	0.723615	-0.466707	0.447499	0.963202
YGL150C	5.31612	4.5	6.13224	1.36272	0.446488	0.700089	1
YGL151W	9.37521	8.5	10.2504	1.20593	0.270147	0.751421	1
YGL153W	16.8772	15	18.7545	1.2503	0.322273	0.547866	1
YGL154C	237.208	242.5	231.915	0.956352	-0.0643864	0.780545	1
YGL155W	5.0422	6	4.0844	0.680734	-0.554837	0.590853	1
YGL156W	112.87	119.5	106.24	0.889034	-0.16969	0.580613	1
YGL157W	6.75064	7	6.50127	0.928753	-0.106633	0.995028	1
YGL158W	1.52954	1	2.05909	2.05909	1.04201	0.738648	1
YGL159W	6.82954	10	3.65908	0.365908	-1.45045	0.0577037	0.313221
YGL160W	4.7133	2.5	6.9266	2.77064	1.47022	0.128172	0.508647
YGL161C	6.50064	6.5	6.50127	1.0002	0.000282412	1	1
YGL162W	2.6225	2	3.24501	1.6225	0.698222	0.684494	1
YGL163C	5.40205	5.5	5.3041	0.964381	-0.0523246	1	1
YGL164C	4.76969	5.5	4.03937	0.734431	-0.445301	0.722958	1
YGL166W	3.38939	3.5	3.27878	0.936795	-0.0941951	1	1
YGL167C	6.15205	7	5.3041	0.757728	-0.400248	0.676928	1
YGL168W	859.336	754	964.673	1.27941	0.355475	0.0748359	0.370153
YGL169W	5.37034	5	5.74068	1.14814	0.199294	0.930943	1
YGL170C	131.79	131	132.58	1.01206	0.0172952	0.95587	1
YGL171W	3.02392	4	2.04783	0.511958	-0.965903	0.470314	0.969711
YGL172W	4.43722	1.5	7.37444	4.9163	2.29757	0.0288201	0.18992
YGL173C	12.5477	10	15.0954	1.50954	0.59411	0.292015	0.799963
YGL174W	55.4838	51	59.9676	1.17583	0.233685	0.456483	0.968179
YGL175C	13.4166	8	18.8333	2.35416	1.23521	0.0270465	0.181728
YGL176C	2.26266	2.5	2.02531	0.810126	-0.303782	0.993694	1
YGL178W	8.3344	8.5	8.16881	0.961036	-0.0573372	1	1
YGL179C	3.18799	3.5	2.87597	0.821706	-0.283306	0.926033	1
YGL180W	3.77392	5.5	2.04783	0.372333	-1.42533	0.144916	0.552758
YGL181W	9.33504	4	14.6701	3.66752	1.8748	0.004345	0.0462915
YGL183C	0.90844	1	0.816881	0.816881	-0.291802	1	1
YGL184C	9.96254	8.5	11.4251	1.34413	0.426669	0.511355	1
YGL185C	22.3481	7.5	37.1962	4.9595	2.31019	0.000904627	0.0132302
YGL186C	3.89502	4.5	3.29004	0.73112	-0.45182	0.731839	1
YGL187C	12.9697	23.5	2.43938	0.103804	-3.26807	1.06e-07	4.87e-06
YGL188C-A	1.10985	1	1.21969	1.21969	0.286517	1	1
YGL189C	14.516	13.5	15.532	1.15052	0.202284	0.749352	1
YGL190C	3.78657	3.5	4.07315	1.16376	0.218789	0.959626	1
YGL191W	2.22532	2	2.45064	1.22532	0.29316	1	1
YGL192W	476.461	527	425.921	0.8082	-0.307216	0.135831	0.527479
YGL193C	0.90844	1	0.816881	0.816881	-0.291802	1	1
YGL194C	16.8836	19.5	14.2673	0.731655	-0.450765	0.362837	0.882105
YGL194C-A	2.51829	3	2.03657	0.678858	-0.558819	0.780656	1
YGL195W	6.9633	7	6.9266	0.989514	-0.0152075	1	1
YGL196W	32.4339	17.5	47.3678	2.70673	1.43655	0.00016545	0.00322628
YGL197W	2.38939	1.5	3.27878	2.18585	1.1282	0.484078	0.979937
YGL198W	21.044	7.5	34.588	4.61173	2.20531	1.39e-05	0.000383734
YGL200C	35.1672	34	36.3343	1.06866	0.0957978	0.821849	1
YGL201C	9.06189	10	8.12378	0.812378	-0.299778	0.70419	1
YGL202W	7.35908	9	5.71817	0.635352	-0.654372	0.379823	0.901307
YGL203C	2.92673	3	2.85345	0.951151	-0.0722532	1	1
YGL205W	63.2577	72.5	54.0155	0.745041	-0.424609	0.132749	0.519612
YGL206C	2.77392	3.5	2.04783	0.585095	-0.773258	0.59748	1
YGL207W	9.84003	11.5	8.18007	0.71131	-0.491449	0.4669	0.968179
YGL208W	23.3792	16.5	30.2584	1.83384	0.874868	0.0408624	0.246901
YGL209W	11.5957	15	8.19132	0.546088	-0.872794	0.130022	0.512584
YGL210W	6.17596	5	7.35193	1.47039	0.556194	0.53576	1
YGL211W	7.01676	3	11.0335	3.67784	1.87886	0.0145556	0.116644
YGL212W	2.32954	1	3.65908	3.65908	1.87148	0.22803	0.708876
YGL213C	10.5358	12.5	8.57162	0.68573	-0.544288	0.393074	0.909527
YGL215W	3.99361	3.5	4.48722	1.28206	0.358466	0.827869	1
YGL216W	3.78657	3.5	4.07315	1.16376	0.218789	0.960051	1
YGL219C	135.691	157.5	113.882	0.723058	-0.467816	0.0538862	0.300627
YGL220W	4.3422	3	5.68439	1.8948	0.922043	0.377445	0.899703
YGL221C	13.2921	11.5	15.0842	1.31167	0.3914	0.493381	0.988896
YGL222C	4.47532	6.5	2.45064	0.377022	-1.40728	0.130078	0.512584
YGL223C	14.9139	18	11.8279	0.657105	-0.605805	0.233981	0.718354
YGL224C	95.7135	88.5	102.927	1.16302	0.217872	0.416706	0.932399
YGL225W	2.91547	3	2.83094	0.943646	-0.0836825	1	1
YGL226C-A	1.81125	2	1.6225	0.811252	-0.301778	1	1
YGL226W	2.88376	2.5	3.26752	1.30701	0.386269	0.885079	1
YGL227W	155.125	160	150.25	0.939061	-0.090709	0.713751	1
YGL228W	6.82175	7.5	6.14349	0.819132	-0.287831	0.769921	1
YGL229C	7.65551	7.5	7.81103	1.04147	0.0586221	1	1
YGL230C	14.0724	15.5	12.6448	0.815791	-0.293728	0.637711	1
YGL231C	31.9771	39	24.9543	0.639853	-0.644187	0.0961699	0.435517
YGL232W	37.4778	43.5	31.4555	0.723116	-0.467701	0.177826	0.621901
YGL233W	2.51829	3	2.03657	0.678858	-0.558819	0.775591	1
YGL234W	9.49771	5.5	13.4954	2.45371	1.29497	0.223935	0.701423
YGL235W	81.073	86.5	75.6459	0.874519	-0.193438	0.477735	0.974069
YGL236C	3.01829	4	2.03657	0.509143	-0.973856	0.442382	0.958173
YGL237C	2.77954	3.5	2.05909	0.588311	-0.765349	0.632264	1
YGL238W	3.13376	3	3.26752	1.08917	0.123235	1	1
YGL240W	19.7118	23.5	15.9235	0.677598	-0.561499	0.210526	0.680947
YGL241W	2.83517	2	3.67033	1.83517	0.875912	0.57674	1
YGL242C	7.70064	10.5	4.90129	0.466789	-1.09916	0.132553	0.519474
YGL243W	17.5513	20.5	14.6025	0.712319	-0.489405	0.366924	0.885025
YGL244W	3.53657	3	4.07315	1.35772	0.441181	0.787603	1
YGL245W	38.6002	39.5	37.7004	0.954439	-0.0672744	0.866647	1
YGL246C	24.4074	21.5	27.3148	1.27046	0.345349	0.416718	0.932399
YGL247W	130.604	134	127.208	0.949315	-0.0750407	0.779177	1
YGL248W	17.0526	14.5	19.6051	1.35208	0.435179	0.39811	0.914699
YGL249W	120.661	82.5	158.821	1.92511	0.944939	0.000149573	0.00296155
YGL250W	46.3529	40	52.7057	1.31764	0.397959	0.223161	0.700167
YGL251C	51.1191	56	46.2382	0.825682	-0.276341	0.377638	0.899703
YGL252C	6.03657	8	4.07315	0.509143	-0.973856	0.237346	0.721595
YGL253W	9.27878	12	6.55756	0.546464	-0.871803	0.151352	0.564283
YGL254W	8.0541	5.5	10.6082	1.92876	0.947675	0.158916	0.581673
YGL255W	22.4609	13.5	31.4218	2.32754	1.2188	0.00445209	0.0471204
YGL256W	1.36548	1.5	1.23095	0.820634	-0.28519	1	1
YGL257C	10.9443	12.5	9.3885	0.75108	-0.412961	0.641676	1
YGL258W	5.09643	6.5	3.69285	0.568131	-0.815705	0.356485	0.8759
[truncated: 3,682 more rows]

## Sheet: S2(∑ RIM101) vs. ∑(S2 RIM101)
id	baseMean	S288c (∑ rim101)	∑1278b (S2 rim101)	foldChange	log2FoldChange	pval	padj
YAL001C	9.57239	9.37311	9.77166	1.04252	0.060076	0.996007	1
YAL002W	7.25921	8.8415	5.67691	0.642076	-0.639184	0.445922	0.959231
YAL003W	18.4804	20.3798	16.5809	0.813597	-0.297613	0.55912	1
YAL005C	4.37575	5.5098	3.2417	0.588352	-0.765247	0.537566	1
YAL007C	18.286	20.9372	15.6348	0.746746	-0.42131	0.400497	0.930585
YAL008W	6.73077	5.53562	7.92591	1.4318	0.517831	0.544104	1
YAL009W	5.98281	6.59884	5.36678	0.813291	-0.298157	0.768337	1
YAL010C	7.18857	8.29698	6.08016	0.732816	-0.448477	0.628113	1
YAL011W	33.8373	36.9479	30.7267	0.831621	-0.266001	0.496596	0.99678
YAL012W	12.6936	14.39	10.9971	0.764219	-0.387942	0.524539	1
YAL013W	2.57581	3.30588	1.84575	0.558324	-0.840826	0.647424	1
YAL014C	2.52038	1.6594	3.38136	2.03771	1.02695	0.565298	1
YAL015C	4.88738	2.74844	7.02631	2.55647	1.35415	0.171232	0.617609
YAL016W	6.20542	7.72663	4.68421	0.606242	-0.722034	0.42159	0.953124
YAL017W	3.45852	4.97819	1.93886	0.389471	-1.36041	0.25549	0.773068
YAL018C	1.79348	2.19101	1.39595	0.637128	-0.650344	0.870724	1
YAL019W	1.30277	1.6594	0.946152	0.570179	-0.810513	0.881617	1
YAL020C	5.28981	2.20392	8.37571	3.80037	1.92614	0.0406116	0.247477
YAL021C	4.85286	3.88914	5.81658	1.49559	0.580719	0.734757	1
YAL022C	5.41582	6.05432	4.77732	0.789076	-0.341765	0.78375	1
YAL023C	7.24077	7.76537	6.71617	0.864888	-0.209414	0.88061	1
YAL024C	2.83045	3.31879	2.3421	0.70571	-0.502853	0.833675	1
YAL025C	1.79348	2.19101	1.39595	0.637128	-0.650344	0.879387	1
YAL026C	3.80149	4.40784	3.19515	0.724879	-0.464188	0.813307	1
YAL027W	2.17183	1.10196	3.2417	2.94176	1.55668	0.364687	0.902308
YAL028W	17.5303	8.25824	26.8024	3.24554	1.69846	0.000941032	0.0146623
YAL029C	21.4024	19.2907	23.5141	1.21893	0.28562	0.552773	1
YAL030W	34.6075	26.4212	42.7939	1.61968	0.695709	0.0583024	0.316071
YAL031C	6.31703	7.14337	5.4907	0.768643	-0.379614	0.759728	1
YAL032C	7.99809	9.37311	6.62307	0.706603	-0.501029	0.517876	1
YAL033W	7.15474	5.48397	8.82551	1.60933	0.686459	0.385126	0.919157
YAL034C	2.00075	1.6594	2.3421	1.41142	0.497147	0.911787	1
YAL034W-A	4.56849	3.86331	5.27367	1.36506	0.448968	0.748051	1
YAL035W	8.46626	6.02849	10.904	1.80875	0.854992	0.254882	0.772562
YAL036C	13.5096	15.4791	11.54	0.745525	-0.423671	0.595121	1
YAL037C-A	46.353	61.049	31.6571	0.518552	-0.947439	0.0308742	0.205244
YAL037W	26.3951	32.0214	20.7688	0.648592	-0.624618	0.126215	0.518642
YAL038W	142.618	186.773	98.4621	0.527174	-0.923648	0.0290017	0.196655
YAL039C	64.5498	44.1171	84.9826	1.9263	0.945829	0.0174385	0.136683
YAL040C	1.02406	1.10196	0.946152	0.858609	-0.219926	1	1
YAL041W	7.0512	7.16919	6.9332	0.967083	-0.0482883	1	1
YAL042W	13.8805	21.4947	6.26638	0.291532	-1.77828	0.00168837	0.0231047
YAL043C	3.51551	3.29297	3.73806	1.13516	0.182901	1	1
YAL044C	52.267	60.6078	43.9263	0.724763	-0.464419	0.150224	0.577475
YAL044W-A	5.78691	4.40784	7.16597	1.62573	0.701092	0.482073	0.986169
YAL046C	18.3125	12.6144	24.0105	1.90342	0.928591	0.0628155	0.332963
YAL047C	2.35011	2.76135	1.93886	0.70214	-0.510169	0.840398	1
YAL048C	26.2536	7.16919	45.3379	6.324	2.66084	5.82e-08	2.8e-06
YAL049C	3.82396	3.86331	3.78461	0.979628	-0.0296945	1	1
YAL051W	3.39105	2.19101	4.5911	2.09543	1.06725	0.407841	0.935237
YAL053W	5.26001	3.8504	6.66962	1.73219	0.792596	0.444639	0.959231
YAL054C	140.135	153.704	126.567	0.823445	-0.280256	0.273314	0.801463
YAL055W	4.77819	4.96527	4.5911	0.924642	-0.113033	1	1
YAL056W	4.22795	6.06723	2.38866	0.393698	-1.34484	0.217593	0.710047
YAL058W	5.52898	8.2195	2.83846	0.345332	-1.53394	0.0938125	0.43028
YAL059W	3.20234	2.21683	4.18786	1.88912	0.917712	0.55126	1
YAL060W	17.3455	14.3255	20.3656	1.42163	0.507548	0.313639	0.851293
YAL061W	173.912	235.014	112.809	0.48001	-1.05886	8.88e-06	0.00025988
YAL062W	181.498	238.88	124.116	0.519577	-0.944591	6.28e-05	0.00143804
YAL063C	44.9116	52.3495	37.4737	0.715836	-0.482299	0.161522	0.596668
YAL064W-B	1.02406	1.10196	0.946152	0.858609	-0.219926	1	1
YAL065C	3.56933	3.8504	3.28826	0.854004	-0.227686	0.984068	1
YAL067C	10.4205	12.1086	8.7324	0.721171	-0.471586	0.523657	1
YAL067W-A	1.02406	1.10196	0.946152	0.858609	-0.219926	1	1
YAL068C	1.02406	1.10196	0.946152	0.858609	-0.219926	1	1
YAR002C-A	7.97562	9.91763	6.03361	0.608372	-0.716976	0.365081	0.902308
YAR002W	28.3113	23.6469	32.9757	1.3945	0.479749	0.235921	0.740923
YAR003W	3.35815	4.42075	2.29555	0.519267	-0.945451	0.501125	1
YAR007C	42.6415	40.6434	44.6396	1.09833	0.135306	0.746353	1
YAR008W	3.66486	5.48397	1.84575	0.336572	-1.57101	0.184558	0.648365
YAR014C	3.33797	3.83749	2.83846	0.739665	-0.435055	0.818837	1
YAR015W	34.2478	19.2649	49.2307	2.55546	1.35358	0.000276912	0.00525644
YAR018C	747.908	401.542	1094.27	2.72518	1.44635	0.103579	0.458413
YAR019C	8.79651	8.27115	9.32186	1.12703	0.17253	0.861611	1
YAR020C	1.02406	1.10196	0.946152	0.858609	-0.219926	1	1
YAR023C	2.85372	3.31879	2.38866	0.719737	-0.474457	0.82146	1
YAR027W	12.3466	10.5009	14.1923	1.35153	0.434595	0.492251	0.993665
YAR028W	5.37807	9.3602	1.39595	0.149137	-2.74529	0.00772519	0.0745301
YAR029W	5.92825	9.91763	1.93886	0.195496	-2.35479	0.0120127	0.104887
YAR031W	68.4066	44.7262	92.0869	2.0589	1.04188	0.000425129	0.00765529
YAR033W	7.46865	8.76402	6.17327	0.704387	-0.505559	0.53713	1
YAR035C-A	9.76103	11.0067	8.51537	0.773655	-0.370238	0.626036	1
YAR035W	76.9873	66.6492	87.3253	1.31022	0.389814	0.180444	0.640461
YAR042W	2.42001	1.10196	3.73806	3.39219	1.76222	0.271183	0.798291
YAR050W	17.4795	33.02	1.93886	0.0587176	-4.09006	4.98e-10	3.64e-08
YAR064W	1.02406	1.10196	0.946152	0.858609	-0.219926	1	1
YAR066W	1.74531	1.10196	2.38866	2.16765	1.11613	0.654241	1
YAR068W	1.02406	1.10196	0.946152	0.858609	-0.219926	1	1
YAR071W	1.30277	1.6594	0.946152	0.570179	-0.810513	0.889047	1
YBL001C	18.779	14.2609	23.2971	1.63364	0.708086	0.155938	0.586818
YBL002W	5.03592	4.39492	5.67691	1.2917	0.369269	0.792053	1
YBL003C	1.27223	1.10196	1.44251	1.30904	0.388506	1	1
YBL004W	26.9386	29.7271	24.1502	0.812396	-0.299745	0.471391	0.975369
YBL005W	241.653	479.522	3.78461	0.00789246	-6.98531	4.2e-81	9e-78
YBL006C	9.70894	16.0365	3.38136	0.210854	-2.24568	0.000952506	0.0148053
YBL007C	6.63914	9.94346	3.33481	0.335377	-1.57614	0.0581088	0.315819
YBL008W	2.30355	2.76135	1.84575	0.668422	-0.581168	0.840046	1
YBL008W-A	1.02406	1.10196	0.946152	0.858609	-0.219926	1	1
YBL009W	12.8485	15.972	9.72511	0.608887	-0.715755	0.231191	0.73431
YBL010C	2.87135	3.8504	1.8923	0.491457	-1.02486	0.502058	1
YBL011W	12.2573	12.1216	12.3931	1.0224	0.0319613	1	1
YBL013W	6.62939	7.67498	5.58381	0.727534	-0.458913	0.65312	1
YBL014C	6.54596	5.52271	7.56922	1.37056	0.454768	0.656456	1
YBL015W	10.8824	5.5098	16.2551	2.95021	1.56082	0.015711	0.128137
YBL016W	2.8369	3.3317	2.3421	0.702975	-0.508455	0.833276	1
YBL017C	6.22615	7.67498	4.77732	0.622454	-0.683962	0.42955	0.956223
YBL018C	16.2734	10.4751	22.0716	2.10706	1.07523	0.0334517	0.215477
YBL019W	54.7508	36.9737	72.5279	1.9616	0.972034	0.00174265	0.0236083
YBL020W	2.52119	2.20392	2.83846	1.28791	0.365036	0.956122	1
YBL021C	15.1367	17.0739	13.1996	0.773085	-0.371302	0.514242	1
YBL022C	4.35086	4.42075	4.28096	0.968379	-0.0463559	1	1
YBL023C	11.5842	13.2106	9.95788	0.753779	-0.407786	0.529072	1
YBL024W	5.29782	4.96527	5.63036	1.13395	0.181354	0.950006	1
YBL025W	11.0975	10.9809	11.2142	1.02125	0.0303322	1	1
YBL026W	1.76939	1.64648	1.8923	1.1493	0.200757	1	1
YBL027W	73.155	77.008	69.3019	0.899931	-0.152114	0.599402	1
YBL028C	1.27223	1.10196	1.44251	1.30904	0.388506	1	1
YBL029C-A	7.10731	6.59884	7.61577	1.15411	0.206777	0.898758	1
YBL029W	171.789	114.813	228.766	1.99252	0.994594	2.81e-05	0.000718435
YBL030C	5.709	3.30588	8.11213	2.45385	1.29505	0.145569	0.566345
YBL031W	1.02406	1.10196	0.946152	0.858609	-0.219926	1	1
YBL032W	30.3169	24.2302	36.4036	1.50241	0.587275	0.142464	0.558656
YBL033C	5.44481	3.86331	7.02631	1.81873	0.862929	0.348137	0.890179
YBL034C	9.05753	9.95637	8.15868	0.819443	-0.287284	0.76305	1
YBL035C	12.3168	12.1474	12.4862	1.02789	0.0396891	1	1
YBL036C	3.29707	3.30588	3.28826	0.99467	-0.00771065	1	1
YBL037W	1.75257	1.6594	1.84575	1.1123	0.15355	1	1
YBL038W	8.82134	4.93945	12.7032	2.57179	1.36277	0.0497564	0.285368
YBL039C	16.9817	22.6095	11.3538	0.50217	-0.993752	0.0462956	0.271323
YBL039W-B	2.06574	2.73553	1.39595	0.510304	-0.970571	0.642083	1
YBL040C	17.4314	18.1888	16.6741	0.916722	-0.125444	0.839796	1
YBL041W	13.0356	14.8571	11.2142	0.754803	-0.405828	0.536338	1
YBL042C	11.6575	12.1474	11.1676	0.919343	-0.121324	0.948391	1
YBL043W	2.69146	1.10196	4.28096	3.88486	1.95786	0.189006	0.656016
YBL044W	1.02406	1.10196	0.946152	0.858609	-0.219926	1	1
YBL045C	4.55248	4.42075	4.68421	1.0596	0.0835139	1	1
YBL046W	2.71555	1.64648	3.78461	2.2986	1.20076	0.427702	0.955868
YBL047C	24.1117	17.683	30.5405	1.72711	0.788359	0.0673663	0.348195
YBL049W	42.1063	43.8847	40.3279	0.918951	-0.12194	0.798022	1
YBL050W	4.02558	3.86331	4.18786	1.08401	0.116372	1	1
YBL051C	3.35653	3.3317	3.38136	1.01491	0.0213452	1	1
YBL052C	7.02376	6.02849	8.01902	1.33019	0.411628	0.672431	1
YBL054W	3.01835	2.74844	3.28826	1.19641	0.258709	0.990372	1
YBL055C	93.4831	96.415	90.5513	0.939183	-0.0905219	0.75576	1
YBL056W	25.8073	25.3709	26.2438	1.0344	0.0488002	0.908949	1
YBL057C	122.673	108.433	136.913	1.26265	0.33645	0.1862	0.651483
YBL058W	7.31774	9.90472	4.73076	0.477627	-1.06604	0.159235	0.593776
YBL059C-A	2.05457	2.21683	1.8923	0.853608	-0.228355	1	1
YBL059W	18.7068	17.0481	20.3656	1.19459	0.256521	0.643338	1
YBL060W	40.0729	45.6345	34.5113	0.756255	-0.403056	0.248021	0.763644
YBL061C	12.0245	13.7809	10.268	0.745088	-0.424518	0.52407	1
YBL063W	42.7314	48.8887	36.5741	0.748109	-0.41868	0.23479	0.740368
YBL064C	4.71468	2.21683	7.21253	3.25353	1.70201	0.095803	0.435482
YBL066C	16.5849	16.5423	16.6275	1.00515	0.00741101	1	1
YBL067C	9.69914	9.34729	10.051	1.07528	0.104718	0.994529	1
YBL068W	2.72281	2.20392	3.2417	1.47088	0.556681	0.788391	1
YBL069W	32.1837	29.7787	34.5887	1.16152	0.216017	0.565996	1
YBL071C-B	1.27223	1.10196	1.44251	1.30904	0.388506	1	1
YBL071W-A	3.00072	2.21683	3.78461	1.70722	0.771645	0.62826	1
YBL072C	1.77585	1.6594	1.8923	1.14036	0.189487	1	1
YBL074C	1.27223	1.10196	1.44251	1.30904	0.388506	1	1
YBL075C	4.54602	4.40784	4.68421	1.0627	0.0877342	1	1
YBL076C	32.4582	32.5917	32.3246	0.991803	-0.0118744	0.978171	1
YBL078C	1.02406	1.10196	0.946152	0.858609	-0.219926	1	1
YBL079W	3.93241	5.52271	2.3421	0.424086	-1.23757	0.293731	0.827927
YBL080C	10.0356	8.76402	11.3073	1.29019	0.367586	0.617277	1
YBL081W	3.13971	4.43366	1.84575	0.416304	-1.26429	0.363651	0.902308
YBL082C	1.02406	1.10196	0.946152	0.858609	-0.219926	1	1
YBL084C	1.02406	1.10196	0.946152	0.858609	-0.219926	1	1
YBL085W	2.54527	2.74844	2.3421	0.852157	-0.230809	1	1
YBL086C	1.47386	1.10196	1.84575	1.67497	0.744137	0.858366	1
YBL087C	3.37416	3.86331	2.88501	0.746771	-0.421262	0.825471	1
YBL088C	35.6839	31.4898	39.8781	1.26638	0.340712	0.364854	0.902308
YBL089W	19.2866	25.2805	13.2927	0.525808	-0.927392	0.0424223	0.255367
YBL090W	10.6205	6.59884	14.6421	2.21889	1.14984	0.0719821	0.36189
YBL091C	19.0178	17.6701	20.3656	1.15254	0.204822	0.711222	1
YBL091C-A	58.8976	62.3446	55.4506	0.88942	-0.169063	0.616808	1
YBL092W	6.81903	6.61176	7.02631	1.0627	0.0877342	1	1
YBL093C	2.30355	2.76135	1.84575	0.668422	-0.581168	0.843188	1
YBL095W	25.5663	17.0868	34.0457	1.99251	0.99459	0.0156138	0.127668
YBL097W	9.16908	4.95236	13.3858	2.70291	1.43451	0.0466888	0.27313
YBL098W	5.40701	2.74844	8.06557	2.9346	1.55316	0.106731	0.464376
YBL099W	5.23593	3.30588	7.16597	2.16765	1.11613	0.265222	0.788122
YBL100W-C	3.04082	2.20392	3.87772	1.75946	0.815137	0.640095	1
YBL101C	7.3861	5.49688	9.27531	1.68738	0.754781	0.336984	0.87991
YBL102W	4.29704	3.86331	4.73076	1.22453	0.292234	0.89971	1
YBL103C	2.10193	2.76135	1.44251	0.522391	-0.936799	0.64528	1
YBL104C	7.76909	6.57302	8.96517	1.36394	0.447775	0.613891	1
YBL105C	4.00069	2.77427	5.22712	1.88414	0.913908	0.436623	0.959231
YBL106C	67.7335	103.22	32.2466	0.312405	-1.67851	6.18e-08	2.94e-06
YBL107C	3.79261	2.76135	4.82387	1.74692	0.804815	0.559479	1
YBR001C	15.915	15.3887	16.4413	1.0684	0.0954523	0.914729	1
YBR002C	4.5693	4.40784	4.73076	1.07326	0.102002	1	1
YBR003W	3.05535	3.31879	2.7919	0.841241	-0.249409	1	1
YBR004C	3.65288	4.42075	2.88501	0.652607	-0.615714	0.647154	1
YBR005W	6.16761	6.61176	5.72347	0.86565	-0.208144	0.887274	1
YBR006W	20.195	34.6665	5.72347	0.165101	-2.59858	4.24e-07	1.67e-05
YBR007C	4.7901	7.68789	1.8923	0.246141	-2.02244	0.0327714	0.212824
YBR008C	2.98619	1.10196	4.87042	4.41979	2.14398	0.150813	0.578553
YBR009C	1.30277	1.6594	0.946152	0.570179	-0.810513	0.887495	1
YBR010W	2.51473	2.19101	2.83846	1.2955	0.373514	0.957522	1
YBR011C	23.1873	21.0147	25.3599	1.20677	0.27115	0.619086	1
YBR013C	2.54527	2.74844	2.3421	0.852157	-0.230809	1	1
YBR014C	2.30274	2.21683	2.38866	1.07751	0.107701	1	1
YBR015C	3.97741	2.77427	5.18056	1.86736	0.901001	0.446379	0.959231
YBR016W	4.83039	4.43366	5.22712	1.17896	0.237516	0.924497	1
YBR017C	10.9393	11.5641	10.3146	0.891946	-0.164972	0.870363	1
YBR018C	1.02406	1.10196	0.946152	0.858609	-0.219926	1	1
YBR019C	82.0489	107.422	56.676	0.527603	-0.922474	0.00103143	0.015734
YBR020W	30.2285	30.8161	29.6409	0.961862	-0.0560979	0.936203	1
YBR021W	9.51911	14.2609	4.77732	0.334994	-1.57779	0.0966393	0.437658
YBR022W	11.9175	6.02849	17.8064	2.95371	1.56253	0.0200204	0.151567
YBR023C	8.15409	8.33572	7.97246	0.956422	-0.0642804	1	1
YBR024W	9.79231	7.68789	11.8967	1.54746	0.629906	0.379441	0.913339
YBR025C	20.1406	24.2431	16.038	0.66155	-0.596077	0.198872	0.673913
YBR026C	5.01264	4.39492	5.63036	1.28111	0.357389	0.801202	1
YBR028C	2.12602	3.30588	0.946152	0.286203	-1.80489	0.26932	0.79426
YBR029C	9.53693	11.5512	7.52267	0.651245	-0.618727	0.366418	0.903144
YBR030W	8.46881	6.08015	10.8575	1.78573	0.836511	0.251803	0.768305
YBR031W	1.02406	1.10196	0.946152	0.858609	-0.219926	1	1
YBR033W	201.916	238.503	165.328	0.693191	-0.528676	0.0219157	0.160441
YBR034C	5.69373	6.06723	5.32022	0.876878	-0.189552	0.901092	1
YBR035C	23.7164	28.1064	19.3263	0.687611	-0.540335	0.204244	0.683048
YBR036C	2.34365	2.74844	1.93886	0.705439	-0.503406	0.843107	1
YBR037C	4.92828	3.28005	6.57651	2.005	1.0036	0.337766	0.87991
YBR038W	3.59906	3.86331	3.33481	0.863199	-0.212234	0.983551	1
YBR039W	9.2823	11.5383	7.02631	0.608956	-0.71559	0.322646	0.862937
YBR040W	1.29632	1.64648	0.946152	0.574651	-0.799243	0.886896	1
YBR041W	3.87859	4.96527	2.7919	0.562286	-0.830624	0.515676	1
YBR042C	9.25822	10.9938	7.52267	0.684266	-0.54737	0.460478	0.965942
YBR043C	6.43187	4.39492	8.46882	1.92695	0.946322	0.254761	0.772562
YBR044C	18.605	12.1603	25.0498	2.05996	1.04262	0.0332276	0.214679
YBR045C	8.01982	6.62467	9.41497	1.4212	0.507108	0.532232	1
YBR046C	10.5233	9.8789	11.1676	1.13045	0.176899	0.848128	1
YBR047W	1.24896	1.10196	1.39595	1.26679	0.341178	1	1
YBR048W	9.78598	6.09306	13.4789	2.21217	1.14546	0.180342	0.640452
YBR049C	34.7214	22.0263	47.4165	2.15272	1.10616	0.0206155	0.154257
YBR050C	17.2373	9.42476	25.0498	2.65787	1.41027	0.00517357	0.0549371
YBR052C	5.4689	4.40784	6.52996	1.48144	0.567003	0.573403	1
YBR053C	15.034	7.14337	22.9247	3.20923	1.68223	0.00204148	0.0269752
YBR054W	15.0249	20.8985	9.15139	0.437897	-1.19134	0.0177676	0.13842
YBR055C	4.53876	3.8504	5.22712	1.35755	0.441006	0.76464	1
YBR056W	8.25347	5.5098	10.9971	1.99592	0.997057	0.18916	0.656196
YBR057C	2.24893	1.6594	2.83846	1.71054	0.774449	0.729919	1
YBR058C	7.70982	9.38602	6.03361	0.642829	-0.637494	0.438746	0.959231
YBR058C-A	12.6414	14.9216	10.3611	0.694369	-0.526226	0.378776	0.913146
YBR059C	10.0163	8.80276	11.2299	1.27573	0.351318	0.763516	1
YBR060C	14.7858	14.8829	14.6886	0.986947	-0.0189556	1	1
YBR061C	3.2489	2.21683	4.28096	1.93112	0.949436	0.493008	0.993816
YBR062C	33.8579	28.0548	39.661	1.4137	0.499476	0.217351	0.709617
YBR063C	11.5136	12.6661	10.3611	0.818022	-0.289789	0.698021	1
YBR065C	3.1307	4.3691	1.8923	0.433111	-1.20719	0.470763	0.975175
YBR066C	17.5946	19.2907	15.8984	0.824145	-0.279029	0.627992	1
YBR067C	31.2856	15.9461	46.6251	2.92391	1.5479	0.00030222	0.0056865
YBR068C	17.4217	22.0004	12.8429	0.583756	-0.776563	0.1128	0.48099
YBR069C	62.5793	37.415	87.7437	2.34515	1.22968	2.96e-05	0.000748693
YBR070C	5.80789	5.53562	6.08016	1.09837	0.135364	0.973146	1
YBR071W	14.7545	12.1216	17.3874	1.43442	0.520471	0.357223	0.897028
YBR072C-A	1.02406	1.10196	0.946152	0.858609	-0.219926	1	1
YBR072W	6.88651	3.31879	10.4542	3.15001	1.65536	0.0398234	0.245228
YBR073W	6.62306	6.08015	7.16597	1.17859	0.237057	0.875848	1
YBR074W	4.32112	4.40784	4.23441	0.960655	-0.0579104	1	1
YBR076W	76.7508	67.8673	85.6343	1.26179	0.335472	0.235412	0.74041
YBR077C	9.61578	5.53562	13.6959	2.47414	1.30693	0.0551311	0.305835
YBR078W	11.4108	10.4751	12.3465	1.17866	0.237146	0.776093	1
YBR079C	3.19508	1.6594	4.73076	2.85089	1.51141	0.250019	0.766496
YBR080C	7.02785	8.82859	5.22712	0.592067	-0.756168	0.337643	0.87991
YBR081C	3.35479	3.82458	2.88501	0.754335	-0.406723	0.817431	1
YBR082C	2.06493	2.19101	1.93886	0.884917	-0.176386	1	1
YBR083W	3.58224	3.87623	3.28826	0.848314	-0.23733	0.983309	1
YBR084C-A	38.498	29.7658	47.2303	1.58673	0.666055	0.22242	0.719595
YBR084W	15.5053	15.3758	15.6348	1.01685	0.0241005	1	1
YBR085C-A	1.97102	1.64648	2.29555	1.39421	0.479453	0.919765	1
YBR085W	4.16376	5.53562	2.7919	0.504352	-0.987497	0.437548	0.959231
YBR086C	5.98853	4.40784	7.56922	1.71722	0.780074	0.416651	0.945856
YBR087W	3.97015	2.21683	5.72347	2.58182	1.36839	0.219264	0.713648
YBR088C	5.65363	6.08015	5.22712	0.859702	-0.218091	0.901754	1
YBR089C-A	3.86487	4.39492	3.33481	0.758787	-0.398234	0.808308	1
YBR090C	1.24896	1.10196	1.39595	1.26679	0.341178	1	1
YBR091C	6.1187	3.31879	8.91862	2.68731	1.42616	0.0983069	0.44277
YBR093C	105.933	123.394	88.4728	0.716996	-0.479962	0.0704212	0.357253
YBR094W	6.34596	6.61176	6.08016	0.919598	-0.120924	1	1
YBR095C	4.0825	3.83749	4.32752	1.1277	0.173377	1	1
YBR096W	6.47042	7.71372	5.22712	0.677639	-0.561411	0.537916	1
YBR097W	9.43805	9.32146	9.55463	1.02501	0.0356445	1	1
YBR098W	109.413	133.688	85.138	0.636841	-0.650994	0.0118543	0.103786
YBR101C	17.7141	17.0481	18.3801	1.07814	0.108538	0.884816	1
YBR102C	3.79423	3.8504	3.73806	0.970822	-0.0427207	1	1
YBR103W	5.11786	3.87623	6.35948	1.64064	0.714256	0.583719	1
YBR104W	6.41579	6.61176	6.21982	0.940722	-0.0881603	1	1
YBR105C	4.57656	4.96527	4.18786	0.843429	-0.245662	0.935814	1
YBR106W	8.91141	9.94346	7.87936	0.792416	-0.33567	0.726435	1
YBR107C	119.287	105.866	132.709	1.25356	0.326035	0.194817	0.670453
YBR108W	36.7473	36.3776	37.117	1.02033	0.0290299	0.96468	1
YBR109C	2.0473	1.6594	2.43521	1.46753	0.55339	0.911951	1
YBR110W	5.01028	7.18211	2.83846	0.395212	-1.3393	0.158455	0.592987
YBR111C	7.37647	7.72663	7.02631	0.909363	-0.137071	0.969579	1
YBR111W-A	1.74612	1.64648	1.84575	1.12103	0.164821	1	1
YBR112C	1.69875	1.10196	2.29555	2.08315	1.05877	0.646099	1
YBR114W	3.44326	1.6594	5.22712	3.15001	1.65536	0.200889	0.676399
YBR115C	3.16454	1.10196	5.22712	4.74347	2.24594	0.0947865	0.432853
YBR117C	91.8193	57.2115	126.427	2.20982	1.14393	6.15e-05	0.00141346
YBR118W	3.86096	4.43366	3.28826	0.741657	-0.431176	0.813296	1
YBR119W	7.2944	5.48397	9.10483	1.66026	0.731412	0.390861	0.923345
YBR120C	13.928	14.2996	13.5563	0.948015	-0.077019	0.977391	1
YBR121C	48.7362	49.6527	47.8197	0.963083	-0.0542677	0.891067	1
YBR122C	15.6178	9.33437	21.9012	2.34629	1.23038	0.0210781	0.155983
YBR123C	3.24244	2.20392	4.28096	1.94243	0.957864	0.487206	0.990088
YBR125C	5.67436	6.02849	5.32022	0.882513	-0.180311	0.914838	1
YBR126C	20.6451	17.683	23.6073	1.33503	0.416867	0.380159	0.913776
YBR127C	14.528	17.1127	11.9433	0.697922	-0.518863	0.333891	0.876248
YBR128C	37.4508	37.5054	37.3963	0.997092	-0.00420121	1	1
YBR129C	2.96372	1.64648	4.28096	2.60007	1.37855	0.348754	0.890922
YBR130C	20.0419	12.6919	27.3919	2.15822	1.10984	0.0184104	0.142222
YBR131W	1.29632	1.64648	0.946152	0.574651	-0.799243	0.880508	1
YBR132C	4.23757	3.83749	4.63765	1.20851	0.273233	0.908163	1
YBR133C	6.70096	7.18211	6.21982	0.866016	-0.207534	0.875749	1
YBR135W	2.09547	2.74844	1.44251	0.524845	-0.930037	0.636061	1
YBR136W	11.9232	14.3384	9.50808	0.663121	-0.592657	0.32573	0.867301
YBR137W	5.86643	6.59884	5.13401	0.778016	-0.362128	0.76462	1
YBR138C	13.4034	12.6144	14.1923	1.12508	0.170033	0.843959	1
YBR139W	8.14589	8.81567	7.47611	0.848048	-0.237783	0.839064	1
YBR140C	18.2755	22.545	14.0061	0.62125	-0.686753	0.171737	0.618427
YBR141C	72.8473	72.6389	73.0557	1.00574	0.00825382	1	1
YBR142W	7.77884	8.8415	6.71617	0.759619	-0.396651	0.631474	1
YBR143C	20.9437	23.6469	18.2405	0.771368	-0.374509	0.443229	0.959231
YBR145W	25.5836	28.5993	22.568	0.78911	-0.341701	0.434856	0.958978
YBR146W	6.19015	4.40784	7.97246	1.8087	0.854955	0.318333	0.8571
YBR147W	3.16044	4.38201	1.93886	0.442459	-1.17639	0.35716	0.897028
YBR148W	14.4708	9.8789	19.0627	1.92964	0.948332	0.0924764	0.427197
YBR149W	149.309	146.055	152.563	1.04456	0.0628919	0.782428	1
YBR150C	36.9108	34.0833	39.7384	1.16592	0.22147	0.575886	1
YBR151W	8.75063	6.05432	11.4469	1.89071	0.918925	0.211449	0.699216
YBR152W	9.02935	6.61176	11.4469	1.7313	0.791856	0.284194	0.814242
YBR153W	3.9645	2.74844	5.18056	1.88491	0.914494	0.456991	0.965202
YBR154C	13.0084	10.4751	15.5417	1.48368	0.569183	0.313116	0.851293
YBR155W	2.74609	2.20392	3.28826	1.492	0.577252	0.768721	1
YBR156C	7.40776	4.40784	10.4077	2.36118	1.23951	0.107021	0.464695
YBR157C	36.3165	36.8188	35.8141	0.972713	-0.0399133	0.951095	1
YBR158W	3.43525	4.97819	1.8923	0.380119	-1.39548	0.277405	0.804825
YBR159W	9.05443	10.5396	7.56922	0.718167	-0.477609	0.590817	1
YBR160W	6.16451	7.19502	5.13401	0.71355	-0.486913	0.636228	1
YBR161W	3.84078	3.8504	3.83116	0.995004	-0.00722614	1	1
YBR162C	13.0864	16.0753	10.0975	0.628142	-0.670838	0.371437	0.907844
YBR162W-A	2.8369	3.3317	2.3421	0.702975	-0.508455	0.836854	1
YBR163W	12.189	10.4492	13.9287	1.33299	0.414662	0.549586	1
YBR164C	1.82967	2.21683	1.44251	0.650706	-0.619922	0.861302	1
YBR165W	2.77663	2.76135	2.7919	1.01106	0.0158727	1	1
YBR166C	3.97177	3.30588	4.63765	1.40285	0.488362	0.732485	1
YBR167C	4.93393	2.74844	7.11942	2.59035	1.37315	0.159402	0.593949
YBR168W	2.24893	1.6594	2.83846	1.71054	0.774449	0.725892	1
YBR169C	1.77585	1.6594	1.8923	1.14036	0.189487	1	1
YBR170C	3.74606	2.76135	4.73076	1.7132	0.776696	0.560324	1
YBR171W	4.50902	3.83749	5.18056	1.34999	0.432946	0.767833	1
YBR172C	3.35089	3.86331	2.83846	0.734721	-0.444732	0.822553	1
YBR173C	12.2565	11.577	12.936	1.11738	0.160126	0.884017	1
YBR175W	7.06802	7.15628	6.97976	0.975333	-0.0360326	1	1
YBR176W	3.39105	2.19101	4.5911	2.09543	1.06725	0.398408	0.930353
YBR177C	7.99809	9.37311	6.62307	0.706603	-0.501029	0.527256	1
YBR179C	7.45027	12.1086	2.7919	0.230571	-2.11672	0.00935052	0.086452
YBR180W	37.5334	46.8526	28.2141	0.602188	-0.731714	0.0366883	0.231915
YBR181C	1.29632	1.64648	0.946152	0.574651	-0.799243	0.884533	1
YBR182C	15.0107	19.3037	10.7178	0.555222	-0.848864	0.129475	0.526505
YBR182C-A	4.33404	4.43366	4.23441	0.955059	-0.0663386	1	1
YBR183W	2.71474	1.10196	4.32752	3.92711	1.97347	0.175187	0.625947
YBR184W	11.5875	3.30588	19.8692	6.01026	2.58743	0.000103854	0.00222027
YBR185C	1.72203	1.10196	2.3421	2.1254	1.08773	0.664762	1
YBR186W	198.735	203.137	194.333	0.956659	-0.0639233	0.801042	1
YBR187W	26.0376	23.6598	28.4154	1.201	0.264232	0.52218	1
YBR188C	29.0568	16.5294	41.5842	2.51577	1.331	0.000973929	0.0150655
YBR189W	24.9237	26.5503	23.2971	0.87747	-0.188578	0.716913	1
YBR191W	36.4597	34.1737	38.7457	1.13379	0.181152	0.648976	1
YBR192W	61.9509	66.6363	57.2655	0.859374	-0.218641	0.470119	0.974765
YBR193C	4.24968	3.31879	5.18056	1.56098	0.642451	0.597082	1
YBR194W	2.57581	3.30588	1.84575	0.558324	-0.840826	0.645799	1
YBR195C	11.9771	8.81567	15.1384	1.71722	0.780074	0.189577	0.657287
YBR196C	15.5101	20.3798	10.6404	0.522108	-0.937581	0.0643294	0.339031
YBR196C-A	1.02406	1.10196	0.946152	0.858609	-0.219926	1	1
YBR196C-B	8.3379	4.96527	11.7105	2.35848	1.23786	0.0797288	0.383734
YBR197C	28.3376	36.8834	19.7918	0.536606	-0.898065	0.017592	0.137551
YBR198C	31.2943	39.0744	23.5141	0.601779	-0.732693	0.0558235	0.309409
YBR199W	11.0164	12.1216	9.91132	0.817661	-0.290425	0.695062	1
YBR200W	1.30277	1.6594	0.946152	0.570179	-0.810513	0.881661	1
YBR200W-A	1.72203	1.10196	2.3421	2.1254	1.08773	0.659701	1
YBR201C-A	3.52762	2.77427	4.28096	1.5431	0.625828	0.663042	1
YBR201W	2.0473	1.6594	2.43521	1.46753	0.55339	0.917012	1
YBR202W	4.87856	5.52271	4.23441	0.766727	-0.383216	0.78711	1
YBR203W	39.1551	39.6576	38.6526	0.974657	-0.0370332	0.960608	1
YBR204C	4.55012	7.20793	1.8923	0.262531	-1.92944	0.0752995	0.371026
YBR205W	6.93623	7.15628	6.71617	0.938501	-0.0915699	0.988386	1
YBR207W	2.12602	3.30588	0.946152	0.286203	-1.80489	0.282837	0.812163
YBR208C	10.4277	14.3255	6.52996	0.455829	-1.13344	0.0800779	0.384553
YBR210W	4.90655	6.02849	3.78461	0.627787	-0.671653	0.514709	1
YBR211C	2.02483	2.20392	1.84575	0.837486	-0.255863	1	1
YBR212W	2.54446	2.20392	2.88501	1.30904	0.388506	0.956718	1
YBR213W	2.7991	2.21683	3.38136	1.52531	0.609106	0.780551	1
YBR214W	254.925	136.772	373.078	2.72774	1.44771	2.38e-10	1.94e-08
YBR215W	42.0577	40.1118	44.0036	1.09703	0.133597	0.710585	1
YBR216C	14.6758	14.8958	14.4559	0.970465	-0.0432522	1	1
YBR217W	1.30277	1.6594	0.946152	0.570179	-0.810513	0.884641	1
YBR218C	9.01488	9.91763	8.11213	0.81795	-0.289916	0.719828	1
YBR219C	3.51551	3.29297	3.73806	1.13516	0.182901	1	1
YBR220C	4.42795	4.97819	3.87772	0.778942	-0.360413	0.795202	1
YBR221C	7.72583	8.82859	6.62307	0.750184	-0.414683	0.631862	1
YBR221W-A	132.454	159.668	105.24	0.659118	-0.601392	0.0147859	0.122771
YBR222C	5.6568	3.83749	7.47611	1.94818	0.962126	0.29172	0.825679
YBR223C	1.49713	1.10196	1.8923	1.71722	0.780074	0.864829	1
YBR225W	2.32037	2.74844	1.8923	0.688501	-0.538469	0.850824	1
YBR227C	4.09703	4.95236	3.2417	0.654577	-0.611365	0.66161	1
YBR228W	29.7941	32.553	27.0352	0.830497	-0.267953	0.50713	1
YBR229C	7.60056	7.18211	8.01902	1.11653	0.159019	0.921453	1
YBR230C	1.75257	1.6594	1.84575	1.1123	0.15355	1	1
YBR230W-A	5.73228	3.30588	8.15868	2.46793	1.3033	0.148066	0.572597
YBR231C	2.29629	2.20392	2.38866	1.08382	0.116129	1	1
YBR233W	3.07217	3.30588	2.83846	0.858609	-0.219926	1	1
YBR233W-A	1.02406	1.10196	0.946152	0.858609	-0.219926	1	1
YBR234C	21.6442	23.6986	19.5899	0.826627	-0.274692	0.658212	1
YBR235W	79.3439	84.2676	74.4202	0.883141	-0.179285	0.538492	1
YBR236C	12.9859	11.0196	14.9522	1.35688	0.440289	0.449594	0.960268
YBR237W	1.85375	2.76135	0.946152	0.342641	-1.54523	0.410299	0.939266
YBR238C	1.76859	1.10196	2.43521	2.20989	1.14398	0.656607	1
YBR239C	60.0416	62.1509	57.9323	0.932123	-0.101408	0.764223	1
YBR240C	10.2654	7.68789	12.8429	1.67054	0.74031	0.40159	0.930585
YBR241C	8.79725	10.4751	7.11942	0.679654	-0.557128	0.444843	0.959231
YBR242W	92.0616	93.1995	90.9237	0.975582	-0.0356652	0.90638	1
YBR243C	109.544	72.6518	146.436	2.01558	1.0112	9.86e-05	0.00212855
YBR244W	6.77732	5.53562	8.01902	1.44862	0.53468	0.539884	1
YBR245C	16.0336	20.2636	11.8036	0.582505	-0.779658	0.247978	0.763644
YBR246W	5.06	4.93945	5.18056	1.04881	0.0687587	1	1
YBR247C	8.00691	6.59884	9.41497	1.42676	0.512743	0.523792	1
YBR248C	41.3568	39.1906	43.523	1.11055	0.151272	0.68863	1
YBR249C	8.34745	10.4751	6.21982	0.593774	-0.752015	0.305841	0.846124
YBR250W	1.76859	1.10196	2.43521	2.20989	1.14398	0.662796	1
YBR251W	9.34904	6.04141	12.6567	2.09499	1.06694	0.12031	0.503705
YBR252W	13.0291	16.5036	9.55463	0.578944	-0.788505	0.156934	0.589533
YBR253W	23.0466	25.3709	20.7222	0.816772	-0.291994	0.534811	1
YBR254C	6.61015	6.05432	7.16597	1.18361	0.243198	0.884726	1
YBR255C-A	10.349	6.59884	14.0992	2.13661	1.09533	0.0835896	0.396388
YBR255W	46.1509	45.1803	47.1214	1.04296	0.0606877	0.883334	1
YBR256C	6.29679	8.2195	4.37407	0.532158	-0.910074	0.246519	0.761569
YBR257W	36.3647	31.9052	40.8242	1.27955	0.355635	0.348187	0.890179
YBR258C	51.8977	47.8642	55.9312	1.16854	0.224705	0.463355	0.968448
YBR259W	8.86553	7.72663	10.0044	1.2948	0.372728	0.661447	1
YBR260C	12.5946	13.7422	11.4469	0.832976	-0.263652	0.676192	1
YBR261C	14.6807	7.73954	21.6218	2.79369	1.48217	0.0193761	0.147906
YBR262C	5.22382	3.82458	6.62307	1.73171	0.7922	0.438976	0.959231
YBR263W	29.5859	34.122	25.0498	0.734123	-0.445905	0.260936	0.782343
YBR264C	236.077	216.554	255.6	1.1803	0.239159	0.283626	0.813703
YBR265W	16.5111	18.2404	14.7817	0.810383	-0.303324	0.572042	1
YBR267W	2.74528	1.6594	3.83116	2.30877	1.20712	0.476148	0.98017
YBR268W	1.74531	1.10196	2.38866	2.16765	1.11613	0.668199	1
YBR269C	3.41588	4.93945	1.8923	0.383101	-1.38421	0.253956	0.77158
YBR270C	9.90715	4.93945	14.8749	3.01144	1.59045	0.023561	0.169655
YBR271W	2.74609	2.20392	3.28826	1.492	0.577252	0.777601	1
YBR272C	4.23596	2.74844	5.72347	2.08244	1.05828	0.36374	0.902308
YBR273C	2.78699	2.73553	2.83846	1.03763	0.0532872	1	1
YBR274W	3.64723	4.95236	2.3421	0.472927	-1.08031	0.400436	0.930585
YBR275C	17.9447	20.9372	14.9522	0.714145	-0.48571	0.350107	0.892252
YBR276C	4.32112	4.40784	4.23441	0.960655	-0.0579104	1	1
YBR278W	4.62957	4.97819	4.28096	0.859944	-0.217685	0.940299	1
YBR279W	1.24896	1.10196	1.39595	1.26679	0.341178	1	1
YBR280C	17.2322	13.7422	20.7222	1.50793	0.592566	0.255	0.772562
YBR281C	6.12025	6.06723	6.17327	1.01748	0.0249957	1	1
YBR282W	2.94771	2.20392	3.6915	1.67497	0.744137	0.610592	1
YBR283C	9.32743	7.20793	11.4469	1.5881	0.667304	0.398347	0.930353
YBR284W	1.97021	1.10196	2.83846	2.57583	1.36504	0.495437	0.995671
YBR285W	7.701	6.08015	9.32186	1.53316	0.616512	0.412384	0.941716
YBR286W	21.9246	19.3424	24.5069	1.267	0.341419	0.521274	1
YBR287W	8.81078	8.20659	9.41497	1.14725	0.198174	0.865496	1
YBR288C	10.8397	7.13045	14.549	2.0404	1.02885	0.153888	0.585493
YBR289W	2.44409	1.64648	3.2417	1.96887	0.977365	0.581141	1
YBR290W	3.39098	3.8504	2.93157	0.761366	-0.393338	0.814245	1
YBR291C	25.873	18.15	33.5959	1.85101	0.888314	0.0319383	0.210102
YBR293W	3.04808	2.76135	3.33481	1.20767	0.272228	0.989749	1
YBR294W	208.096	368.263	47.9279	0.130146	-2.9418	1.69e-30	7.27e-28
YBR295W	29.0343	10.9938	47.0749	4.28196	2.09827	7.48e-07	2.75e-05
YBR296C	8.19319	4.93945	11.4469	2.31745	1.21254	0.0974632	0.439815
YBR296C-A	7.74346	9.3602	6.12671	0.65455	-0.611426	0.457867	0.96528
YBR297W	57.4136	3.30588	111.521	33.7343	5.07614	3.83e-23	1.12e-20
YBR298C	1.30277	1.6594	0.946152	0.570179	-0.810513	0.883234	1
YBR298C-A	1.02406	1.10196	0.946152	0.858609	-0.219926	1	1
YBR299W	1.02406	1.10196	0.946152	0.858609	-0.219926	1	1
YBR301W	1.02406	1.10196	0.946152	0.858609	-0.219926	1	1
YBR302C	1.49713	1.10196	1.8923	1.71722	0.780074	0.861126	1
YCL001W	5.1772	5.48397	4.87042	0.88812	-0.171174	0.920478	1
YCL001W-A	17.6217	20.9114	14.3319	0.685365	-0.545055	0.44428	0.959231
YCL001W-B	20.808	23.6857	17.9303	0.757012	-0.401611	0.401441	0.930585
YCL002C	61.3344	75.5165	47.1522	0.624396	-0.679466	0.0269385	0.186598
YCL004W	84.6916	83.7489	85.6343	1.02251	0.0321189	0.91857	1
YCL005W	12.4108	15.4533	9.36842	0.606242	-0.722034	0.234095	0.740247
YCL005W-A	10.7064	10.4622	10.9506	1.04669	0.0658274	1	1
YCL008C	3.81105	3.83749	3.78461	0.986221	-0.0200178	1	1
YCL009C	60.1303	74.9849	45.2757	0.603797	-0.727864	0.0157765	0.128509
YCL010C	24.5043	22.6095	26.3992	1.16761	0.223561	0.630143	1
YCL011C	9.56431	8.27115	10.8575	1.31269	0.392529	0.593811	1
YCL012C	3.07136	2.76135	3.38136	1.22453	0.292229	0.989169	1
YCL014W	5.88325	6.58593	5.18056	0.78661	-0.346279	0.761751	1
YCL016C	2.02403	1.6594	2.38866	1.43947	0.525543	0.916835	1
YCL017C	9.38206	8.30989	10.4542	1.25805	0.331186	0.695567	1
YCL024W	3.35815	4.42075	2.29555	0.519267	-0.945451	0.501768	1
YCL025C	12.0037	15.492	8.51537	0.549663	-0.863382	0.140783	0.554092
YCL026C-A	18.5526	22.0134	15.0919	0.685578	-0.544606	0.25062	0.767242
YCL026C-B	29.1822	27.0174	31.347	1.16025	0.214438	0.65095	1
YCL027W	4.4922	3.8504	5.13401	1.33337	0.415077	0.733206	1
YCL028W	12.2928	14.3642	10.2215	0.711592	-0.490877	0.46338	0.968448
YCL029C	25.3156	11.0325	39.5987	3.58928	1.84369	3.22e-05	0.000805961
YCL030C	4.39903	5.5098	3.28826	0.596802	-0.744676	0.505	1
YCL031C	4.04886	3.86331	4.23441	1.09606	0.132322	1	1
YCL032W	2.02403	1.6594	2.38866	1.43947	0.525543	0.917426	1
YCL033C	3.15653	4.42075	1.8923	0.428051	-1.22415	0.364957	0.902308
YCL034W	9.43985	13.2493	5.63036	0.424954	-1.23462	0.0736261	0.366073
YCL035C	9.33538	9.89181	8.77896	0.887498	-0.172185	0.910236	1
YCL036W	9.79958	8.24533	11.3538	1.377	0.461531	0.52161	1
YCL037C	1.85375	2.76135	0.946152	0.342641	-1.54523	0.407958	0.935237
YCL038C	6.87204	6.62467	7.11942	1.07468	0.103911	1	1
YCL039W	74.1424	20.9889	127.296	6.06492	2.60049	5.43e-16	8.31e-14
YCL040W	4.75484	6.62467	2.88501	0.435495	-1.19927	0.222077	0.719571
YCL042W	3.00153	2.76135	3.2417	1.17395	0.231375	0.990522	1
YCL043C	14.0124	13.8326	14.1923	1.026	0.0370346	1	1
YCL044C	10.9153	11.0196	10.8109	0.981064	-0.0275814	1	1
YCL045C	9.74575	13.768	5.72347	0.415707	-1.26636	0.0535087	0.300199
YCL047C	3.1677	4.93945	1.39595	0.282613	-1.8231	0.158922	0.593535
YCL048W	2.61672	3.83749	1.39595	0.363767	-1.45891	0.290279	0.824701
YCL048W-A	1.29632	1.64648	0.946152	0.574651	-0.799243	0.8801	1
YCL049C	107.125	109.522	104.728	0.956224	-0.0645792	0.838633	1
YCL050C	6.72903	6.02849	7.42956	1.23241	0.301479	0.764437	1
YCL051W	1.49713	1.10196	1.8923	1.71722	0.780074	0.857037	1
YCL052C	5.09229	5.00401	5.18056	1.03528	0.050023	1	1
YCL054W	4.60456	5.47106	3.73806	0.683242	-0.549532	0.634961	1
YCL055W	2.08511	2.77427	1.39595	0.503178	-0.990858	0.636927	1
YCL056C	225.982	185.428	266.536	1.43741	0.523467	0.0582504	0.316055
YCL057C-A	2.97099	2.20392	3.73806	1.6961	0.762217	0.639938	1
YCL057W	23.4071	20.9114	25.9028	1.23869	0.308819	0.506923	1
YCL058C	86.9335	17.6443	156.223	8.85402	3.14633	4.25e-06	0.000134779
YCL058W-A	108.302	102.431	114.174	1.11465	0.156592	0.570465	1
YCL059C	5.15964	3.29297	7.02631	2.13373	1.09338	0.250437	0.767045
YCL061C	2.30274	2.21683	2.38866	1.07751	0.107701	1	1
YCL063W	34.6666	39.0098	30.3234	0.777329	-0.363403	0.342499	0.883368
YCL064C	39.6959	72.3656	7.02631	0.0970947	-3.36446	2.58e-09	1.66e-07
YCL066W	1.02406	1.10196	0.946152	0.858609	-0.219926	1	1
YCL067C	1.02406	1.10196	0.946152	0.858609	-0.219926	1	1
YCL068C	1.02406	1.10196	0.946152	0.858609	-0.219926	1	1
YCL069W	1.02406	1.10196	0.946152	0.858609	-0.219926	1	1
YCL073C	1.02406	1.10196	0.946152	0.858609	-0.219926	1	1
YCR002C	10.5724	9.93055	11.2142	1.12926	0.175377	0.83812	1
YCR003W	5.472	3.82458	7.11942	1.86149	0.89646	0.36513	0.902308
YCR004C	6.54987	5.48397	7.61577	1.38873	0.47377	0.64749	1
YCR005C	5.18863	1.10196	9.27531	8.41711	3.07332	0.00420602	0.0474404
YCR007C	25.0358	31.3348	18.7368	0.597956	-0.74189	0.0770749	0.374605
YCR008W	19.4579	9.32146	29.5943	3.17486	1.66669	0.000509919	0.00901463
YCR009C	11.5844	16.0494	7.11942	0.443593	-1.17269	0.0560692	0.309597
YCR010C	18.032	18.63	17.434	0.935802	-0.0957254	0.89327	1
YCR011C	8.33373	9.90472	6.76273	0.682778	-0.550511	0.430297	0.956223
YCR012W	70.6452	93.4707	47.8197	0.511601	-0.966908	0.0734371	0.365753
YCR014C	5.3772	4.39492	6.35948	1.44701	0.533071	0.703983	1
YCR015C	4.22559	2.77427	5.67691	2.04627	1.033	0.355701	0.896919
YCR016W	2.72281	2.20392	3.2417	1.47088	0.556681	0.78607	1
YCR017C	6.45924	7.19502	5.72347	0.795477	-0.330109	0.750568	1
YCR018C	34.3843	47.1002	21.6684	0.460049	-1.12014	0.140521	0.553908
YCR019W	3.31079	3.87623	2.74535	0.708253	-0.497663	0.81935	1
YCR020C	8.02944	10.4751	5.58381	0.533057	-0.907639	0.227202	0.725582
YCR020C-A	1.30277	1.6594	0.946152	0.570179	-0.810513	0.887309	1
YCR020W-B	1.30277	1.6594	0.946152	0.570179	-0.810513	0.881373	1
YCR021C	77.328	82.0508	72.6052	0.884882	-0.176444	0.56624	1
YCR023C	18.3021	18.7204	17.8838	0.95531	-0.0659586	0.958608	1
YCR024C	16.3849	17.6313	15.1384	0.858609	-0.219926	0.702613	1
YCR024C-A	5.80063	4.97819	6.62307	1.33042	0.411879	0.71354	1
YCR024C-B	7.99009	6.61176	9.36842	1.41693	0.502772	0.524712	1
YCR026C	5.10172	6.01558	4.18786	0.696168	-0.522493	0.629484	1
YCR027C	1.24896	1.10196	1.39595	1.26679	0.341178	1	1
YCR028C	7.28168	8.29698	6.26638	0.75526	-0.404955	0.639015	1
YCR028C-A	3.53233	3.28005	3.78461	1.15383	0.206426	1	1
YCR030C	32.2559	31.4123	33.0996	1.05371	0.0754841	0.847963	1
YCR031C	28.6407	27.0045	30.2769	1.12118	0.165019	0.716891	1
YCR032W	19.3695	11.5641	27.1748	2.34993	1.23262	0.0612943	0.327871
YCR033W	2.65291	3.86331	1.44251	0.373386	-1.42126	0.339337	0.881766
YCR034W	8.25017	9.33437	7.16597	0.767698	-0.38139	0.615036	1
YCR035C	29.104	30.8161	27.3919	0.888881	-0.169938	0.692065	1
YCR036W	6.30331	6.57302	6.03361	0.917936	-0.123535	1	1
YCR037C	3.26733	3.29297	3.2417	0.984433	-0.0226354	1	1
YCR038C	2.03129	2.21683	1.84575	0.832608	-0.264291	1	1
YCR039C	1.02406	1.10196	0.946152	0.858609	-0.219926	1	1
YCR040W	1.02406	1.10196	0.946152	0.858609	-0.219926	1	1
YCR042C	131.051	154.69	107.412	0.694368	-0.526228	0.0326966	0.212743
YCR043C	5.93235	6.63758	5.22712	0.787503	-0.344643	0.759996	1
YCR044C	56.8059	73.2997	40.3121	0.549963	-0.862593	0.00558864	0.0584763
YCR045C	407.86	507.058	308.662	0.608731	-0.716124	0.000741151	0.0121048
YCR046C	18.3807	15.9461	20.8154	1.30535	0.384442	0.446844	0.959418
YCR047C	7.34996	5.54854	9.15139	1.64933	0.721883	0.411197	0.940986
YCR048W	3.79988	3.31879	4.28096	1.28992	0.367278	0.864591	1
YCR050C	515.89	536.912	494.868	0.921692	-0.117644	0.582693	1
YCR051W	19.6283	12.7177	26.5388	2.08676	1.06126	0.0213083	0.157066
YCR052W	2.69227	1.64648	3.73806	2.27033	1.1829	0.419059	0.949856
YCR053W	14.7232	15.4403	14.0061	0.907109	-0.140653	0.878842	1
YCR054C	24.1958	17.6184	30.7732	1.74665	0.80459	0.0646217	0.339773
YCR057C	5.95799	3.8504	8.06557	2.09474	1.06677	0.225781	0.724161
YCR059C	122.975	124.625	121.325	0.973519	-0.0387188	0.897552	1
YCR060W	14.4966	22.0134	6.97976	0.317069	-1.65713	0.00312799	0.0376236
YCR061W	10.4696	13.8197	7.11942	0.515165	-0.956893	0.125674	0.517287
YCR063W	5.41589	4.39492	6.43685	1.46461	0.550517	0.575308	1
YCR065W	2.36128	3.28005	1.44251	0.439781	-1.18514	0.451397	0.961834
YCR066W	3.34443	3.8504	2.83846	0.737185	-0.439902	0.819053	1
YCR067C	2.65291	3.86331	1.44251	0.373386	-1.42126	0.309915	0.849438
YCR068W	13.6895	6.06723	21.3117	3.51259	1.81254	0.00177056	0.0237861
YCR069W	6.1436	4.40784	7.87936	1.78758	0.838007	0.334606	0.87742
YCR071C	29.7166	32.398	27.0352	0.834469	-0.261069	0.507781	1
YCR072C	3.12989	3.82458	2.43521	0.636727	-0.651252	0.652967	1
YCR073C	274.889	306.85	242.928	0.791681	-0.337009	0.132185	0.534639
YCR073W-A	3.41507	4.39492	2.43521	0.554096	-0.851791	0.505912	1
YCR075C	1.99429	1.64648	2.3421	1.42249	0.508418	0.919293	1
YCR075W-A	15.6789	14.87	16.4878	1.1088	0.148998	0.831218	1
YCR076C	17.4846	20.9631	14.0061	0.668131	-0.581797	0.267475	0.791174
YCR077C	2.72927	2.21683	3.2417	1.46231	0.548253	0.785973	1
YCR079W	23.6439	23.634	23.6538	1.00084	0.00120773	1	1
YCR081W	21.4699	3.83749	39.1024	10.1896	3.34902	1.15e-07	5.06e-06
YCR082W	3.96369	2.20392	5.72347	2.59695	1.37682	0.247781	0.763644
YCR083W	4.95956	6.04141	3.87772	0.641857	-0.639677	0.524176	1
YCR084C	4.52194	3.86331	5.18056	1.34096	0.423269	0.762083	1
YCR086W	6.18289	3.8504	8.51537	2.21155	1.14506	0.161875	0.597287
YCR087C-A	17.7624	10.4751	25.0498	2.39137	1.25784	0.0102441	0.0918115
YCR088W	10.5258	9.93055	11.1211	1.11988	0.163349	0.830611	1
YCR089W	107.226	91.2044	123.248	1.35134	0.434385	0.0935466	0.429673
YCR090C	12.0237	13.2364	10.8109	0.816755	-0.292024	0.674925	1
YCR091W	3.16454	1.10196	5.22712	4.74347	2.24594	0.095148	0.433624
YCR092C	24.8864	30.8032	18.9696	0.615832	-0.699391	0.0914376	0.424532
YCR093W	5.31383	4.40784	6.21982	1.41108	0.496802	0.674816	1
YCR094W	2.02483	2.20392	1.84575	0.837486	-0.255863	1	1
YCR095C	69.774	64.4453	75.1027	1.16537	0.220791	0.459706	0.965834
YCR095W-A	2.9428	4.93945	0.946152	0.19155	-2.38421	0.0845461	0.40004
YCR096C	1.02406	1.10196	0.946152	0.858609	-0.219926	1	1
YCR097W	1.02406	1.10196	0.946152	0.858609	-0.219926	1	1
YCR098C	3.14361	4.39492	1.8923	0.430566	-1.21569	0.364378	0.902308
YCR099C	1.02406	1.10196	0.946152	0.858609	-0.219926	1	1
YCR100C	1.02406	1.10196	0.946152	0.858609	-0.219926	1	1
YCR101C	1.02406	1.10196	0.946152	0.858609	-0.219926	1	1
YCR102C	1.29632	1.64648	0.946152	0.574651	-0.799243	0.88141	1
YCR104W	1.02406	1.10196	0.946152	0.858609	-0.219926	1	1
YCR105W	66.2544	82.6728	49.8359	0.60281	-0.730226	0.0136278	0.115388
YCR106W	36.1355	4.93945	67.3316	13.6314	3.76886	6.65e-11	5.63e-09
YCR107W	12.2647	4.93945	19.5899	3.96601	1.98769	0.00123551	0.0180283
YCR108C	1.02406	1.10196	0.946152	0.858609	-0.219926	1	1
YDL001W	2.33719	2.73553	1.93886	0.708769	-0.496612	0.847625	1
YDL002C	2.24893	1.6594	2.83846	1.71054	0.774449	0.722542	1
YDL003W	12.3611	13.2752	11.4469	0.862282	-0.213768	0.759424	1
YDL004W	2.84081	3.29297	2.38866	0.725382	-0.463187	0.829857	1
YDL005C	4.35247	5.5098	3.19515	0.579903	-0.786116	0.510653	1
YDL006W	10.2044	10.9938	9.41497	0.856392	-0.223657	0.792332	1
YDL007C-A	1.02406	1.10196	0.946152	0.858609	-0.219926	1	1
YDL007W	10.3795	13.2364	7.52267	0.568331	-0.815198	0.202061	0.677573
YDL008W	32.8385	50.0423	15.6348	0.312432	-1.67839	1.93e-05	0.000511871
YDL010W	2.35091	3.30588	1.39595	0.422264	-1.24378	0.478152	0.982009
YDL012C	6.91867	4.96527	8.87206	1.78682	0.837396	0.309445	0.849438
YDL013W	18.3856	25.3709	11.4004	0.449349	-1.15409	0.017314	0.136423
YDL014W	44.2752	44.0655	44.4849	1.00952	0.0136675	1	1
YDL015C	4.92592	6.06723	3.78461	0.623779	-0.680894	0.509879	1
YDL017W	2.59183	2.74844	2.43521	0.886034	-0.174567	1	1
YDL018C	1.76939	1.64648	1.8923	1.1493	0.200757	1	1
YDL019C	2.37419	3.30588	1.44251	0.436346	-1.19646	0.444332	0.959231
YDL020C	4.3845	4.39492	4.37407	0.995255	-0.00686181	1	1
YDL021W	7.72899	12.6661	2.7919	0.220424	-2.18165	0.00572586	0.0595248
YDL022W	5.76127	7.19502	4.32752	0.60146	-0.733459	0.421255	0.953124
YDL024C	2.22565	1.6594	2.7919	1.68248	0.750591	0.72442	1
YDL025C	9.23258	13.7809	4.68421	0.339905	-1.5568	0.02319	0.167295
YDL027C	3.48732	6.02849	0.946152	0.156947	-2.67165	0.0447485	0.265153
YDL028C	2.53801	2.19101	2.88501	1.31675	0.396984	0.956315	1
YDL029W	3.45933	5.52271	1.39595	0.252766	-1.98413	0.114827	0.486768
YDL030W	9.14405	11.5254	6.76273	0.586769	-0.769137	0.245094	0.758259
YDL031W	1.74531	1.10196	2.38866	2.16765	1.11613	0.639487	1
YDL033C	5.65438	2.20392	9.10483	4.1312	2.04656	0.0288453	0.195801
YDL035C	19.6676	22.5837	16.7514	0.741748	-0.430999	0.397711	0.929629
YDL036C	41.641	40.7208	42.5611	1.04519	0.0637686	0.863817	1
YDL037C	1.47386	1.10196	1.84575	1.67497	0.744137	0.86411	1
YDL039C	6.53151	2.74844	10.3146	3.75288	1.908	0.0271351	0.187355
YDL040C	2.85372	3.31879	2.38866	0.719737	-0.474457	0.837195	1
YDL042C	3.11388	4.38201	1.84575	0.421211	-1.24739	0.337934	0.87991
YDL043C	4.33875	4.93945	3.73806	0.756776	-0.402062	0.799744	1
YDL044C	6.34024	8.80276	3.87772	0.440511	-1.18275	0.149785	0.57652
YDL045C	1.30277	1.6594	0.946152	0.570179	-0.810513	0.879313	1
YDL045W-A	1.79267	1.64648	1.93886	1.17758	0.235821	1	1
YDL046W	35.3671	28.638	42.0962	1.46994	0.555759	0.145525	0.566345
YDL047W	1.79913	1.6594	1.93886	1.16841	0.22455	1	1
YDL048C	13.7224	8.25824	19.1866	2.32333	1.2162	0.027035	0.187065
YDL049C	8.99632	10.4234	7.56922	0.726174	-0.461612	0.532684	1
YDL051W	5.47609	6.62467	4.32752	0.653243	-0.614309	0.539714	1
YDL052C	4.1195	4.40784	3.83116	0.869171	-0.202288	0.961817	1
YDL053C	34.1121	4.93945	63.2847	12.8121	3.67944	0.289579	0.824326
YDL054C	3.6987	2.21683	5.18056	2.33692	1.22461	0.315095	0.852019
YDL055C	24.8936	33.02	16.7672	0.507787	-0.977704	0.0161273	0.129331
YDL056W	3.94042	2.20392	5.67691	2.57583	1.36504	0.235322	0.74041
YDL057W	6.32827	1.6594	10.9971	6.6272	2.7284	0.00296757	0.0360308
YDL058W	3.97015	2.21683	5.72347	2.58182	1.36839	0.247593	0.763644
YDL059C	4.75639	3.29297	6.21982	1.88882	0.917486	0.393908	0.925426
YDL060W	6.20206	7.13045	5.27367	0.739598	-0.435187	0.643154	1
YDL061C	8.3819	10.9938	5.77002	0.524845	-0.930037	0.19632	0.671847
YDL063C	4.14359	4.95236	3.33481	0.673378	-0.570512	0.655209	1
YDL064W	7.67201	8.27115	7.07287	0.855125	-0.225793	0.845658	1
YDL065C	18.8106	10.4622	27.1591	2.59594	1.37626	0.00435032	0.048707
YDL066W	5.36926	6.05432	4.68421	0.773697	-0.37016	0.771961	1
YDL067C	5.78126	4.93945	6.62307	1.34085	0.42315	0.699748	1
YDL069C	36.2955	40.1118	32.4793	0.809721	-0.304504	0.526178	1
YDL070W	4.29058	3.8504	4.73076	1.22864	0.297064	0.899583	1
YDL072C	14.0951	9.3602	18.8299	2.0117	1.00842	0.0705677	0.357561
YDL073W	5.52191	4.42075	6.62307	1.49818	0.583208	0.591262	1
YDL074C	44.5298	44.0009	45.0586	1.02404	0.0342704	0.980192	1
YDL075W	6.17097	7.20793	5.13401	0.712272	-0.4895	0.62322	1
YDL076C	43.4273	30.2716	56.5829	1.86918	0.902402	0.00834313	0.0791859
YDL077C	7.88245	5.49688	10.268	1.86797	0.901471	0.225497	0.724161
YDL078C	15.4862	16.594	14.3785	0.86649	-0.206744	0.765895	1
YDL079C	156.435	173.165	139.705	0.806773	-0.309765	0.192487	0.665943
YDL080C	19.9462	14.2996	25.5927	1.78974	0.839751	0.0769838	0.374445
YDL081C	6.73796	7.75245	5.72347	0.738278	-0.437763	0.634601	1
YDL082W	2.53882	2.73553	2.3421	0.85618	-0.224015	1	1
YDL083C	4.24731	6.10597	2.38866	0.3912	-1.35402	0.27614	0.803874
YDL084W	10.6478	9.39894	11.8967	1.26575	0.339996	0.659019	1
YDL085C-A	15.7288	4.96527	26.4923	5.33551	2.41563	2.33e-05	0.000608218
YDL085W	24.9106	13.1848	36.6364	2.77869	1.4744	0.000718089	0.0118485
YDL086W	113.502	87.7026	139.301	1.58834	0.667518	0.0092502	0.0856475
YDL087C	2.5372	1.64648	3.42792	2.08196	1.05795	0.552012	1
YDL088C	1.74612	1.64648	1.84575	1.12103	0.164821	1	1
YDL089W	4.95572	4.42075	5.4907	1.24203	0.312699	0.790953	1
YDL090C	8.64615	8.77694	8.51537	0.970199	-0.0436478	1	1
YDL091C	4.3814	4.97819	3.78461	0.760239	-0.395476	0.791695	1
YDL092W	2.81753	3.29297	2.3421	0.711245	-0.491582	0.831899	1
YDL093W	3.58696	4.38201	2.7919	0.637128	-0.650344	0.653434	1
YDL095W	12.5177	16.0236	9.01173	0.562403	-0.830324	0.154562	0.586095
YDL097C	1.56858	2.19101	0.946152	0.431835	-1.21145	0.601763	1
YDL098C	1.47386	1.10196	1.84575	1.67497	0.744137	0.865243	1
YDL099W	2.59909	3.30588	1.8923	0.572406	-0.804889	0.642338	1
YDL100C	7.07293	4.42075	9.72511	2.19988	1.13742	0.140056	0.55326
YDL101C	5.99815	8.25824	3.73806	0.452646	-1.14355	0.207955	0.691213
YDL102W	6.09536	4.97819	7.21253	1.44883	0.534885	0.595971	1
YDL103C	3.07136	2.76135	3.38136	1.22453	0.292229	0.989343	1
YDL104C	39.3143	42.4577	36.1708	0.851926	-0.2312	0.539612	1
YDL105W	18.3412	25.825	10.8575	0.420425	-1.25008	0.0087776	0.082338
YDL106C	2.81363	3.3317	2.29555	0.689002	-0.53742	0.83833	1
YDL107W	19.6483	10.4622	28.8344	2.75606	1.46261	0.00234706	0.0300863
YDL108W	9.97146	14.3126	5.63036	0.393386	-1.34598	0.0405597	0.247477
YDL109C	6.4205	7.11754	5.72347	0.804136	-0.314489	0.762606	1
YDL110C	10.2703	11.0325	9.50808	0.861824	-0.214535	0.795645	1
YDL111C	62.5308	59.3896	65.672	1.10578	0.145069	0.635497	1
YDL112W	20.5574	15.972	25.1429	1.57419	0.654609	0.155103	0.586095
YDL113C	1.27223	1.10196	1.44251	1.30904	0.388506	1	1
YDL114W	2.92363	1.6594	4.18786	2.52372	1.33555	0.350602	0.892885
YDL115C	29.8388	32.9684	26.7093	0.810149	-0.303741	0.462912	0.968413
YDL116W	1.99429	1.64648	2.3421	1.42249	0.508418	0.914542	1
YDL117W	10.9112	14.2996	7.52267	0.526074	-0.926664	0.14192	0.557542
YDL118W	48.4052	73.7925	23.0178	0.311926	-1.68073	6.26e-07	2.35e-05
YDL119C	2.90109	3.86331	1.93886	0.501864	-0.994631	0.457265	0.965202
YDL120W	5.16199	6.58593	3.73806	0.567582	-0.817099	0.409266	0.937234
YDL121C	3.11227	3.29297	2.93157	0.890251	-0.167716	1	1
YDL122W	36.7966	40.6175	32.9757	0.811858	-0.300701	0.426546	0.955199
YDL123W	4.78855	4.93945	4.63765	0.938901	-0.0909544	1	1
YDL124W	34.0125	27.0303	40.9947	1.51662	0.60086	0.105757	0.463286
YDL125C	39.0701	18.1759	59.9643	3.29911	1.72208	3.05e-06	0.000100083
YDL126C	23.118	22.0392	24.1967	1.0979	0.13474	0.819097	1
YDL127W	24.7847	30.3362	19.2332	0.634002	-0.657441	0.127289	0.52139
YDL128W	56.1265	68.0632	44.1898	0.649247	-0.623161	0.0949213	0.432898
YDL129W	11.0277	4.97819	17.0773	3.43043	1.77839	0.00520124	0.05514
YDL130W	4.36849	4.95236	3.78461	0.764203	-0.387972	0.799653	1
YDL130W-A	1.27223	1.10196	1.44251	1.30904	0.388506	1	1
YDL131W	9.71044	2.20392	17.217	7.81198	2.96569	0.00109491	0.0165006
YDL132W	2.95417	2.21683	3.6915	1.66522	0.735709	0.605007	1
YDL133C-A	3.80714	3.87623	3.73806	0.964354	-0.052365	1	1
YDL133W	5.45518	3.83749	7.07287	1.8431	0.882133	0.481002	0.985747
YDL134C	15.7705	12.1216	19.4194	1.60206	0.679924	0.202039	0.677573
YDL135C	4.9492	6.06723	3.83116	0.631452	-0.663256	0.512931	1
YDL136W	2.32037	2.74844	1.8923	0.688501	-0.538469	0.838123	1
YDL137W	59.8378	73.7796	45.8959	0.622068	-0.684856	0.0262346	0.182359
YDL138W	91.2229	85.3179	97.1278	1.13842	0.187036	0.502125	1
YDL139C	6.29933	8.27115	4.32752	0.523206	-0.934549	0.28988	0.824657
YDL140C	7.7002	5.53562	9.86477	1.78205	0.83354	0.273631	0.801463
YDL141W	4.48103	3.3317	5.63036	1.68993	0.756967	0.52103	1
YDL142C	40.4692	38.5944	42.3441	1.09716	0.133769	0.719626	1
YDL143W	21.7887	22.6224	20.955	0.926293	-0.11046	0.838581	1
YDL144C	18.78	5.48397	32.0761	5.84906	2.5482	4.74e-06	0.000147449
YDL145C	5.98617	7.19502	4.77732	0.663976	-0.590798	0.527718	1
YDL146W	5.62619	4.93945	6.31293	1.27806	0.35396	0.856765	1
YDL147W	5.64717	6.06723	5.22712	0.861532	-0.215024	0.903897	1
YDL148C	1.72203	1.10196	2.3421	2.1254	1.08773	0.635363	1
YDL149W	33.206	25.2934	41.1186	1.62566	0.70103	0.0661513	0.343848
YDL150W	1.24896	1.10196	1.39595	1.26679	0.341178	1	1
YDL153C	2.76291	2.19101	3.33481	1.52205	0.606012	0.774317	1
YDL154W	4.08977	4.39492	3.78461	0.861132	-0.215694	0.959587	1
YDL155W	1.79994	2.20392	1.39595	0.633395	-0.658822	0.864932	1
YDL156W	4.11559	4.44658	3.78461	0.851129	-0.23255	0.967068	1
YDL157C	1.99429	1.64648	2.3421	1.42249	0.508418	0.918041	1
YDL159W	73.2089	80.3268	66.091	0.822776	-0.281428	0.327993	0.86746
YDL159W-A	1.02406	1.10196	0.946152	0.858609	-0.219926	1	1
YDL160C	1.52122	1.64648	1.39595	0.847839	-0.238138	1	1
YDL160C-A	2.99426	2.20392	3.78461	1.71722	0.780074	0.614276	1
YDL161W	40.0515	29.74	50.3631	1.69345	0.759963	0.0292658	0.197821
YDL164C	13.8533	4.95236	22.7542	4.59462	2.19995	0.000296275	0.005591
YDL165W	55.965	58.9613	52.9688	0.898366	-0.154625	0.66115	1
YDL166C	9.16268	9.3602	8.96517	0.957797	-0.0622079	1	1
YDL167C	2.89463	3.8504	1.93886	0.503547	-0.989801	0.467805	0.972955
YDL168W	4.20312	3.31879	5.08745	1.53292	0.616286	0.595567	1
YDL169C	2.51392	1.64648	3.38136	2.05369	1.03822	0.573365	1
YDL170W	3.68988	4.9911	2.38866	0.478584	-1.06316	0.401843	0.930835
YDL171C	18.1752	9.90472	26.4457	2.67001	1.41685	0.00449653	0.0496315
YDL173W	10.8027	12.6403	8.96517	0.709256	-0.495622	0.4663	0.970767
YDL174C	13.7454	13.1589	14.3319	1.08914	0.123191	0.930925	1
YDL175C	6.19405	10.4492	1.93886	0.18555	-2.43012	0.00481119	0.0521082
YDL176W	5.89771	3.28005	8.51537	2.59611	1.37635	0.127872	0.521799
YDL177C	3.71633	2.74844	4.68421	1.70431	0.769191	0.579305	1
YDL178W	5.362	5.49688	5.22712	0.950923	-0.072599	1	1
YDL179W	25.9282	12.6144	39.242	3.11089	1.63733	0.000144151	0.00294479
YDL180W	2.54446	2.20392	2.88501	1.30904	0.388506	0.956045	1
YDL181W	17.9688	15.4016	20.536	1.33337	0.415077	0.561206	1
YDL182W	10.4871	3.8504	17.1239	4.44729	2.15293	0.00151434	0.0212768
YDL183C	5.99095	6.04141	5.9405	0.983297	-0.0243006	1	1
YDL184C	86.0951	93.3028	78.8873	0.845498	-0.242127	0.392347	0.92449
YDL185W	20.6224	23.1282	18.1166	0.783309	-0.352346	0.449584	0.960268
YDL186W	131.483	109.535	153.431	1.40075	0.4862	0.050201	0.286386
YDL188C	3.31308	2.74844	3.87772	1.41088	0.496594	0.843738	1
YDL189W	1.82321	2.20392	1.44251	0.654519	-0.611494	0.855995	1
YDL190C	6.53224	4.95236	8.11213	1.63803	0.711964	0.43208	0.956223
YDL191W	22.0215	20.8856	23.1575	1.10878	0.14897	0.792906	1
YDL192W	6.54677	6.06723	7.02631	1.15808	0.211729	0.876317	1
YDL193W	19.3446	14.8958	23.7935	1.59733	0.675658	0.211296	0.699216
YDL194W	2.06493	2.19101	1.93886	0.884917	-0.176386	1	1
YDL195W	2.77582	2.21683	3.33481	1.50431	0.589106	0.78385	1
YDL197C	4.60785	1.64648	7.56922	4.59721	2.20076	0.0402901	0.246507
YDL198C	14.504	19.3295	9.67855	0.500715	-0.99794	0.0702722	0.356907
YDL199C	28.676	32.4884	24.8635	0.765305	-0.385894	0.362016	0.902308
YDL200C	30.4655	24.2173	36.7137	1.51601	0.600283	0.118017	0.495719
YDL201W	15.323	15.4145	15.2315	0.98813	-0.0172273	1	1
YDL202W	5.63191	2.74844	8.51537	3.09825	1.63146	0.272357	0.800281
YDL203C	1.52767	1.6594	1.39595	0.841241	-0.249409	1	1
YDL204W	4.64075	5.49688	3.78461	0.688501	-0.538469	0.655181	1
YDL205C	5.80217	7.72663	3.87772	0.501864	-0.994631	0.256163	0.773902
YDL206W	3.12599	3.86331	2.38866	0.618292	-0.693639	0.653105	1
YDL207W	8.27271	7.13045	9.41497	1.32039	0.400963	0.636723	1
YDL208W	1.75257	1.6594	1.84575	1.1123	0.15355	1	1
YDL209C	1.27223	1.10196	1.44251	1.30904	0.388506	1	1
YDL210W	14.8653	23.1541	6.57651	0.284033	-1.81587	0.000904475	0.0143711
YDL211C	5.17646	3.28005	7.07287	2.15633	1.10858	0.261368	0.782643
YDL212W	4.89619	6.05432	3.73806	0.61742	-0.695677	0.515155	1
YDL213C	2.44409	1.64648	3.2417	1.96887	0.977365	0.5695	1
YDL214C	47.6376	37.5441	57.731	1.53769	0.620761	0.277009	0.804704
YDL215C	27.15	13.7551	40.5449	2.94762	1.55955	0.000245334	0.00468464
YDL216C	12.6259	14.8442	10.4077	0.701129	-0.512248	0.393552	0.924949
YDL217C	1.77585	1.6594	1.8923	1.14036	0.189487	1	1
YDL218W	41.7809	41.9003	41.6615	0.994302	-0.00824442	1	1
YDL219W	11.4035	9.91763	12.8894	1.29965	0.378122	0.609594	1
YDL220C	12.0083	11.577	12.4396	1.07451	0.10368	0.966391	1
YDL222C	4.79265	1.6594	7.92591	4.77638	2.25592	0.0259325	0.180993
YDL223C	194.764	164.995	224.533	1.36085	0.444505	0.0530745	0.298544
YDL224C	2.35737	3.31879	1.39595	0.420621	-1.24941	0.461048	0.966085
YDL225W	4.48575	3.83749	5.13401	1.33786	0.419923	0.754837	1
YDL226C	3.84078	3.8504	3.83116	0.995004	-0.00722614	1	1
YDL227C	30.6703	34.1349	27.2057	0.797004	-0.327342	0.433487	0.957127
YDL229W	1.79913	1.6594	1.93886	1.16841	0.22455	1	1
YDL230W	6.67123	7.16919	6.17327	0.861083	-0.215776	0.868315	1
YDL231C	7.69758	7.14337	8.25179	1.15517	0.208103	0.920356	1
YDL232W	1.79913	1.6594	1.93886	1.16841	0.22455	1	1
YDL233W	1.49713	1.10196	1.8923	1.71722	0.780074	0.864786	1
YDL234C	25.0056	13.7939	36.2174	2.62562	1.39266	0.00110912	0.0166368
YDL235C	5.37491	5.52271	5.22712	0.946477	-0.0793613	1	1
YDL236W	4.57576	4.42075	4.73076	1.07013	0.0977813	1	1
YDL237W	8.09692	7.18211	9.01173	1.25475	0.327396	0.720105	1
YDL238C	1.24896	1.10196	1.39595	1.26679	0.341178	1	1
YDL239C	1.47386	1.10196	1.84575	1.67497	0.744137	0.859847	1
YDL240W	3.44406	2.20392	4.68421	2.1254	1.08773	0.415995	0.945856
YDL241W	3.11307	3.83749	2.38866	0.622454	-0.683962	0.667993	1
YDL243C	1.8473	2.74844	0.946152	0.34425	-1.53847	0.442437	0.959231
YDL244W	1.30277	1.6594	0.946152	0.570179	-0.810513	0.887385	1
YDL245C	1.02406	1.10196	0.946152	0.858609	-0.219926	1	1
YDR001C	7.61019	4.95236	10.268	2.07336	1.05197	0.146405	0.567883
YDR002W	9.86792	9.91763	9.81822	0.989976	-0.0145351	1	1
YDR003W	17.9416	11.0196	24.8635	2.2563	1.17396	0.017392	0.136485
YDR003W-A	4.93474	3.29297	6.57651	1.99714	0.997936	0.329014	0.867754
YDR004W	14.1945	17.0352	11.3538	0.666493	-0.585338	0.283859	0.814007
YDR005C	5.20464	6.62467	3.78461	0.57129	-0.807704	0.400924	0.930585
YDR006C	3.19743	4.95236	1.44251	0.291276	-1.77954	0.164255	0.601584
YDR007W	360.302	59.0129	661.592	11.211	3.48684	6.37e-45	5.86e-42
YDR009W	11.2269	13.768	8.68585	0.630871	-0.664584	0.342771	0.883368
YDR011W	6.60859	9.38602	3.83116	0.408177	-1.29273	0.110704	0.476501
YDR012W	1.02406	1.10196	0.946152	0.858609	-0.219926	1	1
YDR013W	3.0641	2.20392	3.92427	1.78059	0.832354	0.617254	1
YDR014W	2.54527	2.74844	2.3421	0.852157	-0.230809	1	1
YDR014W-A	6.3467	8.81567	3.87772	0.439866	-1.18486	0.136145	0.542809
YDR016C	4.17884	6.01558	2.3421	0.38934	-1.3609	0.291807	0.825679
YDR017C	13.0959	15.4274	10.7644	0.697742	-0.519234	0.391342	0.923513
YDR018C	11.5979	9.3602	13.8356	1.47813	0.563774	0.372406	0.907844
YDR019C	2.73882	1.64648	3.83116	2.32688	1.2184	0.448924	0.960268
YDR020C	17.0001	8.8415	25.1586	2.84551	1.50869	0.106458	0.46413
YDR021W	16.9222	22.5837	11.2607	0.498621	-1.00398	0.041132	0.249467
YDR022C	11.0429	9.8789	12.2069	1.23565	0.305272	0.666033	1
YDR023W	47.4304	46.8397	48.021	1.02522	0.0359329	0.939796	1
YDR025W	1.02406	1.10196	0.946152	0.858609	-0.219926	1	1
YDR026C	2.66899	1.64648	3.6915	2.24205	1.16482	0.43132	0.956223
YDR027C	6.70742	7.19502	6.21982	0.864462	-0.210125	0.870757	1
YDR028C	3.0649	2.74844	3.38136	1.23028	0.298992	0.989451	1
YDR030C	20.5485	14.3255	26.7716	1.86881	0.90212	0.12095	0.505469
YDR031W	2.53882	2.73553	2.3421	0.85618	-0.224015	1	1
YDR032C	3.47144	5.00401	1.93886	0.387461	-1.36788	0.346353	0.888314
YDR033W	2.57581	3.30588	1.84575	0.558324	-0.840826	0.635489	1
YDR034C	5.14517	6.59884	3.6915	0.559417	-0.838005	0.421584	0.953124
YDR034C-A	1.02406	1.10196	0.946152	0.858609	-0.219926	1	1
YDR034W-B	1.29632	1.64648	0.946152	0.574651	-0.799243	0.885955	1
YDR035W	10.9595	13.8068	8.11213	0.587547	-0.767224	0.212403	0.701343
YDR036C	10.8182	4.97819	16.6583	3.34626	1.74255	0.0299042	0.200288
YDR037W	21.2997	33.6808	8.91862	0.264798	-1.91703	5.19e-05	0.00122262
YDR040C	33.5924	26.9657	40.219	1.49149	0.576751	0.132828	0.535892
YDR041W	2.19511	1.10196	3.28826	2.98401	1.57725	0.385146	0.919157
YDR042C	5.92906	4.38201	7.47611	1.70609	0.770695	0.422429	0.953207
YDR043C	22.9075	18.7333	27.0817	1.44565	0.531714	0.263314	0.786438
YDR044W	1.24896	1.10196	1.39595	1.26679	0.341178	1	1
YDR045C	3.62315	4.40784	2.83846	0.643957	-0.634964	0.667407	1
YDR046C	7.67456	8.3228	7.02631	0.844224	-0.244302	0.87414	1
YDR047W	4.29785	4.40784	4.18786	0.950093	-0.0738595	1	1
YDR049W	1.52122	1.64648	1.39595	0.847839	-0.238138	1	1
YDR050C	47.5615	62.9537	32.1692	0.510997	-0.968612	0.00353196	0.0413993
YDR051C	7.08484	7.14337	7.02631	0.983614	-0.0238364	1	1
YDR052C	5.05765	1.64648	8.46882	5.14358	2.36277	0.0189753	0.145364
YDR054C	7.92981	6.04141	9.81822	1.62515	0.700576	0.359473	0.899731
YDR055W	11.1617	17.5926	4.73076	0.268906	-1.89483	0.00376655	0.0434368
YDR056C	5.53389	5.48397	5.58381	1.01821	0.0260281	1	1
YDR057W	11.3336	11.4996	11.1676	0.971135	-0.0422567	1	1
YDR058C	6.64385	10.4492	2.83846	0.271642	-1.88022	0.0208006	0.154921
YDR059C	9.4342	13.7809	5.08745	0.369166	-1.43766	0.038101	0.237808
YDR060W	3.26007	2.73553	3.78461	1.3835	0.468325	0.825797	1
YDR061W	73.5792	38.5686	108.59	2.8155	1.49339	6.43e-07	2.4e-05
YDR062W	4.4593	6.08015	2.83846	0.46684	-1.099	0.285976	0.817518
YDR063W	12.0604	12.6273	11.4935	0.910207	-0.135733	0.847189	1
YDR064W	13.7592	18.15	9.36842	0.516165	-0.954096	0.0809906	0.38749
YDR065W	20.0064	16.5294	23.4833	1.4207	0.506604	0.376947	0.911116
YDR066C	139.047	141.415	136.68	0.96652	-0.0491282	0.855947	1
YDR067C	14.1921	13.7422	14.6421	1.06548	0.0915071	0.945019	1
YDR068W	15.2628	14.8442	15.6813	1.0564	0.0791531	0.971933	1
YDR069C	11.5547	9.95637	13.153	1.32107	0.401703	0.537375	1
YDR070C	7.79983	3.88914	11.7105	3.01108	1.59028	0.0333697	0.215164
YDR071C	2.93634	4.92653	0.946152	0.192052	-2.38043	0.0895805	0.418628
YDR072C	18.6121	28.1193	9.10483	0.323793	-1.62686	0.000828581	0.0132966
YDR073W	28.5595	28.0677	29.0514	1.03505	0.0496979	0.932793	1
YDR074W	13.0855	4.95236	21.2186	4.28454	2.09914	0.000488568	0.0086849
YDR075W	4.74838	6.61176	2.88501	0.436346	-1.19646	0.231442	0.734382
YDR076W	65.5411	62.7729	68.3092	1.08819	0.121937	0.723982	1
YDR077W	11.5785	15.4016	7.75544	0.503547	-0.989801	0.100882	0.450504
YDR078C	20.4	12.679	28.121	2.21792	1.14921	0.0150233	0.124249
YDR079C-A	25.2546	26.4987	24.0105	0.906102	-0.142255	0.786623	1
YDR079W	32.0485	41.3428	22.7542	0.550378	-0.861504	0.0206095	0.154257
YDR080W	10.2179	14.8054	5.63036	0.38029	-1.39483	0.0293184	0.197968
YDR081C	30.456	29.2084	31.7036	1.08543	0.118266	0.76433	1
YDR082W	2.81027	2.73553	2.88501	1.05464	0.0767571	1	1
YDR083W	26.7362	29.1826	24.2898	0.832341	-0.264754	0.523278	1
YDR084C	3.57659	4.40784	2.74535	0.622834	-0.683081	0.670635	1
YDR085C	50.1941	49.6527	50.7355	1.02181	0.0311235	0.97023	1
YDR086C	5.31955	2.21683	8.42226	3.79923	1.92571	0.0462696	0.271323
YDR087C	63.8817	57.7948	69.9687	1.21064	0.275772	0.371804	0.907844
YDR088C	2.75254	2.21683	3.28826	1.48331	0.568824	0.781469	1
YDR089W	7.49293	6.06723	8.91862	1.46996	0.555781	0.472691	0.977117
YDR090C	5.0592	4.39492	5.72347	1.30229	0.381051	0.795104	1
YDR091C	2.7469	2.74844	2.74535	0.998875	-0.00162417	1	1
YDR092W	26.7725	11.0454	42.4995	3.8477	1.944	1.36e-05	0.000376999
YDR093W	3.60633	4.42075	2.7919	0.631545	-0.663042	0.638397	1
YDR096W	1.29632	1.64648	0.946152	0.574651	-0.799243	0.88164	1
YDR097C	7.65028	11.0196	4.28096	0.388486	-1.36406	0.0734915	0.365753
YDR098C	9.7843	11.0067	8.56193	0.777884	-0.362372	0.621493	1
YDR099W	15.9415	19.3037	12.5793	0.651654	-0.617822	0.215685	0.707112
YDR100W	2.38536	3.82458	0.946152	0.247388	-2.01515	0.208323	0.692079
YDR101C	17.2838	15.5049	19.0627	1.22946	0.298028	0.646235	1
YDR103W	23.3437	22.5837	24.1036	1.0673	0.0939667	0.883608	1
YDR104C	22.6384	17.6055	27.6712	1.57173	0.652357	0.148242	0.572936
YDR105C	2.32683	2.76135	1.8923	0.685281	-0.545232	0.838291	1
YDR106W	6.1259	5.53562	6.71617	1.21326	0.278894	0.855571	1
YDR107C	249.979	47.7609	452.197	9.46794	3.24305	9.27e-25	3.17e-22
YDR108W	2.06493	2.19101	1.93886	0.884917	-0.176386	1	1
YDR109C	1.49713	1.10196	1.8923	1.71722	0.780074	0.861551	1
YDR110W	37.2115	40.8112	33.6117	0.823589	-0.280003	0.44408	0.959231
YDR111C	3.16298	4.43366	1.8923	0.426804	-1.22835	0.341976	0.883368
YDR113C	9.47685	7.73954	11.2142	1.44894	0.535003	0.435438	0.959231
YDR114C	29.3432	35.1723	23.5141	0.668542	-0.580911	0.233706	0.739479
YDR115W	2.73882	1.64648	3.83116	2.32688	1.2184	0.435341	0.959231
YDR116C	3.03207	3.31879	2.74535	0.827214	-0.273668	1	1
YDR117C	3.81751	3.8504	3.78461	0.982913	-0.0248643	1	1
YDR118W	29.2301	26.927	31.5332	1.17106	0.227818	0.596537	1
YDR119W	16.6348	4.97819	28.2915	5.68309	2.50667	1.26e-05	0.000353764
YDR119W-A	1.02406	1.10196	0.946152	0.858609	-0.219926	1	1
YDR120C	2.64572	1.64648	3.64495	2.21378	1.14651	0.431058	0.956223
YDR121W	4.85367	4.43366	5.27367	1.18946	0.250308	0.924381	1
YDR122W	7.77084	6.08015	9.46152	1.55613	0.637967	0.415923	0.945856
YDR123C	2.09547	2.74844	1.44251	0.524845	-0.930037	0.648016	1
YDR124W	112.912	140.935	84.8901	0.602337	-0.731357	0.00433921	0.048707
YDR125C	41.1191	29.7658	52.4724	1.76284	0.817904	0.0445036	0.263945
YDR126W	28.9988	20.9114	37.0862	1.77349	0.826591	0.0395722	0.244149
YDR127W	8.75944	9.3602	8.15868	0.871635	-0.198203	0.838438	1
YDR128W	3.33716	3.29297	3.38136	1.02684	0.0382183	1	1
YDR129C	13.4421	12.6919	14.1923	1.11822	0.161199	0.840777	1
YDR130C	6.55478	2.74844	10.3611	3.76982	1.91449	0.0545124	0.303571
YDR131C	3.32115	3.8504	2.7919	0.725094	-0.46376	0.822378	1
YDR132C	42.8946	56.1483	29.6409	0.527903	-0.921654	0.00732917	0.0714837
YDR135C	37.7805	55.5521	20.0089	0.360182	-1.4732	7.11e-05	0.00159961
YDR137W	4.82393	4.42075	5.22712	1.1824	0.241724	0.924307	1
YDR138W	3.44406	2.20392	4.68421	2.1254	1.08773	0.388553	0.920615
YDR139C	12.2308	15.9461	8.51537	0.534009	-0.905065	0.110567	0.476313
YDR140W	136.188	117.301	155.076	1.32204	0.402764	0.10531	0.463286
YDR141C	75.2339	79.2119	71.2558	0.899559	-0.15271	0.623062	1
YDR142C	3.05535	3.31879	2.7919	0.841241	-0.249409	1	1
YDR143C	9.2494	13.768	4.73076	0.343605	-1.54118	0.0215822	0.158541
YDR144C	11.5562	18.785	4.32752	0.230371	-2.11797	0.000848799	0.0135871
YDR145W	2.29064	2.73553	1.84575	0.674733	-0.567612	0.844704	1
YDR146C	1.29632	1.64648	0.946152	0.574651	-0.799243	0.881606	1
YDR147W	2.09547	2.74844	1.44251	0.524845	-0.930037	0.642777	1
YDR148C	4.38221	5.52271	3.2417	0.586977	-0.768625	0.528999	1
YDR150W	15.1176	13.7939	16.4413	1.19193	0.253296	0.675059	1
YDR151C	21.1036	18.15	24.0571	1.32545	0.406487	0.393483	0.924949
YDR152W	2.79345	2.74844	2.83846	1.03275	0.0464931	1	1
YDR153C	1.24896	1.10196	1.39595	1.26679	0.341178	1	1
YDR155C	4.47867	6.11888	2.83846	0.463885	-1.10816	0.568298	1
YDR156W	5.33482	5.53562	5.13401	0.927449	-0.10866	1	1
YDR158W	7.43339	7.7008	7.16597	0.930549	-0.103846	0.970089	1
YDR159W	3.89069	4.44658	3.33481	0.749973	-0.41509	0.805491	1
YDR160W	7.21165	11.5383	2.88501	0.250038	-1.99978	0.00812702	0.0778484
YDR161W	18.0765	16.5165	19.6364	1.1889	0.249627	0.685589	1
YDR162C	16.7327	9.90472	23.5607	2.37873	1.25019	0.0135897	0.115276
YDR163W	72.9916	63.9007	82.0825	1.28453	0.361242	0.211837	0.700139
YDR164C	5.05529	4.43366	5.67691	1.28041	0.356608	0.797564	1
YDR165W	61.5237	62.8504	60.1971	0.957783	-0.0622293	0.851837	1
YDR166C	36.5543	35.1852	37.9235	1.07782	0.108121	0.782367	1
YDR167W	5.03357	1.10196	8.96517	8.13566	3.02426	0.048782	0.282549
YDR168W	2.32037	2.74844	1.8923	0.688501	-0.538469	0.839107	1
YDR169C	1.30277	1.6594	0.946152	0.570179	-0.810513	0.885892	1
YDR169C-A	5.95153	3.83749	8.06557	2.10178	1.07161	0.309844	0.849438
YDR170C	5.45201	6.08015	4.82387	0.793381	-0.333915	0.76246	1
YDR171W	8.88168	9.93055	7.8328	0.788758	-0.342345	0.719119	1
YDR172W	8.61816	8.27115	8.96517	1.08391	0.116243	0.960767	1
YDR173C	3.01754	2.20392	3.83116	1.73834	0.797712	0.615317	1
YDR174W	3.75642	2.73553	4.77732	1.7464	0.804381	0.559248	1
YDR175C	3.79261	2.76135	4.82387	1.74692	0.804815	0.558566	1
YDR176W	6.26805	5.5098	7.02631	1.27524	0.350769	0.730827	1
YDR177W	4.95882	3.83749	6.08016	1.58441	0.663947	0.538212	1
YDR178W	2.52764	2.21683	2.83846	1.28041	0.356608	0.957801	1
YDR179C	2.01757	1.64648	2.38866	1.45076	0.536813	0.919476	1
YDR179W-A	19.15	24.6972	13.6028	0.550783	-0.860443	0.0723958	0.362543
YDR180W	14.8397	12.1216	17.5579	1.44849	0.534547	0.309789	0.849438
YDR181C	1.47386	1.10196	1.84575	1.67497	0.744137	0.864895	1
YDR182W	8.52343	13.2623	3.78461	0.285367	-1.80911	0.0225184	0.163921
YDR182W-A	7.00767	8.24533	5.77002	0.699793	-0.515	0.541694	1
YDR183W	2.74528	1.6594	3.83116	2.30877	1.20712	0.423242	0.953207
YDR184C	3.10836	3.3317	2.88501	0.865927	-0.207683	1	1
YDR185C	86.6036	122.797	50.4097	0.410511	-1.28451	1.64e-05	0.000443292
YDR186C	3.84724	3.86331	3.83116	0.991678	-0.0120564	1	1
YDR188W	4.31467	4.39492	4.23441	0.963477	-0.0536777	1	1
YDR189W	9.48641	7.16919	11.8036	1.64644	0.719348	0.296908	0.834325
YDR190C	2.31392	2.73553	1.8923	0.691751	-0.531675	0.843376	1
YDR191W	1.49713	1.10196	1.8923	1.71722	0.780074	0.864716	1
YDR192C	2.58618	3.28005	1.8923	0.576913	-0.793574	0.661166	1
YDR194C	6.37879	6.04141	6.71617	1.11169	0.152755	0.992897	1
YDR194W-A	1.02406	1.10196	0.946152	0.858609	-0.219926	1	1
YDR195W	30.3971	28.5476	32.2466	1.12957	0.175773	0.667592	1
YDR196C	6.28016	4.9911	7.56922	1.51654	0.600787	0.50233	1
YDR197W	21.8981	17.0868	26.7093	1.56315	0.644458	0.150864	0.578553
YDR198C	8.09127	7.71372	8.46882	1.09789	0.134735	0.942307	1
YDR200C	3.36851	4.39492	2.3421	0.532911	-0.908033	0.488469	0.99064
YDR201W	2.54527	2.74844	2.3421	0.852157	-0.230809	1	1
YDR202C	31.0358	31.3606	30.7109	0.979283	-0.0302027	1	1
YDR204W	10.7338	5.52271	15.9449	2.88716	1.52965	0.0171676	0.135717
YDR205W	3.74687	3.30588	4.18786	1.26679	0.341178	0.868022	1
YDR206W	8.43597	12.7306	4.1413	0.325302	-1.62015	0.0566055	0.310421
YDR207C	2.74528	1.6594	3.83116	2.30877	1.20712	0.424086	0.953207
YDR208W	9.75867	7.71372	11.8036	1.53021	0.613733	0.366429	0.903144
YDR210W	1.52041	1.10196	1.93886	1.75946	0.815137	0.866383	1
YDR211W	15.3994	13.768	17.0307	1.23698	0.306819	0.602823	1
YDR212W	5.67045	6.06723	5.27367	0.869205	-0.202232	0.904604	1
YDR213W	33.1506	11.5641	54.7372	4.73336	2.24287	4.35e-08	2.14e-06
YDR214W	28.6094	24.2431	32.9757	1.36021	0.443828	0.276102	0.803874
YDR216W	1.27223	1.10196	1.44251	1.30904	0.388506	1	1
YDR217C	3.62396	4.95236	2.29555	0.463526	-1.10928	0.376428	0.910986
YDR218C	7.24468	7.72663	6.76273	0.87525	-0.192234	0.854939	1
YDR219C	1.29632	1.64648	0.946152	0.574651	-0.799243	0.881361	1
YDR221W	68.767	58.3522	79.1817	1.35696	0.440381	0.124482	0.515138
YDR222W	82.7276	75.4003	90.055	1.19436	0.256236	0.363282	0.902308
YDR223W	156.13	199.948	112.313	0.561711	-0.832099	0.00058446	0.0100027
YDR224C	1.97747	1.6594	2.29555	1.38337	0.468182	0.918215	1
YDR225W	4.19021	3.29297	5.08745	1.54495	0.627557	0.594062	1
YDR226W	4.26414	6.09306	2.43521	0.39967	-1.32312	0.19364	0.668878
YDR227W	1.29632	1.64648	0.946152	0.574651	-0.799243	0.880665	1
YDR228C	3.94532	5.54854	2.3421	0.422112	-1.2443	0.275886	0.803874
YDR229W	12.2237	12.1474	12.3	1.01256	0.0180111	1	1
YDR231C	2.71635	2.19101	3.2417	1.47955	0.565159	0.779903	1
YDR232W	3.35089	3.86331	2.83846	0.734721	-0.444732	0.819585	1
YDR233C	17.1142	14.3126	19.9158	1.39149	0.476629	0.364438	0.902308
YDR234W	6.51387	8.29698	4.73076	0.570179	-0.810513	0.337285	0.87991
YDR235W	19.6771	28.0935	11.2607	0.40083	-1.31894	0.00456085	0.0502553
YDR236C	17.1359	11.5641	22.7077	1.96363	0.973524	0.0547107	0.303886
YDR237W	6.35396	9.37311	3.33481	0.355785	-1.49092	0.0679639	0.349878
YDR238C	21.9685	22.6095	21.3274	0.943294	-0.0842201	0.864547	1
YDR239C	2.31392	2.73553	1.8923	0.691751	-0.531675	0.847017	1
YDR240C	10.0685	12.6144	7.52267	0.596354	-0.745758	0.252435	0.769503
YDR242W	190.971	223.997	157.944	0.705119	-0.504061	0.0336396	0.216233
YDR243C	33.8926	34.0962	33.6891	0.98806	-0.0173299	1	1
YDR244W	3.2898	2.74844	3.83116	1.39394	0.479169	0.827862	1
YDR245W	8.32753	11.0712	5.58381	0.504352	-0.987497	0.183026	0.643944
YDR246W	20.3414	23.6986	16.9842	0.716675	-0.480608	0.310367	0.849438
YDR246W-A	28.0369	10.488	45.5858	4.34648	2.11985	1.11e-06	3.95e-05
YDR247W	1.24896	1.10196	1.39595	1.26679	0.341178	1	1
YDR248C	2.86099	3.87623	1.84575	0.476172	-1.07045	0.483555	0.987559
YDR249C	1.82321	2.20392	1.44251	0.654519	-0.611494	0.866267	1
YDR251W	7.4021	11.0196	3.78461	0.343444	-1.54185	0.0521292	0.295032
YDR252W	1.29632	1.64648	0.946152	0.574651	-0.799243	0.878404	1
YDR253C	145.02	164.543	125.497	0.762699	-0.390814	0.112108	0.480302
YDR254W	86.2509	102.859	69.6428	0.677072	-0.562619	0.0401051	0.246256
YDR255C	169.817	196.487	143.148	0.728536	-0.456927	0.0564569	0.310189
YDR256C	301.338	357.762	244.913	0.684569	-0.546731	0.0126866	0.110025
YDR257C	5.61582	4.96527	6.26638	1.26204	0.335758	0.831751	1
YDR258C	4.64566	2.76135	6.52996	2.36477	1.2417	0.2125	0.701343
YDR259C	1.02406	1.10196	0.946152	0.858609	-0.219926	1	1
YDR260C	17.9408	16.5552	19.3263	1.16738	0.223279	0.682385	1
YDR261C	34.6332	19.2907	49.9756	2.59065	1.37332	0.000540515	0.00937524
YDR262W	4.1894	2.74844	5.63036	2.04856	1.03461	0.336656	0.879819
YDR263C	9.99164	8.81567	11.1676	1.26679	0.341178	0.626161	1
YDR264C	4.1565	4.97819	3.33481	0.669885	-0.578016	0.66234	1
YDR265W	47.2036	50.6514	43.7558	0.863861	-0.211128	0.522269	1
YDR266C	4.51548	3.8504	5.18056	1.34546	0.4281	0.770872	1
YDR267C	5.42954	6.62467	4.23441	0.639188	-0.645688	0.524467	1
YDR268W	44.8666	32.5143	57.2189	1.75981	0.81542	0.032027	0.210102
YDR270W	15.1873	27.5361	2.83846	0.103081	-3.27814	1.21e-07	5.26e-06
YDR272W	7.91447	4.38201	11.4469	2.61226	1.3853	0.0606086	0.325556
YDR273W	11.9731	4.43366	19.5125	4.40099	2.13783	0.000646006	0.0109396
YDR275W	3.01835	2.74844	3.28826	1.19641	0.258709	0.990241	1
YDR276C	12.9426	13.2752	12.6101	0.949903	-0.0741478	1	1
YDR277C	64.7215	47.748	81.695	1.71096	0.774807	0.0179797	0.139734
YDR279W	3.93961	1.6594	6.21982	3.74825	1.90622	0.0964582	0.437427
YDR280W	5.53954	4.95236	6.12671	1.23713	0.306997	0.818004	1
YDR281C	12.7568	11.5383	13.9753	1.21121	0.276445	0.751774	1
YDR282C	1.30277	1.6594	0.946152	0.570179	-0.810513	0.879274	1
YDR283C	4.29704	3.86331	4.73076	1.22453	0.292234	0.89387	1
YDR284C	17.9294	13.1977	22.6611	1.71705	0.779933	0.111549	0.478896
YDR285W	6.76751	4.92653	8.60848	1.74737	0.805185	0.351159	0.892885
YDR286C	2.26575	1.64648	2.88501	1.75223	0.80919	0.71939	1
YDR287W	7.83328	7.10463	8.56193	1.20512	0.269176	0.828807	1
YDR288W	6.78284	6.58593	6.97976	1.0598	0.0837899	1	1
YDR289C	3.7396	2.74844	4.73076	1.72125	0.783459	0.534772	1
YDR291W	16.7698	14.8958	18.6437	1.25161	0.323783	0.516684	1
YDR292C	6.59985	4.42075	8.77896	1.98585	0.989758	0.202403	0.678365
YDR293C	3.01754	2.20392	3.83116	1.73834	0.797712	0.623112	1
YDR294C	13.622	15.4403	11.8036	0.764467	-0.387474	0.524282	1
YDR295C	1.47386	1.10196	1.84575	1.67497	0.744137	0.865702	1
YDR296W	5.49944	4.96527	6.03361	1.21516	0.281147	0.824906	1
YDR297W	1.24896	1.10196	1.39595	1.26679	0.341178	1	1
YDR298C	3.49788	2.76135	4.23441	1.53345	0.616784	0.672115	1
YDR299W	9.94992	13.8197	6.08016	0.439964	-1.18454	0.0765309	0.374062
YDR300C	4.32348	7.7008	0.946152	0.122864	-3.02486	0.0105286	0.0940996
YDR301W	5.11382	5.49688	4.73076	0.860626	-0.216541	0.919272	1
YDR302W	4.3845	4.39492	4.37407	0.995255	-0.00686181	1	1
YDR303C	1.99429	1.64648	2.3421	1.42249	0.508418	0.920766	1
YDR304C	35.3528	34.7053	36.0003	1.03732	0.0528563	0.940553	1
YDR305C	10.969	7.15628	14.7817	2.06556	1.04654	0.10512	0.463286
YDR306C	6.32752	5.53562	7.11942	1.28611	0.363014	0.736728	1
YDR307W	40.4814	36.3388	44.6239	1.22799	0.296305	0.368783	0.906115
YDR308C	4.93548	5.49688	4.37407	0.795736	-0.329637	0.788267	1
YDR309C	3.30582	2.19101	4.42062	2.01762	1.01266	0.4954	0.995671
YDR310C	8.90489	5.5098	12.3	2.23238	1.15859	0.102679	0.455055
YDR311W	4.43912	5.49688	3.38136	0.615142	-0.701008	0.517756	1
YDR312W	1.02406	1.10196	0.946152	0.858609	-0.219926	1	1
YDR313C	1.24896	1.10196	1.39595	1.26679	0.341178	1	1
YDR314C	6.70178	1.64648	11.7571	7.14072	2.83607	0.00218052	0.0285196
YDR315C	4.92357	2.77427	7.07287	2.54945	1.35019	0.166029	0.60464
YDR316W	1.76939	1.64648	1.8923	1.1493	0.200757	1	1
YDR317W	95.3104	130.083	60.538	0.46538	-1.10352	5.14e-05	0.00121544
YDR318W	122.627	113.878	131.376	1.15365	0.206202	0.428839	0.956223
YDR319C	21.5863	15.9203	27.2522	1.71179	0.775505	0.130344	0.529189
YDR320C	21.3133	13.2493	29.3773	2.21726	1.14878	0.0160326	0.129155
YDR320C-A	12.2028	15.4403	8.96517	0.580633	-0.784302	0.210758	0.698502
YDR321W	3.35734	3.87623	2.83846	0.732273	-0.449546	0.815383	1
YDR322C-A	3.67697	4.96527	2.38866	0.481073	-1.05567	0.371982	0.907844
YDR322W	3.04808	2.76135	3.33481	1.20767	0.272228	0.989845	1
YDR323C	5.5211	3.87623	7.16597	1.8487	0.88651	0.360427	0.90129
YDR324C	9.2085	7.15628	11.2607	1.57354	0.654018	0.358545	0.898456
YDR325W	8.61642	8.76402	8.46882	0.966316	-0.0494326	1	1
YDR326C	3.53879	3.29297	3.78461	1.1493	0.200757	1	1
YDR328C	5.22072	4.40784	6.03361	1.36884	0.452949	0.686951	1
YDR329C	4.10659	4.38201	3.83116	0.874293	-0.193811	0.959771	1
YDR330W	1.76939	1.64648	1.8923	1.1493	0.200757	1	1
YDR331W	6.36123	9.93055	2.7919	0.281143	-1.83062	0.029911	0.200288
YDR332W	38.4555	42.9118	33.9992	0.792303	-0.335876	0.373253	0.907844
YDR333C	5.40291	6.02849	4.77732	0.792456	-0.335597	0.779625	1
YDR334W	11.3048	10.4492	12.1603	1.16375	0.218783	0.769278	1
YDR335W	5.67698	4.42075	6.9332	1.56833	0.649231	0.463895	0.96921
YDR336W	12.1394	9.37311	14.9057	1.59026	0.669261	0.258727	0.777723
YDR337W	3.0618	3.3317	2.7919	0.837981	-0.255011	1	1
YDR338C	2.19511	1.10196	3.28826	2.98401	1.57725	0.342221	0.883368
YDR339C	4.2673	3.8504	4.68421	1.21655	0.282796	0.896314	1
YDR341C	6.38215	6.63758	6.12671	0.923034	-0.115544	1	1
YDR342C	1.02406	1.10196	0.946152	0.858609	-0.219926	1	1
YDR343C	2.49065	1.64648	3.33481	2.02542	1.01822	0.564807	1
YDR345C	7.27131	8.3228	6.21982	0.747323	-0.420196	0.70929	1
YDR346C	15.6274	13.1848	18.07	1.37052	0.454724	0.422233	0.953207
YDR347W	15.2837	15.972	14.5955	0.913823	-0.130014	0.869415	1
YDR348C	2.17183	1.10196	3.2417	2.94176	1.55668	0.371787	0.907844
YDR349C	11.2926	12.6273	9.95788	0.788597	-0.34264	0.598515	1
YDR350C	2.59183	2.74844	2.43521	0.886034	-0.174567	1	1
YDR351W	2.27301	2.20392	2.3421	1.0627	0.0877342	1	1
YDR352W	23.363	12.1216	34.6044	2.85478	1.51338	0.000774605	0.0126192
YDR353W	32.5916	38.1015	27.0817	0.710778	-0.492529	0.196288	0.671847
YDR354W	5.68417	6.63758	4.73076	0.712724	-0.488585	0.651564	1
YDR356W	1.99349	1.10196	2.88501	2.61807	1.38851	0.495208	0.995671
YDR357C	17.2837	17.0868	17.4805	1.02304	0.0328655	1	1
YDR358W	14.287	13.2493	15.3247	1.15664	0.209934	0.780776	1
YDR359C	39.8251	49.6527	29.9976	0.604147	-0.727028	0.0416759	0.252528
YDR361C	9.30006	4.40784	14.1923	3.21978	1.68696	0.0143224	0.119694
YDR362C	27.667	44.0267	11.3073	0.256828	-1.96113	3.67e-06	0.000118789
YDR363W	2.07139	2.20392	1.93886	0.879732	-0.184863	1	1
YDR363W-A	22.943	20.976	24.9101	1.18755	0.247994	0.584461	1
YDR364C	4.73721	6.09306	3.38136	0.554954	-0.849561	0.399221	0.930585
YDR365C	7.17802	5.48397	8.87206	1.61782	0.694049	0.53105	1
YDR366C	6.24949	6.01558	6.48341	1.07777	0.108048	0.995206	1
YDR367W	5.4368	7.18211	3.6915	0.513986	-0.960199	0.406338	0.933654
YDR368W	35.062	45.1674	24.9567	0.552537	-0.855858	0.0185424	0.142899
YDR369C	7.67692	5.53562	9.81822	1.77364	0.826715	0.264838	0.788083
YDR370C	3.3268	3.31879	3.33481	1.00483	0.00694697	1	1
YDR371W	8.33298	13.7809	2.88501	0.209348	-2.25603	0.0024354	0.0309034
YDR372C	9.01824	10.5138	7.52267	0.715503	-0.48297	0.551936	1
YDR373W	6.15241	7.71372	4.5911	0.595187	-0.748586	0.424545	0.953226
YDR374C	1.58149	2.21683	0.946152	0.426804	-1.22835	0.620174	1
YDR374W-A	1.27223	1.10196	1.44251	1.30904	0.388506	1	1
YDR375C	40.7273	40.6305	40.8242	1.00477	0.00686374	1	1
YDR376W	4.68259	4.9911	4.37407	0.876374	-0.190381	0.946389	1
YDR377W	3.28254	2.19101	4.37407	1.99638	0.997383	0.493437	0.993943
YDR378C	10.2286	9.95637	10.5008	1.05468	0.0768049	1	1
YDR379C-A	2.09547	2.74844	1.44251	0.524845	-0.930037	0.633902	1
YDR379W	11.7577	15.9461	7.56922	0.474674	-1.07499	0.0722093	0.36189
YDR380W	220.289	244.74	195.837	0.800183	-0.321598	0.167356	0.608144
YDR381C-A	11.9488	7.13045	16.7672	2.35149	1.23357	0.0421539	0.253989
YDR381W	8.31052	8.24533	8.37571	1.01581	0.022635	1	1
YDR382W	6.59494	7.15628	6.03361	0.843121	-0.246189	0.871511	1
YDR383C	151.944	149.077	154.812	1.03847	0.0544601	0.823879	1
YDR384C	5.09936	8.80276	1.39595	0.158581	-2.65671	0.00823445	0.0782699
YDR385W	6.32106	5.52271	7.11942	1.28912	0.366383	0.749837	1
YDR386W	2.25619	2.21683	2.29555	1.03551	0.0503407	1	1
YDR387C	6.36278	6.59884	6.12671	0.928453	-0.1071	1	1
YDR388W	14.6686	8.33572	21.0016	2.51947	1.33312	0.0135482	0.115276
YDR389W	1.97102	1.64648	2.29555	1.39421	0.479453	0.917685	1
YDR390C	6.42151	4.42075	8.42226	1.90517	0.929917	0.281103	0.810438
YDR391C	1.29632	1.64648	0.946152	0.574651	-0.799243	0.884814	1
YDR392W	4.25197	2.19101	6.31293	2.88129	1.52672	0.263711	0.786438
YDR393W	53.7226	46.8914	60.5538	1.29136	0.368894	0.249598	0.766496
YDR394W	7.18367	4.95236	9.41497	1.90111	0.92684	0.242673	0.752942
YDR395W	11.4768	14.9346	8.01902	0.536944	-0.897157	0.144966	0.566054
YDR397C	8.47378	7.76537	9.1822	1.18246	0.241786	0.777531	1
YDR398W	7.99164	3.28005	12.7032	3.87287	1.9534	0.00893773	0.083718
YDR399W	10.5803	8.27115	12.8894	1.55836	0.64003	0.351325	0.892885
YDR400W	4.19014	4.95236	3.42792	0.692179	-0.530784	0.657772	1
YDR402C	35.2556	37.9853	32.5259	0.856275	-0.223854	0.559101	1
YDR403W	13.0983	18.7204	7.47611	0.399356	-1.32425	0.0202107	0.15229
YDR404C	7.28813	8.30989	6.26638	0.754086	-0.407198	0.635109	1
YDR405W	2.59909	3.30588	1.8923	0.572406	-0.804889	0.656005	1
YDR406W	64.985	52.4012	77.5688	1.48029	0.565876	0.0527233	0.297088
YDR407C	6.80141	6.08015	7.52267	1.23725	0.307138	0.772729	1
YDR408C	25.3205	20.3798	30.2611	1.48486	0.570327	0.158239	0.592706
YDR409W	80.9289	112.503	49.3547	0.438696	-1.18871	2.83e-05	0.000721072
YDR410C	17.7969	15.4145	20.1793	1.30911	0.388589	0.441522	0.959231
YDR411C	8.98912	14.2867	3.6915	0.258387	-1.9524	0.00628882	0.0633311
YDR412W	6.17979	4.43366	7.92591	1.78767	0.838078	0.321178	0.861517
YDR414C	19.3373	15.9203	22.7542	1.42926	0.515266	0.291603	0.825679
YDR415C	13.8799	7.20793	20.5518	2.85127	1.51161	0.0173205	0.136423
YDR416W	33.1089	18.2275	47.9902	2.63284	1.39662	0.000266918	0.00508171
YDR418W	10.7322	10.5138	10.9506	1.04154	0.0587223	1	1
YDR419W	16.0168	20.354	11.6797	0.57383	-0.801306	0.0996638	0.446924
YDR420W	2.00075	1.6594	2.3421	1.41142	0.497147	0.915058	1
YDR421W	35.4404	31.9181	38.9627	1.22071	0.287721	0.450151	0.960268
YDR422C	3.38788	4.43366	2.3421	0.528255	-0.920694	0.505258	1
YDR423C	4.4914	3.30588	5.67691	1.71722	0.780074	0.491242	0.993335
YDR424C	22.7294	19.9127	25.5461	1.2829	0.359412	0.42941	0.956223
YDR425W	14.116	6.06723	22.1648	3.65319	1.86916	0.000862353	0.0137358
YDR427W	47.2422	58.3909	36.0935	0.618135	-0.694007	0.0309317	0.205413
YDR428C	169.082	142.932	195.233	1.36591	0.449866	0.0562238	0.309761
YDR429C	20.4344	13.1977	27.6712	2.09667	1.0681	0.0230863	0.167102
YDR430C	3.80714	3.87623	3.73806	0.964354	-0.052365	1	1
YDR432W	2.01676	1.10196	2.93157	2.66032	1.4116	0.497827	0.998397
YDR434W	29.0951	33.5129	24.6773	0.736353	-0.441531	0.293204	0.826805
YDR435C	3.49223	3.29297	3.6915	1.12103	0.164821	1	1
YDR436W	11.1924	10.488	11.8967	1.13432	0.181829	0.846669	1
YDR437W	6.73231	8.28406	5.18056	0.625365	-0.67723	0.423757	0.953207
YDR438W	27.7874	36.2484	19.3263	0.533162	-0.907354	0.024531	0.174621
YDR439W	8.38035	8.24533	8.51537	1.03275	0.0464931	1	1
YDR440W	5.70416	4.38201	7.02631	1.60344	0.681174	0.470562	0.975175
YDR441C	10.6542	10.9938	10.3146	0.93822	-0.0920024	0.979291	1
YDR443C	4.05122	7.15628	0.946152	0.132213	-2.91907	0.0155514	0.12732
YDR444W	1.79348	2.19101	1.39595	0.637128	-0.650344	0.862242	1
YDR446W	54.2932	46.1403	62.4461	1.3534	0.436585	0.181317	0.641722
YDR447C	2.612	3.3317	1.8923	0.567969	-0.816116	0.656429	1
YDR448W	41.2868	30.2716	52.302	1.72776	0.7889	0.0214371	0.157835
YDR449C	6.78204	6.04141	7.52267	1.24518	0.316359	0.781058	1
YDR450W	9.87277	8.8415	10.904	1.23328	0.302498	0.702444	1
YDR451C	30.8302	26.9786	34.6818	1.28553	0.36236	0.356576	0.897028
YDR452W	98.3671	25.8379	170.896	6.61416	2.72556	2.69e-20	6.92e-18
YDR453C	15.3182	16.4907	14.1457	0.857803	-0.221281	0.715995	1
YDR454C	10.9811	12.7177	9.24449	0.726898	-0.460175	0.491651	0.993335
YDR456W	5.60534	6.57302	4.63765	0.705559	-0.50316	0.636168	1
YDR457W	4.4593	6.08015	2.83846	0.46684	-1.099	0.274966	0.803874
YDR458C	10.2254	12.1216	8.32916	0.687136	-0.541332	0.448608	0.960268
YDR459C	6.51132	8.24533	4.77732	0.579397	-0.787376	0.351624	0.892935
YDR460W	1.47386	1.10196	1.84575	1.67497	0.744137	0.859545	1
YDR461C-A	1.02406	1.10196	0.946152	0.858609	-0.219926	1	1
YDR461W	1.30277	1.6594	0.946152	0.570179	-0.810513	0.889047	1
YDR462W	2.4971	1.6594	3.33481	2.00965	1.00695	0.580759	1
YDR463W	1.74612	1.64648	1.84575	1.12103	0.164821	1	1
YDR464W	35.9479	34.0962	37.7995	1.10862	0.148759	0.725153	1
YDR465C	19.9983	19.7707	20.2259	1.02302	0.0328392	1	1
YDR466W	64.0435	71.0699	57.017	0.802266	-0.317847	0.314333	0.851676
YDR468C	34.7413	36.1968	33.2858	0.919579	-0.120954	0.779171	1
YDR469W	7.85345	7.68789	8.01902	1.04307	0.0608381	1	1
YDR470C	46.5763	43.4564	49.6963	1.14359	0.19357	0.586679	1
YDR471W	6.06482	4.42075	7.70888	1.74379	0.80223	0.387814	0.920615
YDR472W	6.84958	7.16919	6.52996	0.910836	-0.134737	0.987109	1
YDR473C	7.39255	5.5098	9.27531	1.68342	0.751396	0.313918	0.851293
YDR475C	81.6968	76.0998	87.2939	1.1471	0.197988	0.465943	0.970767
YDR476C	25.7852	24.1785	27.3919	1.1329	0.18002	0.707104	1
YDR477W	6.58922	9.34729	3.83116	0.409869	-1.28676	0.100052	0.448042
YDR478W	45.6961	43.4951	47.8971	1.10121	0.139085	0.72182	1
YDR479C	137.493	150.607	124.38	0.825859	-0.276033	0.259454	0.779452
YDR480W	29.754	43.0668	16.4413	0.381762	-1.38925	0.000533391	0.00935713
YDR481C	10.5563	6.06723	15.0453	2.47977	1.31021	0.0325423	0.211953
YDR482C	2.81592	2.20392	3.42792	1.55537	0.637262	0.78145	1
YDR483W	6.92748	8.27115	5.58381	0.675094	-0.566839	0.537398	1
YDR484W	6.05688	6.08015	6.03361	0.992346	-0.0110855	1	1
YDR485C	4.90184	5.52271	4.28096	0.775156	-0.367441	0.779938	1
YDR486C	11.1056	6.08015	16.1311	2.65309	1.40767	0.025003	0.176807
YDR487C	7.44792	8.81567	6.08016	0.689699	-0.535962	0.529931	1
YDR488C	1.49713	1.10196	1.8923	1.71722	0.780074	0.866324	1
YDR489W	52.6806	45.7378	59.6233	1.30359	0.382491	0.253376	0.770911
YDR490C	121.743	114.033	129.452	1.13521	0.182958	0.454597	0.964621
YDR492W	2.21838	1.10196	3.33481	3.02626	1.59753	0.375398	0.910549
YDR493W	7.0985	3.29297	10.904	3.31131	1.7274	0.0323426	0.21108
YDR494W	14.4581	17.1127	11.8036	0.68976	-0.535833	0.328681	0.867754
YDR495C	7.198	9.30855	5.08745	0.546536	-0.871612	0.259941	0.780188
YDR496C	4.62231	4.42075	4.82387	1.09119	0.1259	1	1
YDR497C	6.02062	7.71372	4.32752	0.561016	-0.833887	0.326774	0.86746
YDR498C	10.0253	8.78985	11.2607	1.28111	0.357389	0.625182	1
YDR499W	23.5838	25.9025	21.2652	0.820969	-0.2846	0.553457	1
YDR500C	4.93157	5.53562	4.32752	0.781758	-0.355206	0.77604	1
YDR501W	69.5584	83.5423	55.5745	0.665226	-0.588084	0.0475603	0.27722
YDR502C	21.8896	39.0485	4.73076	0.121151	-3.04512	5.75e-08	2.78e-06
YDR503C	11.0768	4.95236	17.2012	3.47334	1.79632	0.00437407	0.0488666
YDR504C	16.1359	11.0067	21.2652	1.93202	0.950112	0.0615941	0.328655
YDR505C	7.52737	6.58593	8.46882	1.2859	0.362773	0.694028	1
YDR506C	39.0654	34.2511	43.8797	1.28112	0.357402	0.313774	0.851293
YDR507C	2.24893	1.6594	2.83846	1.71054	0.774449	0.718378	1
YDR508C	13.7296	16.5552	10.904	0.658646	-0.602424	0.286367	0.817919
YDR510W	9.0317	9.90472	8.15868	0.823716	-0.279781	0.71584	1
YDR511W	33.5938	33.033	34.1546	1.03396	0.0481737	0.96069	1
YDR512C	34.9048	32.553	37.2566	1.14449	0.194707	0.616231	1
YDR513W	1.99429	1.64648	2.3421	1.42249	0.508418	0.917704	1
YDR514C	3.35815	4.42075	2.29555	0.519267	-0.945451	0.487232	0.990088
YDR515W	1.02406	1.10196	0.946152	0.858609	-0.219926	1	1
YDR516C	18.7904	15.959	21.6218	1.35483	0.438116	0.362793	0.902308
YDR517W	6.8263	7.16919	6.48341	0.904343	-0.145059	0.987282	1
YDR518W	7.48001	12.1216	2.83846	0.234166	-2.0944	0.00690584	0.067846
YDR519W	12.0501	17.0739	7.02631	0.411523	-1.28095	0.0377562	0.236804
YDR520C	24.5097	32.9813	16.038	0.486277	-1.04015	0.0146195	0.121546
YDR522C	57.8571	62.2026	53.5117	0.860281	-0.21712	0.512793	1
YDR523C	1.30277	1.6594	0.946152	0.570179	-0.810513	0.880816	1
YDR524C	5.79007	8.24533	3.33481	0.404449	-1.30597	0.139696	0.552858
YDR524C-B	7.72502	8.28406	7.16597	0.865031	-0.209176	0.84905	1
YDR524W-C	6132.77	7650.85	4614.69	0.60316	-0.729387	0.00016356	0.00330978
YDR525W-A	4.04805	3.31879	4.77732	1.43947	0.525543	0.728703	1
YDR527W	28.2121	18.8108	37.6133	1.99956	0.999684	0.0112574	0.0998375
YDR528W	2.47383	1.6594	3.28826	1.9816	0.986665	0.568205	1
YDR529C	2.74609	2.20392	3.28826	1.492	0.577252	0.773468	1
YDR530C	5.35319	2.19101	8.51537	3.88651	1.95848	0.0378503	0.237163
YDR531W	3.91869	4.95236	2.88501	0.582553	-0.779539	0.509635	1
YDR532C	57.7881	41.8228	73.7533	1.76347	0.818419	0.00870323	0.081879
YDR533C	27.3612	23.6857	31.0368	1.31036	0.389966	0.344574	0.886224
YDR534C	1.02406	1.10196	0.946152	0.858609	-0.219926	1	1
YDR536W	89.898	88.1438	91.6522	1.0398	0.0563098	0.819493	1
YDR538W	4.41504	4.95236	3.87772	0.783004	-0.352909	0.795409	1
YDR539W	2.35656	2.77427	1.93886	0.698872	-0.516899	0.845574	1
YDR540C	9.22848	17.061	1.39595	0.0818212	-3.61138	1.24e-05	0.000350429
YDR541C	3.94277	5.49688	2.38866	0.434548	-1.20241	0.292004	0.825679
YDR542W	1.02406	1.10196	0.946152	0.858609	-0.219926	1	1
YDR545W	1.02406	1.10196	0.946152	0.858609	-0.219926	1	1
YEL001C	24.1091	25.2934	22.9247	0.90635	-0.14186	0.798932	1
YEL002C	13.2687	16.0365	10.5008	0.654804	-0.610864	0.282549	0.811985
YEL003W	6.44149	8.24533	4.63765	0.562459	-0.830181	0.355666	0.896919
YEL004W	24.0077	31.8535	16.162	0.507384	-0.978851	0.0390283	0.241806
YEL005C	7.83346	9.94346	5.72347	0.575601	-0.796858	0.290952	0.825679
YEL006W	1.30277	1.6594	0.946152	0.570179	-0.810513	0.880784	1
YEL007W	3.81024	3.29297	4.32752	1.31417	0.394152	0.863188	1
YEL009C	4.58221	4.43366	4.73076	1.06701	0.0935734	1	1
YEL011W	125.083	201.478	48.6878	0.241654	-2.04899	1.87e-14	2.27e-12
YEL012W	1.86021	2.77427	0.946152	0.341046	-1.55196	0.428962	0.956223
YEL013W	2.07785	2.21683	1.93886	0.874608	-0.193292	1	1
YEL015W	6.2647	4.91362	7.61577	1.54993	0.632204	0.5155	1
YEL016C	79.1227	78.3037	79.9417	1.02092	0.0298678	0.903989	1
YEL017C-A	8.33299	7.7008	8.96517	1.16419	0.219322	0.844053	1
YEL017W	50.6711	66.0401	35.302	0.534555	-0.90359	0.00580442	0.0600505
YEL018W	5.82781	4.93945	6.71617	1.3597	0.44329	0.710643	1
YEL019C	1.27223	1.10196	1.44251	1.30904	0.388506	1	1
YEL020C	3.16454	1.10196	5.22712	4.74347	2.24594	0.101293	0.452027
YEL020W-A	4.18779	1.6594	6.71617	4.04736	2.01698	0.0651798	0.341279
YEL021W	53.3493	1.10196	105.597	95.8263	6.58235	1.51e-12	1.57e-10
YEL022W	33.0069	4.42075	61.593	13.9327	3.8004	1.96e-15	2.74e-13
YEL023C	3.56287	3.83749	3.28826	0.856877	-0.222839	0.98356	1
YEL024W	1.58149	2.21683	0.946152	0.426804	-1.22835	0.615641	1
YEL025C	2.3871	3.3317	1.44251	0.432963	-1.20768	0.458629	0.96528
YEL026W	4.32112	4.40784	4.23441	0.960655	-0.0579104	1	1
YEL027W	8.81352	11.0971	6.52996	0.58844	-0.765033	0.425289	0.953898
YEL029C	18.951	12.6661	25.236	1.99241	0.994512	0.0429221	0.257893
YEL030W	13.7136	11.0325	16.3947	1.48604	0.571471	0.315587	0.852019
YEL031W	4.9091	6.08015	3.73806	0.614797	-0.701818	0.514282	1
YEL032W	13.8476	11.5641	16.1311	1.39493	0.480194	0.415902	0.945856
YEL033W	2.27301	2.20392	2.3421	1.0627	0.0877342	1	1
YEL034W	11.1457	6.06723	16.2243	2.67408	1.41904	0.0284129	0.194778
YEL035C	4.39022	2.20392	6.57651	2.98401	1.57725	0.124773	0.51551
YEL036C	12.0381	3.8504	20.2259	5.25293	2.39312	0.000168848	0.00339544
YEL037C	5.91708	3.31879	8.51537	2.56581	1.35941	0.115301	0.487813
YEL038W	1.75257	1.6594	1.84575	1.1123	0.15355	1	1
YEL039C	3.19508	1.6594	4.73076	2.85089	1.51141	0.265687	0.788122
YEL040W	8.239	8.81567	7.66233	0.869171	-0.202288	0.846963	1
YEL041W	90.9718	53.996	127.948	2.36958	1.24463	1.02e-05	0.000291656
YEL042W	7.27603	8.82859	5.72347	0.648288	-0.625293	0.426971	0.955339
YEL043W	3.31079	3.87623	2.74535	0.708253	-0.497663	0.820263	1
YEL044W	9.33787	5.52271	13.153	2.38163	1.25195	0.0656528	0.342359
YEL046C	5.72508	7.16919	4.28096	0.597133	-0.743875	0.431236	0.956223
YEL047C	6.59568	9.3602	3.83116	0.409304	-1.28876	0.0989171	0.444505
YEL048C	3.11307	3.83749	2.38866	0.622454	-0.683962	0.655262	1
YEL049W	6.57321	9.90472	3.2417	0.327289	-1.61136	0.0495441	0.285009
YEL050C	3.38708	3.88914	2.88501	0.741812	-0.430874	0.82287	1
YEL051W	14.0163	9.37311	18.6595	1.99074	0.993308	0.0741237	0.366912
YEL052W	8.55472	9.94346	7.16597	0.720672	-0.472585	0.564987	1
YEL053C	6.76676	8.80276	4.73076	0.537418	-0.895884	0.281973	0.811128
YEL054C	11.7563	11.6158	11.8967	1.02419	0.0344812	1	1
YEL055C	86.2917	79.4573	93.1262	1.17203	0.229007	0.413287	0.943086
YEL056W	141.379	110.637	172.122	1.55573	0.637593	0.00908298	0.0843396
YEL057C	59.6189	44.1042	75.1335	1.70355	0.768541	0.00983679	0.0898638
YEL058W	14.638	9.3602	19.9158	2.12771	1.0893	0.0504533	0.287076
YEL059C-A	2.30274	2.21683	2.38866	1.07751	0.107701	1	1
YEL060C	29.4254	41.9132	16.9376	0.404112	-1.30717	0.00111479	0.016683
YEL061C	3.52116	2.76135	4.28096	1.55031	0.632559	0.677822	1
YEL062W	2.92517	4.40784	1.44251	0.327259	-1.61149	0.22094	0.717264
YEL063C	5.21029	6.09306	4.32752	0.710237	-0.493627	0.652558	1
YEL064C	3.6288	3.87623	3.38136	0.872334	-0.197048	0.982714	1
YEL065W	8.27681	9.93055	6.62307	0.666939	-0.584374	0.438138	0.959231
YEL066W	6.66732	7.20793	6.12671	0.849996	-0.234472	0.870196	1
YEL067C	53.7062	52.272	55.1404	1.05487	0.0770707	0.836438	1
YEL069C	4.14285	2.74844	5.53725	2.01469	1.01056	0.344009	0.885124
YEL070W	1.24896	1.10196	1.39595	1.26679	0.341178	1	1
YEL071W	9.60367	12.1345	7.07287	0.582874	-0.778744	0.253046	0.770629
YEL072W	1.24896	1.10196	1.39595	1.26679	0.341178	1	1
YEL073C	2.04811	2.20392	1.8923	0.858609	-0.219926	1	1
YEL075C	1.02406	1.10196	0.946152	0.858609	-0.219926	1	1
YEL076C	1.02406	1.10196	0.946152	0.858609	-0.219926	1	1
YEL076C-A	1.02406	1.10196	0.946152	0.858609	-0.219926	1	1
YEL077C	1.02406	1.10196	0.946152	0.858609	-0.219926	1	1
YER001W	4.63038	5.52271	3.73806	0.676852	-0.563088	0.653321	1
YER002W	13.5641	12.0828	15.0453	1.24518	0.316359	0.66329	1
YER003C	5.05119	7.71372	2.38866	0.309664	-1.69123	0.0853364	0.402517
YER004W	5.5098	4.93945	6.08016	1.23094	0.29976	0.82334	1
YER005W	141.666	138.277	145.056	1.04903	0.0690509	0.782372	1
YER006W	6.23906	7.7008	4.77732	0.620366	-0.688808	0.415517	0.945856
YER007C-A	9.26467	11.0067	7.52267	0.683464	-0.549064	0.449017	0.960268
YER007W	84.9004	90.309	79.4919	0.880221	-0.184063	0.541868	1
YER008C	13.7922	9.91763	17.6668	1.78135	0.832969	0.162165	0.597975
YER009W	2.27947	2.21683	2.3421	1.05651	0.079306	1	1
YER010C	45.0215	41.8357	48.2072	1.1523	0.204514	0.567938	1
YER011W	1.57504	2.20392	0.946152	0.429305	-1.21993	0.605354	1
YER012W	22.0609	14.3255	29.7963	2.07995	1.05655	0.0345658	0.221104
YER013W	1.79913	1.6594	1.93886	1.16841	0.22455	1	1
YER014C-A	262.445	290.011	234.878	0.809893	-0.304198	0.17173	0.618427
YER014W	2.61672	3.83749	1.39595	0.363767	-1.45891	0.324393	0.86617
YER015W	19.1283	33.5258	4.73076	0.141108	-2.82513	2.86e-07	1.16e-05
YER016W	2.71555	1.64648	3.78461	2.2986	1.20076	0.439269	0.959231
YER017C	3.80149	4.40784	3.19515	0.724879	-0.464188	0.846829	1
YER018C	92.2828	118.661	65.9048	0.555405	-0.848388	0.00281535	0.0347065
YER019C-A	57.4629	56.187	58.7388	1.04542	0.0640775	0.850907	1
YER019W	273.84	288.156	259.524	0.900639	-0.150979	0.505331	1
YER020W	1.82967	2.21683	1.44251	0.650706	-0.619922	0.86305	1
YER021W	7.42539	4.93945	9.91132	2.00657	1.00473	0.18197	0.641982
YER022W	2.13247	3.31879	0.946152	0.285089	-1.81051	0.299462	0.837842
YER023W	5.76127	7.19502	4.32752	0.60146	-0.733459	0.458163	0.96528
YER024W	104.952	99.0343	110.87	1.11951	0.162873	0.546742	1
YER025W	8.27916	13.2235	3.33481	0.252188	-1.98743	0.00768381	0.0742422
YER026C	5.59807	6.01558	5.18056	0.861191	-0.215596	0.923836	1
YER027C	4.98694	2.76135	7.21253	2.61195	1.38513	0.17512	0.625947
YER028C	13.8872	12.1861	15.5882	1.27918	0.355219	0.542152	1
YER029C	1.74531	1.10196	2.38866	2.16765	1.11613	0.655756	1
YER030W	91.0172	76.5152	105.519	1.37906	0.463689	0.106938	0.464685
YER031C	8.79725	10.4751	7.11942	0.679654	-0.557128	0.442122	0.959231
YER032W	5.26808	4.95236	5.58381	1.1275	0.173133	0.949704	1
YER033C	6.15005	4.42075	7.87936	1.78236	0.833787	0.324562	0.866262
YER034W	1.77585	1.6594	1.8923	1.14036	0.189487	1	1
YER035W	7.26951	4.39492	10.1441	2.30814	1.20673	0.125724	0.517287
YER036C	27.4915	27.0949	27.8882	1.02928	0.0416371	0.970624	1
YER037W	212.371	249.379	175.363	0.703202	-0.50799	0.0284281	0.194778
YER038C	35.0064	66.2747	3.73806	0.0564025	-4.1481	0.00120319	0.0175966
YER039C	17.2755	17.6443	16.9068	0.958205	-0.0615936	0.915656	1
YER039C-A	8.78924	7.71372	9.86477	1.27886	0.354859	0.653784	1
YER040W	1.02406	1.10196	0.946152	0.858609	-0.219926	1	1
YER041W	4.6914	2.21683	7.16597	3.23253	1.69266	0.0974141	0.439815
YER042W	5.31383	4.40784	6.21982	1.41108	0.496802	0.682029	1
YER043C	22.1934	16.5294	27.8574	1.68533	0.753027	0.34835	0.890243
YER044C	5.11147	2.20392	8.01902	3.63853	1.86335	0.0579576	0.315312
YER044C-A	12.2478	6.61176	17.8838	2.70485	1.43555	0.0144275	0.12026
YER045C	20.1471	28.6768	11.6174	0.405116	-1.30359	0.00575915	0.0597549
YER046W	6.32032	9.39894	3.2417	0.344901	-1.53575	0.0786875	0.37986
YER047C	3.20389	4.96527	1.44251	0.290519	-1.7833	0.163502	0.600491
YER048C	4.06494	1.64648	6.48341	3.93773	1.97736	0.112297	0.480473
YER048W-A	4.07214	3.86331	4.28096	1.10811	0.148096	1	1
YER049W	8.66552	8.81567	8.51537	0.965935	-0.0500015	1	1
YER050C	2.49145	2.19101	2.7919	1.27426	0.349656	0.959353	1
YER051W	3.87213	4.95236	2.7919	0.563752	-0.826867	0.515695	1
YER052C	8.97397	9.38602	8.56193	0.912199	-0.132579	0.926939	1
YER053C	9.57803	8.8415	10.3146	1.16661	0.22232	0.796381	1
YER053C-A	1.02406	1.10196	0.946152	0.858609	-0.219926	1	1
YER054C	18.7349	9.89181	27.5781	2.78797	1.47922	0.00486309	0.0524187
YER055C	31.0189	28.6897	33.3481	1.16237	0.217073	0.628548	1
YER056C	10.9185	8.85441	12.9826	1.46622	0.552105	0.443101	0.959231
YER056C-A	10.945	11.0325	10.8575	0.984135	-0.0230718	1	1
YER057C	72.6249	83.0365	62.2133	0.749228	-0.416523	0.148893	0.574418
YER058W	4.48413	2.74844	6.21982	2.26304	1.17826	0.270668	0.79735
YER059W	40.1788	30.8161	49.5415	1.60765	0.684953	0.225093	0.724161
YER060W	196.935	160.912	232.957	1.44773	0.533796	0.468135	0.972998
YER060W-A	96.1548	68.2698	124.04	1.8169	0.861482	0.0676039	0.348919
YER061C	1.02406	1.10196	0.946152	0.858609	-0.219926	1	1
YER062C	136.376	52.7778	219.975	4.16794	2.05933	0.0395325	0.244138
YER063W	53.1393	33.5646	72.7141	2.16639	1.1153	0.000429466	0.00769808
YER064C	11.0076	4.39492	17.6202	4.00922	2.00332	0.00210039	0.0276968
YER065C	232.86	254.929	210.791	0.826862	-0.274281	0.309969	0.849438
YER066W	1.27223	1.10196	1.44251	1.30904	0.388506	1	1
YER067W	4.33484	4.97819	3.6915	0.741535	-0.431412	0.791726	1
YER068W	3.37497	4.40784	2.3421	0.53135	-0.912266	0.514902	1
YER069W	3.51315	6.08015	0.946152	0.155613	-2.68396	0.0306291	0.203951
YER070W	12.4862	16.5036	8.46882	0.513151	-0.962545	0.100737	0.45042
YER071C	21.7147	27.4844	15.9449	0.580144	-0.785516	0.0766422	0.374087
YER072W	98.6792	37.4279	159.931	4.27303	2.09526	2.65e-13	2.95e-11
YER073W	5.09619	4.96527	5.22712	1.05273	0.0741418	1	1
YER074W	1.49713	1.10196	1.8923	1.71722	0.780074	0.862588	1
YER074W-A	10.4854	10.4234	10.5473	1.01189	0.0170505	1	1
YER075C	12.3851	13.8197	10.9506	0.79239	-0.335717	0.592969	1
YER076C	3.84159	4.39492	3.28826	0.748194	-0.418515	0.805177	1
YER077C	7.04313	6.06723	8.01902	1.32169	0.402387	0.670492	1
YER078C	15.3849	17.0739	13.6959	0.802155	-0.318046	0.569024	1
YER078W-A	1.29632	1.64648	0.946152	0.574651	-0.799243	0.887161	1
YER079W	21.1572	32.4497	9.86477	0.304002	-1.71785	0.00021192	0.004145
YER080W	5.48336	7.18211	3.78461	0.52695	-0.924262	0.315187	0.852019
YER081W	18.9581	6.04141	31.8748	5.27605	2.39946	0.110058	0.474678
YER082C	8.18431	3.29297	13.0757	3.97079	1.98942	0.091051	0.423348
YER083C	3.12599	3.86331	2.38866	0.618292	-0.693639	0.643544	1
YER085C	3.24325	2.74844	3.73806	1.36006	0.443674	0.830203	1
YER086W	9.12333	11.577	6.66962	0.576108	-0.795588	0.253866	0.77158
YER087C-B	5.04883	4.42075	5.67691	1.28415	0.360816	0.804543	1
YER087W	12.0028	10.4492	13.5563	1.29734	0.375562	0.548489	1
YER088C	22.7019	20.354	25.0498	1.23071	0.299487	0.524642	1
YER089C	23.5613	28.1064	19.0162	0.676577	-0.563674	0.188552	0.655499
YER090W	6.18133	7.18211	5.18056	0.721315	-0.471298	0.636203	1
YER091C	6.30654	4.40784	8.20523	1.86151	0.896474	0.32946	0.867816
YER092W	21.4594	17.6055	25.3133	1.43781	0.52387	0.249821	0.766496
YER093C	95.1157	88.4818	101.75	1.14995	0.201573	0.445792	0.959231
YER093C-A	12.7047	4.40784	21.0016	4.7646	2.25235	0.000425889	0.00765529
YER094C	8.59644	4.93945	12.2534	2.48073	1.31076	0.0582301	0.316055
YER095W	2.3871	3.3317	1.44251	0.432963	-1.20768	0.462426	0.968032
YER096W	5.85034	8.81567	2.88501	0.327259	-1.61149	0.0794941	0.382893
YER098W	54.8649	60.6852	49.0445	0.808179	-0.307254	0.36108	0.902266
YER099C	12.9883	14.3126	11.664	0.814946	-0.295223	0.667396	1
YER100W	1.8473	2.74844	0.946152	0.34425	-1.53847	0.422927	0.953207
YER101C	8.16427	5.47106	10.8575	1.98453	0.988797	0.195458	0.670453
YER102W	1.02406	1.10196	0.946152	0.858609	-0.219926	1	1
YER103W	3.31954	2.76135	3.87772	1.40428	0.489831	0.826754	1
YER104W	37.3706	25.3709	49.3704	1.94595	0.960472	0.00675223	0.06654
YER105C	40.0034	51.3121	28.6947	0.559219	-0.838515	0.0163858	0.130822
YER106W	1.54449	1.64648	1.44251	0.876114	-0.19081	1	1
YER107C	6.19251	7.7008	4.68421	0.608275	-0.717204	0.445553	0.959231
YER109C	6.7163	8.8415	4.5911	0.519267	-0.945451	0.252217	0.769201
YER110C	14.793	11.0196	18.5664	1.68485	0.75262	0.164725	0.601944
YER111C	8.93933	12.1086	5.77002	0.476521	-1.06939	0.117477	0.494418
YER112W	6.04315	5.5098	6.57651	1.1936	0.255324	0.856136	1
YER113C	2.32683	2.76135	1.8923	0.685281	-0.545232	0.851479	1
YER114C	4.66248	2.74844	6.57651	2.39282	1.25871	0.225839	0.724161
YER115C	3.07862	3.31879	2.83846	0.855268	-0.225551	1	1
YER116C	12.7609	12.679	12.8429	1.01293	0.01853	1	1
YER117W	3.72924	2.77427	4.68421	1.68845	0.755698	0.572169	1
YER118C	6.57812	7.16919	5.98705	0.835108	-0.259965	0.872661	1
YER119C	60.3913	52.3495	68.4331	1.30723	0.386518	0.328426	0.867754
YER120W	3.76934	2.76135	4.77732	1.73006	0.790824	0.551465	1
YER121W	6.65186	7.13045	6.17327	0.865761	-0.207959	0.917039	1
YER122C	4.19821	6.05432	2.3421	0.386848	-1.37016	0.198232	0.673913
YER123W	2.79345	2.74844	2.83846	1.03275	0.0464931	1	1
YER124C	24.9377	29.6496	20.2259	0.682164	-0.551809	0.195588	0.670544
YER125W	10.9932	12.1216	9.86477	0.813821	-0.297217	0.689555	1
YER126C	4.37575	5.5098	3.2417	0.588352	-0.765247	0.512559	1
YER127W	1.77585	1.6594	1.8923	1.14036	0.189487	1	1
YER128W	8.24391	6.08015	10.4077	1.71175	0.77547	0.302378	0.841973
YER129W	12.5731	5.5098	19.6364	3.56391	1.83346	0.00227017	0.0294527
YER130C	7.45754	6.58593	8.32916	1.26469	0.338783	0.700778	1
YER131W	8.91377	7.15628	10.6713	1.49117	0.576449	0.405795	0.933402
YER132C	8.78763	6.62467	10.9506	1.653	0.725087	0.406687	0.933654
YER133W	28.0493	24.736	31.3627	1.2679	0.342439	0.430736	0.956223
YER134C	3.49788	2.76135	4.23441	1.53345	0.616784	0.668318	1
YER136W	4.52275	4.40784	4.63765	1.05214	0.0733243	1	1
YER137C	2.02403	1.6594	2.38866	1.43947	0.525543	0.912912	1
YER138W-A	1.02406	1.10196	0.946152	0.858609	-0.219926	1	1
YER139C	12.8252	11.5512	14.0992	1.22058	0.287568	0.658955	1
YER140W	5.39019	2.76135	8.01902	2.90402	1.53805	0.0994491	0.446273
YER141W	24.5917	24.7231	24.4603	0.989372	-0.0154154	1	1
YER142C	10.092	9.37311	10.8109	1.1534	0.20589	0.81958	1
YER143W	35.0089	30.2329	39.785	1.31595	0.396106	0.304327	0.844478
YER144C	10.6759	8.24533	13.1065	1.58956	0.668631	0.290847	0.825679
YER145C	47.7782	22.6095	72.9468	3.22638	1.68991	9.21e-07	3.33e-05
YER146W	2.71474	1.10196	4.32752	3.92711	1.97347	0.188775	0.65592
YER147C	30.5499	25.3322	35.7676	1.41194	0.497683	0.20158	0.676667
YER148W	4.31467	4.39492	4.23441	0.963477	-0.0536777	1	1
YER149C	8.99322	11.0067	6.97976	0.634138	-0.65713	0.375588	0.910645
YER150W	17.1518	18.6687	15.6348	0.837485	-0.255865	0.636143	1
YER151C	2.53882	2.73553	2.3421	0.85618	-0.224015	1	1
YER152C	1.79913	1.6594	1.93886	1.16841	0.22455	1	1
YER153C	10.1224	13.1719	7.07287	0.536968	-0.897092	0.159933	0.594356
YER154W	32.1978	26.9528	37.4429	1.3892	0.474255	0.221478	0.717992
YER155C	9.00607	6.61176	11.4004	1.72426	0.785977	0.268694	0.793867
YER156C	29.5643	23.1282	36.0003	1.55655	0.638356	0.106026	0.463286
YER157W	3.83924	1.10196	6.57651	5.96802	2.57725	0.0320295	0.210102
YER158C	21.673	30.829	12.517	0.406014	-1.3004	0.00478107	0.0518823
YER159C	8.25273	3.30588	13.1996	3.99276	1.99739	0.0101942	0.0914923
YER161C	1.94693	1.10196	2.7919	2.53358	1.34118	0.508248	1
YER162C	32.9039	46.2952	19.5125	0.42148	-1.24646	0.000987261	0.0151623
YER163C	13.5481	6.63758	20.4587	3.08225	1.62398	0.00595969	0.0610678
YER164W	4.19586	2.76135	5.63036	2.03898	1.02785	0.339959	0.882468
YER165W	6.94679	3.88914	10.0044	2.5724	1.36312	0.0907876	0.422734
YER166W	12.0766	8.82859	15.3247	1.7358	0.7956	0.205657	0.685702
YER167W	4.07295	4.40784	3.73806	0.848048	-0.237783	0.961548	1
YER168C	2.04166	2.19101	1.8923	0.86367	-0.211449	1	1
YER169W	7.39242	2.74844	12.0364	4.37935	2.13072	0.0116575	0.10248
YER170W	17.6651	15.4145	19.9158	1.29201	0.36962	0.490637	0.993335
YER171W	32.0654	29.1696	34.9611	1.19854	0.261282	0.520183	1
YER172C	37.6757	43.508	31.8433	0.731895	-0.450291	0.220302	0.715982
YER173W	4.46893	3.8504	5.08745	1.32128	0.401935	0.765599	1
YER174C	1.76939	1.64648	1.8923	1.1493	0.200757	1	1
YER175C	10.0099	13.2106	6.80928	0.515441	-0.956121	0.131034	0.530984
YER175W-A	19.2522	18.6817	19.8226	1.06108	0.0855272	0.923289	1
YER176W	43.542	24.8393	62.2448	2.5059	1.32533	0.000556572	0.00960198
YER177W	21.094	24.8005	17.3874	0.701091	-0.512327	0.264801	0.788083
YER178W	5.57008	5.5098	5.63036	1.02188	0.0312282	1	1
YER179W	64.4133	89.1812	39.6453	0.444548	-1.16959	0.000131002	0.00269328
YER180C	1.74531	1.10196	2.38866	2.16765	1.11613	0.670097	1
YER180C-A	1.02406	1.10196	0.946152	0.858609	-0.219926	1	1
YER182W	1.92365	1.10196	2.74535	2.49133	1.31692	0.483818	0.987559
YER183C	9.14896	8.78985	9.50808	1.08171	0.113315	0.978982	1
YER184C	26.3451	26.927	25.7631	0.956778	-0.0637438	0.940454	1
YER185W	3.29707	3.30588	3.28826	0.99467	-0.00771065	1	1
YER186C	2.02403	1.6594	2.38866	1.43947	0.525543	0.916546	1
YER187W	2.63609	3.87623	1.39595	0.360132	-1.4734	0.328111	0.86746
YER188C-A	1.02406	1.10196	0.946152	0.858609	-0.219926	1	1
YER189W	1.02406	1.10196	0.946152	0.858609	-0.219926	1	1
YER190W	1.02406	1.10196	0.946152	0.858609	-0.219926	1	1
YFL001W	1.27223	1.10196	1.44251	1.30904	0.388506	1	1
YFL002C	2.84727	3.30588	2.38866	0.722549	-0.468833	0.832315	1
YFL003C	31.8683	43.4176	20.319	0.46799	-1.09545	0.00427717	0.0481182
YFL004W	11.8309	16.5423	7.11942	0.430377	-1.21633	0.0383299	0.239005
YFL005W	13.5883	21.5463	5.63036	0.261314	-1.93614	0.00840903	0.0795766
YFL007W	21.2466	29.2471	13.2461	0.452904	-1.14272	0.0112009	0.0996328
YFL008W	5.23518	7.18211	3.28826	0.45784	-1.12708	0.239886	0.7479
YFL009W	2.07865	2.76135	1.39595	0.505531	-0.984127	0.638764	1
YFL010C	2.78309	2.77427	2.7919	1.00636	0.00914192	1	1
YFL010W-A	1237.43	1470.6	1004.27	0.682897	-0.550259	0.00585047	0.060333
YFL011W	4.59258	4.40784	4.77732	1.08382	0.116129	1	1
YFL012W	10.7706	15.4145	6.12671	0.397464	-1.3311	0.0435677	0.260314
YFL013C	1.54449	1.64648	1.44251	0.876114	-0.19081	1	1
YFL014W	2.88898	4.38201	1.39595	0.318564	-1.65034	0.223924	0.723369
YFL016C	3.81105	3.83749	3.78461	0.986221	-0.0200178	1	1
YFL017C	21.0639	25.1901	16.9376	0.672392	-0.572625	0.370524	0.907844
YFL017W-A	12.7618	7.14337	18.3801	2.57304	1.36347	0.0212668	0.157066
YFL018C	12.2687	15.4791	9.05828	0.585195	-0.773011	0.204331	0.683048
YFL020C	1.02406	1.10196	0.946152	0.858609	-0.219926	1	1
YFL021W	14.7054	18.15	11.2607	0.620424	-0.688674	0.220004	0.715374
YFL022C	5.51781	7.7008	3.33481	0.433047	-1.2074	0.164728	0.601944
YFL023W	2.80636	2.77427	2.83846	1.02314	0.0329999	1	1
YFL024C	285.355	292.76	277.951	0.949418	-0.0748854	0.742329	1
YFL025C	2.90835	4.42075	1.39595	0.315773	-1.66304	0.225734	0.724161
YFL026W	6.97639	11.5641	2.38866	0.206558	-2.27538	0.00532593	0.0561842
YFL027C	2.69873	1.6594	3.73806	2.25266	1.17163	0.456357	0.965202
YFL028C	8.39475	6.59884	10.1906	1.54431	0.626961	0.519857	1
YFL029C	31.5134	41.2654	21.7615	0.527355	-0.923153	0.0148212	0.122905
YFL030W	13.5889	14.8313	12.3465	0.832467	-0.264534	0.662129	1
YFL031W	2.4971	1.6594	3.33481	2.00965	1.00695	0.587062	1
YFL033C	110.096	12.1474	208.044	17.1267	4.09817	9.42e-35	5.51e-32
YFL034C-A	5.43345	6.58593	4.28096	0.650016	-0.621452	0.527993	1
YFL034C-B	2.07785	2.21683	1.93886	0.874608	-0.193292	1	1
YFL034W	2.24247	1.64648	2.83846	1.72395	0.78572	0.728899	1
YFL036W	7.01016	3.87623	10.1441	2.617	1.38791	0.15078	0.578553
YFL037W	6.46651	7.75245	5.18056	0.668248	-0.581545	0.584052	1
YFL038C	8.45671	6.59884	10.3146	1.56309	0.644399	0.374962	0.910177
YFL039C	33.4013	35.9364	30.8663	0.858917	-0.21941	0.593208	1
YFL040W	55.1214	84.2934	25.9494	0.307846	-1.69972	1.68e-07	7.2e-06
YFL041W	3.08253	3.28005	2.88501	0.879563	-0.185142	1	1
YFL041W-A	2.21919	1.64648	2.7919	1.69568	0.761862	0.725641	1
YFL042C	7.05759	2.76135	11.3538	4.11169	2.03973	0.205555	0.685702
YFL044C	13.1779	7.16919	19.1866	2.67626	1.42022	0.0132745	0.113642
YFL045C	10.0711	12.6661	7.47611	0.590247	-0.76061	0.245813	0.760117
YFL046W	10.5	9.8789	11.1211	1.12574	0.170873	0.850588	1
YFL047W	3.30352	3.31879	3.28826	0.9908	-0.0133349	1	1
YFL048C	4.29704	3.86331	4.73076	1.22453	0.292234	0.890763	1
YFL049W	1.02406	1.10196	0.946152	0.858609	-0.219926	1	1
YFL050C	1.55095	1.6594	1.44251	0.869296	-0.202081	1	1
YFL051C	4.33639	7.72663	0.946152	0.122453	-3.02969	0.00895224	0.083732
YFL052W	14.4564	23.6857	5.22712	0.220687	-2.17993	0.0192695	0.147267
YFL053W	58.7399	43.9751	73.5048	1.67151	0.741153	0.0166303	0.132282
YFL054C	2.30355	2.76135	1.84575	0.668422	-0.581168	0.857976	1
YFL055W	6.95957	11.577	2.3421	0.202306	-2.30539	0.0063887	0.0636397
YFL056C	2.22565	1.6594	2.7919	1.68248	0.750591	0.718431	1
YFL057C	1.24896	1.10196	1.39595	1.26679	0.341178	1	1
YFL058W	1.72203	1.10196	2.3421	2.1254	1.08773	0.661508	1
YFL064C	1.02406	1.10196	0.946152	0.858609	-0.219926	1	1
YFL065C	1.02406	1.10196	0.946152	0.858609	-0.219926	1	1
YFR001W	6.21988	4.42075	8.01902	1.81395	0.859134	0.315977	0.852541
YFR002W	15.27	15.4016	15.1384	0.982913	-0.0248643	1	1
YFR003C	2.52119	2.20392	2.83846	1.28791	0.365036	0.956179	1
YFR004W	2.35737	3.31879	1.39595	0.420621	-1.24941	0.446856	0.959418
YFR005C	2.19592	1.64648	2.74535	1.6674	0.737603	0.734467	1
YFR006W	4.39667	2.21683	6.57651	2.96663	1.56882	0.124419	0.515138
YFR007W	37.7376	39.1648	36.3105	0.927121	-0.10917	0.805205	1
YFR008W	1.02406	1.10196	0.946152	0.858609	-0.219926	1	1
YFR009W	5.45846	6.09306	4.82387	0.791699	-0.336976	0.77201	1
YFR010W	4.2714	6.6505	1.8923	0.284536	-1.81332	0.0798572	0.38378
YFR011C	2.73963	2.19101	3.28826	1.5008	0.58573	0.78541	1
YFR012W	2.61672	3.83749	1.39595	0.363767	-1.45891	0.326339	0.86746
YFR012W-A	1.02406	1.10196	0.946152	0.858609	-0.219926	1	1
YFR013W	4.02478	3.31879	4.73076	1.42545	0.511415	0.723247	1
YFR014C	19.8876	19.3166	20.4587	1.05912	0.0828728	0.934853	1
YFR015C	39.6872	20.4185	58.9558	2.88737	1.52976	2.62e-05	0.000673633
YFR016C	3.81596	1.10196	6.52996	5.92577	2.567	0.0358713	0.22787
YFR017C	1.02406	1.10196	0.946152	0.858609	-0.219926	1	1
YFR018C	2.46818	2.19101	2.74535	1.25301	0.325397	0.959105	1
YFR019W	2.72281	2.20392	3.2417	1.47088	0.556681	0.779898	1
YFR021W	24.1018	14.3126	33.891	2.36792	1.24362	0.00509249	0.0541656
YFR022W	4.24557	6.59884	1.8923	0.286763	-1.80207	0.095243	0.43375
YFR023W	3.76778	6.09306	1.44251	0.236746	-2.07859	0.079788	0.383734
YFR024C-A	12.088	12.1861	11.9898	0.983894	-0.0234257	1	1
YFR025C	11.1699	4.95236	17.3874	3.51094	1.81186	0.0044032	0.0489372
YFR026C	3.44406	2.20392	4.68421	2.1254	1.08773	0.377851	0.91203
YFR027W	9.53533	4.38201	14.6886	3.35203	1.74504	0.0116156	0.102252
YFR028C	1.52122	1.64648	1.39595	0.847839	-0.238138	1	1
YFR029W	8.23981	9.3602	7.11942	0.760606	-0.394779	0.622777	1
YFR030W	3.68423	5.52271	1.84575	0.334211	-1.58117	0.191344	0.662345
YFR031C	2.35091	3.30588	1.39595	0.422264	-1.24378	0.458215	0.96528
YFR031C-A	4.41032	4.44658	4.37407	0.983694	-0.0237184	1	1
YFR032C	3.19508	1.6594	4.73076	2.85089	1.51141	0.265477	0.788122
YFR032C-A	5.59981	5.52271	5.67691	1.02792	0.0397307	1	1
YFR032C-B	2.03129	2.21683	1.84575	0.832608	-0.264291	1	1
YFR033C	15.9922	3.86331	28.121	7.27898	2.86374	2.71e-06	9.02e-05
YFR034C	12.663	13.7551	11.5709	0.841204	-0.249473	0.747326	1
YFR035C	150.697	159.24	142.155	0.892711	-0.163734	0.525114	1
YFR036W	5.87046	4.97819	6.76273	1.35847	0.441985	0.710574	1
YFR037C	1.72203	1.10196	2.3421	2.1254	1.08773	0.646362	1
YFR038W	7.91137	4.96527	10.8575	2.18668	1.12874	0.134576	0.538889
YFR039C	40.5296	31.4252	49.634	1.57943	0.659406	0.0765008	0.374062
YFR040W	5.08335	3.28005	6.88665	2.09956	1.07008	0.240347	0.748611
YFR041C	4.38531	4.93945	3.83116	0.775626	-0.366567	0.804552	1
YFR042W	7.85272	5.48397	10.2215	1.86388	0.898309	0.215154	0.706901
YFR043C	86.6735	96.8949	76.4521	0.789021	-0.341865	0.213963	0.704634
YFR044C	8.09455	9.96929	6.21982	0.623898	-0.680617	0.392351	0.92449
YFR045W	14.4975	8.81567	20.1793	2.28903	1.19474	0.042122	0.253989
YFR046C	9.4414	9.91763	8.96517	0.903963	-0.145665	0.90987	1
YFR047C	3.89541	4.95236	2.83846	0.573152	-0.803009	0.504577	1
YFR048W	4.21032	5.53562	2.88501	0.521172	-0.940169	0.411668	0.941597
YFR049W	1.24896	1.10196	1.39595	1.26679	0.341178	1	1
YFR050C	6.13142	6.58593	5.67691	0.861976	-0.21428	0.88745	1
YFR051C	9.52179	6.6505	12.3931	1.86348	0.898002	0.204278	0.683048
YFR052W	1.74612	1.64648	1.84575	1.12103	0.164821	1	1
YFR053C	5.38299	6.62467	4.1413	0.625133	-0.677764	0.533896	1
YFR055W	2.52764	2.21683	2.83846	1.28041	0.356608	0.95818	1
YGL001C	5.45518	3.83749	7.07287	1.8431	0.882133	0.382357	0.916034
YGL002W	8.97069	7.13045	10.8109	1.51616	0.600424	0.423969	0.953207
YGL003C	5.39981	6.61176	4.18786	0.633395	-0.658822	0.539008	1
YGL004C	17.9134	19.8353	15.9915	0.806215	-0.310764	0.553003	1
YGL005C	5.22401	6.66341	3.78461	0.567969	-0.816116	0.405895	0.933402
YGL006W	4.99091	7.14337	2.83846	0.397356	-1.3315	0.181503	0.641722
YGL006W-A	1.02406	1.10196	0.946152	0.858609	-0.219926	1	1
YGL007C-A	1.58149	2.21683	0.946152	0.426804	-1.22835	0.639964	1
YGL008C	26.071	28.6122	23.5299	0.822372	-0.282136	0.647139	1
YGL009C	39.1746	19.874	58.4752	2.9423	1.55694	9.55e-05	0.00206881
YGL010W	26.9935	19.8482	34.1389	1.72	0.782408	0.0542385	0.302973
YGL011C	8.2791	8.80276	7.75544	0.881023	-0.182749	0.832798	1
YGL012W	38.5769	40.2538	36.8999	0.916682	-0.125506	0.751183	1
YGL013C	7.56201	9.94346	5.18056	0.521002	-0.94064	0.251647	0.7683
YGL014W	4.21994	3.30588	5.13401	1.55299	0.635052	0.597814	1
YGL015C	51.5057	54.5405	48.4708	0.888712	-0.170213	0.623572	1
YGL016W	4.33794	4.39492	4.28096	0.97407	-0.037903	1	1
YGL017W	8.00219	6.09306	9.91132	1.62666	0.701911	0.353275	0.894657
YGL018C	2.49791	2.20392	2.7919	1.26679	0.341178	0.957892	1
YGL019W	55.914	43.0539	68.7741	1.59739	0.675721	0.0258362	0.18091
YGL020C	3.86487	4.39492	3.33481	0.758787	-0.398234	0.806753	1
YGL021W	9.30403	8.78985	9.81822	1.11699	0.159623	0.883462	1
YGL022W	13.7954	13.7551	13.8356	1.00585	0.00841571	1	1
YGL023C	2.47383	1.6594	3.28826	1.9816	0.986665	0.572065	1
YGL025C	9.55786	8.25824	10.8575	1.31474	0.394783	0.595986	1
YGL026C	5.36926	6.05432	4.68421	0.773697	-0.37016	0.765371	1
YGL027C	12.1634	17.6572	6.66962	0.377729	-1.40458	0.0132633	0.113642
YGL028C	2.40473	3.86331	0.946152	0.244907	-2.02969	0.183497	0.645247
YGL029W	3.46734	2.20392	4.73076	2.14652	1.102	0.376097	0.910711
YGL030W	16.6364	19.8869	13.3858	0.673095	-0.571117	0.264379	0.78763
YGL031C	4.53795	3.30588	5.77002	1.74538	0.803543	0.487316	0.990088
YGL032C	1.72203	1.10196	2.3421	2.1254	1.08773	0.638318	1
YGL033W	1.02406	1.10196	0.946152	0.858609	-0.219926	1	1
YGL035C	2.49065	1.64648	3.33481	2.02542	1.01822	0.568741	1
YGL036W	5.36846	5.5098	5.22712	0.948695	-0.0759841	1	1
YGL037C	21.9645	12.1474	31.7817	2.61634	1.38755	0.0160807	0.129187
YGL038C	2.52119	2.20392	2.83846	1.28791	0.365036	0.956236	1
YGL039W	7.49602	5.48397	9.50808	1.73379	0.793933	0.379455	0.913339
YGL040C	5.76989	7.66206	3.87772	0.506093	-0.982525	0.321629	0.861649
YGL041C-B	9.00532	10.488	7.52267	0.717265	-0.479421	0.519218	1
YGL041W-A	3.87778	4.42075	3.33481	0.754354	-0.406687	0.798919	1
YGL043W	3.024	2.21683	3.83116	1.72822	0.789283	0.628165	1
YGL044C	6.39251	6.61176	6.17327	0.933681	-0.0989991	1	1
YGL045W	4.62238	2.76135	6.48341	2.34791	1.23138	0.195427	0.670453
YGL047W	12.7827	3.8504	21.715	5.63966	2.49561	6.72e-05	0.00152858
YGL048C	16.5432	15.4662	17.6202	1.13927	0.188115	0.775716	1
YGL049C	8.06637	6.62467	9.50808	1.43525	0.521305	0.511594	1
YGL050W	23.3101	20.9501	25.67	1.22529	0.293125	0.488897	0.991194
YGL051W	20.2265	22.0263	18.4267	0.836578	-0.257428	0.614526	1
YGL053W	43.6443	30.3491	56.9396	1.87616	0.90778	0.00733166	0.0714837
YGL054C	3.60552	3.87623	3.33481	0.860324	-0.217048	0.984111	1
YGL055W	12.7947	11.0712	14.5182	1.31134	0.391041	0.647645	1
YGL056C	3.27379	3.30588	3.2417	0.980587	-0.0282818	1	1
YGL057C	5.83824	9.33437	2.3421	0.250912	-1.99475	0.0186745	0.143745
YGL058W	15.6427	20.9243	10.3611	0.495171	-1.014	0.0499468	0.285696
YGL059W	17.2739	14.8183	19.7295	1.33143	0.412973	0.430952	0.956223
YGL060W	2.68345	4.42075	0.946152	0.214025	-2.22415	0.11883	0.498807
YGL061C	35.3799	36.2484	34.5113	0.952076	-0.0708507	0.870606	1
YGL062W	10.446	6.5601	14.3319	2.18471	1.12744	0.146154	0.567594
YGL063W	28.4881	26.9786	29.9976	1.1119	0.153028	0.718576	1
YGL064C	9.8501	12.6273	7.07287	0.560123	-0.836184	0.20096	0.676399
YGL065C	21.9043	20.3411	23.4676	1.15371	0.206276	0.678271	1
YGL066W	7.66555	8.25824	7.07287	0.856462	-0.223539	0.846569	1
YGL067W	5.61825	6.59884	4.63765	0.702798	-0.508818	0.633633	1
YGL068W	8.82288	7.68789	9.95788	1.29527	0.373251	0.657313	1
YGL070C	2.96372	1.64648	4.28096	2.60007	1.37855	0.328697	0.867754
YGL071W	4.55248	4.42075	4.68421	1.0596	0.0835139	1	1
YGL073W	284.33	318.815	249.846	0.783671	-0.351681	0.111431	0.478896
YGL075C	7.80064	4.43366	11.1676	2.51882	1.33275	0.0704513	0.357253
YGL076C	10.9175	9.89181	11.9433	1.20739	0.271894	0.755716	1
YGL077C	95.7884	118.118	73.4583	0.621904	-0.685237	0.017821	0.138667
YGL078C	27.0368	23.6728	30.4008	1.28421	0.360882	0.372795	0.907844
YGL079W	78.2035	99.8242	56.5829	0.566826	-0.819022	0.00380728	0.043828
YGL080W	4.7212	6.6505	2.7919	0.419804	-1.25221	0.269092	0.793952
YGL081W	9.87183	9.8789	9.86477	0.99857	-0.00206434	1	1
YGL082W	2.2722	1.6594	2.88501	1.73859	0.797919	0.719626	1
YGL083W	75.712	74.8945	76.5295	1.02183	0.0311562	0.919502	1
YGL084C	5.80217	7.72663	3.87772	0.501864	-0.994631	0.26899	0.793952
YGL085W	12.8044	13.2623	12.3465	0.930953	-0.103219	0.924588	1
YGL086W	3.00799	2.77427	3.2417	1.16849	0.224645	0.990117	1
YGL087C	26.1514	19.2649	33.038	1.71493	0.778149	0.328773	0.867754
YGL089C	12.2253	7.15628	17.2943	2.41666	1.27302	0.0263322	0.182791
YGL090W	672.352	877.693	467.01	0.532088	-0.910262	0.00129385	0.018668
YGL091C	18.0043	13.2235	22.785	1.72307	0.784981	0.133146	0.536838
YGL092W	7.05821	6.54719	7.56922	1.1561	0.209268	0.909146	1
YGL093W	3.6617	1.64648	5.67691	3.4479	1.78572	0.122377	0.509376
YGL094C	3.17335	4.40784	1.93886	0.439866	-1.18486	0.381571	0.915305
YGL095C	3.18943	2.19101	4.18786	1.91138	0.934618	0.479518	0.98396
YGL096W	12.1761	14.8442	9.50808	0.640526	-0.642671	0.297989	0.835788
YGL097W	8.34509	7.18211	9.50808	1.32386	0.404747	0.608104	1
YGL098W	1.02406	1.10196	0.946152	0.858609	-0.219926	1	1
YGL099W	4.66086	1.6594	7.66233	4.61754	2.20712	0.0455201	0.268489
YGL100W	13.0107	13.768	12.2534	0.889991	-0.168137	0.831186	1
YGL101W	23.2954	29.1567	17.434	0.597941	-0.741926	0.0903791	0.421136
YGL103W	51.9901	47.4746	56.5056	1.19023	0.251236	0.451934	0.962083
YGL104C	50.9787	49.5623	52.3951	1.05715	0.0801868	0.836552	1
YGL105W	15.0588	15.972	14.1457	0.885661	-0.175174	0.798219	1
YGL106W	3.77014	3.30588	4.23441	1.28087	0.357127	0.865846	1
YGL107C	3.11307	3.83749	2.38866	0.622454	-0.683962	0.65798	1
YGL108C	6.09617	5.52271	6.66962	1.20767	0.272228	0.851416	1
YGL110C	66.7532	53.9056	79.6007	1.47667	0.562346	0.0579664	0.315312
YGL111W	13.1264	11.5641	14.6886	1.27019	0.345046	0.584738	1
YGL112C	6.20697	4.39492	8.01902	1.82461	0.867587	0.32381	0.865152
YGL113W	3.92595	5.5098	2.3421	0.42508	-1.23419	0.285426	0.816319
YGL114W	3.52842	3.31879	3.73806	1.12633	0.17163	1	1
YGL115W	23.5091	22.5579	24.4603	1.08433	0.11681	0.832904	1
YGL116W	3.49062	2.20392	4.77732	2.16765	1.11613	0.372326	0.907844
YGL117W	12.8573	14.8571	10.8575	0.730795	-0.452462	0.44152	0.959231
YGL119W	6.70661	6.6505	6.76273	1.01688	0.0241437	1	1
YGL120C	5.31545	5.49688	5.13401	0.933985	-0.0985286	1	1
YGL121C	21.7637	17.0352	26.4923	1.55515	0.637055	0.155348	0.586095
YGL122C	8.48079	7.14337	9.81822	1.37445	0.458857	0.561111	1
YGL123W	54.8833	59.155	50.6116	0.855577	-0.225031	0.559297	1
YGL124C	18.8662	22.687	15.0453	0.663169	-0.592551	0.228166	0.7268
YGL125W	78.7699	102.586	54.9542	0.535692	-0.900525	0.0013967	0.0198978
YGL126W	11.9266	14.9346	8.91862	0.59718	-0.743763	0.237955	0.743914
YGL127C	4.55639	4.38201	4.73076	1.07959	0.110479	1	1
YGL128C	5.85835	5.49688	6.21982	1.13152	0.178259	0.970758	1
YGL129C	8.09127	7.71372	8.46882	1.09789	0.134735	0.941225	1
YGL130W	8.99887	10.4751	7.52267	0.718149	-0.477644	0.536923	1
YGL131C	4.02558	3.86331	4.18786	1.08401	0.116372	1	1
YGL133W	206.689	213.274	200.104	0.938246	-0.0919625	0.677699	1
YGL134W	10.8728	7.73954	14.0061	1.80968	0.855732	0.16249	0.598524
YGL135W	4.30269	3.3317	5.27367	1.58287	0.662547	0.600058	1
YGL136C	184.035	303.065	65.0052	0.214493	-2.221	2.51e-19	5.21e-17
YGL137W	18.3309	19.7707	16.8911	0.854349	-0.227102	0.681144	1
YGL138C	1.02406	1.10196	0.946152	0.858609	-0.219926	1	1
YGL139W	2.83045	3.31879	2.3421	0.70571	-0.502853	0.83381	1
YGL140C	2.10193	2.76135	1.44251	0.522391	-0.936799	0.632173	1
YGL141W	9.75302	8.24533	11.2607	1.36571	0.449651	0.516938	1
YGL142C	3.49143	2.74844	4.23441	1.54066	0.623547	0.686254	1
YGL143C	5.62383	1.64648	9.60119	5.83133	2.54383	0.00840646	0.0795766
YGL144C	22.9998	24.1915	21.8081	0.901478	-0.149636	0.755876	1
YGL145W	4.65366	5.52271	3.78461	0.685281	-0.545232	0.672114	1
YGL146C	18.6772	4.95236	32.402	6.54273	2.70989	1.43e-06	4.96e-05
YGL147C	4.82393	4.42075	5.22712	1.1824	0.241724	0.923716	1
YGL148W	12.9683	16.5681	9.36842	0.565448	-0.822534	0.165691	0.604091
YGL150C	3.14926	3.86331	2.43521	0.630343	-0.665792	0.643219	1
YGL151W	6.23025	4.39492	8.06557	1.8352	0.875939	0.313038	0.851293
YGL153W	10.2439	7.19502	13.2927	1.84748	0.885563	0.164093	0.601584
YGL154C	226.711	220.327	233.094	1.05794	0.0812622	0.699834	1
YGL155W	4.39822	4.96527	3.83116	0.771592	-0.374091	0.793415	1
YGL156W	116.448	113.93	118.966	1.0442	0.0624005	0.801573	1
YGL157W	3.98778	2.74844	5.22712	1.90185	0.927401	0.426658	0.955199
YGL158W	3.55642	3.82458	3.28826	0.85977	-0.217977	0.989119	1
YGL159W	6.43113	8.27115	4.5911	0.555074	-0.849248	0.337903	0.87991
YGL160W	4.9412	3.30588	6.57651	1.98934	0.992289	0.32576	0.867301
YGL161C	5.10272	3.31879	6.88665	2.07505	1.05314	0.265892	0.788122
YGL162W	2.66818	1.10196	4.23441	3.84262	1.94209	0.193647	0.668878
YGL163C	4.7243	6.06723	3.38136	0.557316	-0.843433	0.388433	0.920615
YGL164C	3.5517	3.31879	3.78461	1.14036	0.189487	1	1
YGL166W	2.27301	2.20392	2.3421	1.0627	0.0877342	1	1
YGL167C	6.65925	6.10597	7.21253	1.18123	0.240284	0.877727	1
YGL168W	876.475	775.715	977.234	1.25979	0.333178	0.0959304	0.435647
YGL169W	4.85193	4.92653	4.77732	0.969711	-0.0443729	1	1
YGL170C	84.1533	79.7565	88.5502	1.11026	0.150893	0.57567	1
YGL171W	3.32034	3.30588	3.33481	1.00875	0.0125713	1	1
YGL172W	3.57498	3.31879	3.83116	1.15439	0.207125	1	1
YGL173C	14.4405	10.5009	18.3801	1.75034	0.807635	0.13852	0.549737
YGL174W	52.0269	51.2088	52.8449	1.03195	0.045371	0.921431	1
YGL175C	9.14177	6.57302	11.7105	1.78161	0.833178	0.215886	0.707112
YGL176C	2.32683	2.76135	1.8923	0.685281	-0.545232	0.847267	1
YGL178W	6.28332	8.82859	3.73806	0.423404	-1.23989	0.140236	0.55329
YGL179C	3.73805	6.08015	1.39595	0.229592	-2.12286	0.0755105	0.371775
YGL180W	8.88868	15.3887	2.38866	0.155222	-2.6876	0.000388388	0.00710022
YGL181W	10.8705	4.44658	17.2943	3.88936	1.95953	0.00230994	0.0297884
YGL183C	1.02406	1.10196	0.946152	0.858609	-0.219926	1	1
YGL184C	16.56	15.3758	17.7441	1.15403	0.206682	0.722043	1
YGL185C	38.5928	8.27115	68.9144	8.3319	3.05865	1.01e-05	0.000291146
YGL186C	5.53637	7.19502	3.87772	0.538945	-0.891791	0.334023	0.876248
YGL187C	21.7855	36.9479	6.62307	0.179254	-2.47992	6.07e-07	2.3e-05
YGL188C-A	1.27223	1.10196	1.44251	1.30904	0.388506	1	1
YGL189C	15.3947	13.2623	17.5271	1.32158	0.402261	0.475927	0.98017
YGL190C	4.30995	3.88914	4.73076	1.2164	0.282621	0.895059	1
YGL191W	2.53801	2.19101	2.88501	1.31675	0.396984	0.958518	1
YGL192W	591.359	710.882	471.836	0.663733	-0.591326	0.00370195	0.0428454
YGL193C	1.02406	1.10196	0.946152	0.858609	-0.219926	1	1
YGL194C	18.5384	22.0779	14.9988	0.679356	-0.55776	0.265622	0.788122
YGL194C-A	2.82399	3.30588	2.3421	0.708467	-0.497228	0.831182	1
YGL195W	8.38681	8.25824	8.51537	1.03114	0.0442354	1	1
YGL196W	29.6575	15.3887	43.9263	2.85445	1.51321	0.00018999	0.00379685
YGL197W	2.59828	2.76135	2.43521	0.88189	-0.181329	1	1
YGL198W	21.5085	7.15628	35.8607	5.01108	2.32512	9.88e-06	0.000285033
YGL200C	36.1948	38.6848	33.7048	0.871267	-0.198813	0.602556	1
YGL201C	9.70404	12.6919	6.71617	0.52917	-0.918197	0.154392	0.585798
YGL202W	8.06557	6.08015	10.051	1.65308	0.725159	0.351486	0.892935
YGL203C	5.06081	5.48397	4.63765	0.845675	-0.241826	0.925417	1
YGL205W	106.207	137.187	75.2267	0.548349	-0.866833	0.0010526	0.0159752
YGL206C	4.67129	6.05432	3.28826	0.543126	-0.880642	0.426759	0.955199
YGL207W	7.92174	4.93945	10.904	2.20754	1.14244	0.127517	0.521637
YGL208W	17.907	7.73954	28.0744	3.6274	1.85894	0.000237195	0.00455626
YGL209W	12.7303	19.7836	5.67691	0.28695	-1.80113	0.00245193	0.0309984
YGL210W	6.54758	6.61176	6.48341	0.980587	-0.0282818	1	1
YGL211W	7.64948	4.39492	10.904	2.48105	1.31095	0.0860211	0.404639
YGL212W	1.79913	1.6594	1.93886	1.16841	0.22455	1	1
YGL213C	8.90886	9.89181	7.92591	0.80126	-0.319658	0.713279	1
YGL215W	4.12031	4.95236	3.28826	0.663978	-0.590793	0.649835	1
YGL216W	2.79991	2.76135	2.83846	1.02792	0.0397307	1	1
YGL219C	133.784	140.442	127.125	0.905183	-0.143719	0.577327	1
YGL220W	3.50905	3.28005	3.73806	1.13963	0.188569	1	1
YGL221C	14.1609	15.4016	12.9203	0.83889	-0.253446	0.730382	1
YGL222C	5.80944	8.28406	3.33481	0.402557	-1.31273	0.130645	0.529741
YGL223C	16.9986	14.8571	19.1401	1.28828	0.365446	0.474839	0.979983
YGL224C	90.4384	88.1697	92.7072	1.05146	0.072399	0.796762	1
YGL225W	3.83123	4.42075	3.2417	0.733292	-0.44754	0.803331	1
YGL226C-A	2.84081	3.29297	2.38866	0.725382	-0.463187	0.837284	1
YGL226W	2.76936	2.20392	3.33481	1.51313	0.597534	0.782149	1
YGL227W	133.042	149.412	116.671	0.780867	-0.356851	0.154932	0.586095
YGL228W	9.16188	8.81567	9.50808	1.07854	0.109083	0.979093	1
YGL229C	2.66899	1.64648	3.6915	2.24205	1.16482	0.421833	0.953124
YGL230C	14.6676	15.3758	13.9595	0.90789	-0.13941	0.887348	1
YGL231C	18.2377	15.35	21.1255	1.37626	0.460751	0.348952	0.891073
YGL232W	41.0216	44.0267	38.0166	0.863489	-0.211751	0.575266	1
YGL233W	3.72359	3.30588	4.1413	1.25271	0.325051	0.866112	1
YGL234W	20.3398	12.1861	28.4934	2.33819	1.22539	0.212727	0.701638
YGL235W	119.002	124.963	113.042	0.904606	-0.144639	0.572516	1
YGL236C	3.68342	4.97819	2.38866	0.479825	-1.05942	0.367396	0.904089
YGL237C	1.29632	1.64648	0.946152	0.574651	-0.799243	0.877424	1
YGL238W	3.31724	3.88914	2.74535	0.705901	-0.502461	0.812359	1
YGL240W	22.5046	24.3335	20.6757	0.84968	-0.235008	0.648206	1
YGL241W	2.34365	2.74844	1.93886	0.705439	-0.503406	0.851669	1
YGL242C	5.83669	6.58593	5.08745	0.772473	-0.372443	0.760716	1
YGL243W	11.8107	9.8789	13.7425	1.3911	0.476222	0.478186	0.982009
YGL244W	2.28902	1.64648	2.93157	1.7805	0.832284	0.71177	1
YGL245W	46.8345	46.9043	46.7647	0.997024	-0.00429962	1	1
YGL246C	23.7298	27.4973	19.9623	0.725973	-0.462013	0.277573	0.80495
YGL247W	114.132	118.403	109.862	0.927868	-0.108009	0.704256	1
YGL248W	11.7232	9.34729	14.0992	1.50837	0.592992	0.327089	0.86746
YGL249W	149.108	100.797	197.42	1.95859	0.969815	8.04e-05	0.00177963
YGL250W	48.1316	49.0953	47.168	0.960743	-0.0577777	0.900119	1
YGL251C	60.5347	72.1331	48.9363	0.678417	-0.559756	0.0629642	0.333146
YGL252C	5.72434	4.96527	6.48341	1.30575	0.384879	0.710027	1
YGL253W	18.2347	26.5116	9.95788	0.375605	-1.41271	0.00472008	0.0513938
YGL254W	12.924	9.3602	16.4878	1.76148	0.816791	0.160268	0.594356
YGL255W	24.6521	11.5512	37.753	3.26832	1.70855	0.00011521	0.00243075
YGL256W	1.47386	1.10196	1.84575	1.67497	0.744137	0.865344	1
YGL257C	19.7516	24.1785	15.3247	0.633812	-0.657873	0.367681	0.904446
YGL258W	5.98853	4.40784	7.56922	1.71722	0.780074	0.386112	0.919379
[truncated: 3,682 more rows]

## Sheet: S288c wt vs S288c rim101∆
id	baseMean	S288c wt	S288c rim101∆	foldChange	log2FoldChange	pval	padj
YAL001C	7.17674	7.85349	6.5	0.827658	-0.272894	0.797055	1
YAL002W	6.83548	5.67095	8	1.4107	0.496408	0.592566	1
YAL003W	22.5127	21.0255	24	1.14147	0.190897	0.698388	1
YAL005C	2.57918	1.65836	3.5	2.11052	1.0776	0.524724	1
YAL007C	19.2615	24.523	14	0.570894	-0.808706	0.0886958	0.805018
YAL008W	5.29255	5.58511	5	0.895238	-0.159657	0.967495	1
YAL009W	4.74963	5.49926	4	0.727371	-0.459237	0.683178	1
YAL010C	8.73263	10.4653	7	0.668879	-0.580182	0.493129	1
YAL011W	31.5558	34.1116	29	0.850151	-0.234209	0.593682	1
YAL012W	13.1035	15.707	10.5	0.668493	-0.581016	0.324131	1
YAL013W	2.38419	2.26838	2.5	1.10211	0.140265	1	1
YAL014C	2.17712	2.35423	2	0.849534	-0.235256	1	1
YAL015C	2.0671	1.13419	3	2.64506	1.4033	0.422838	1
YAL016W	7.90345	8.8069	7	0.794831	-0.33128	0.800539	1
YAL017W	2.6892	2.8784	2.5	0.868538	-0.20334	1	1
YAL018C	1.0671	1.13419	1	0.881686	-0.181664	1	1
YAL019W	1.8171	1.13419	2.5	2.20421	1.14026	0.637935	1
YAL020C	2.38419	2.26838	2.5	1.10211	0.140265	1	1
YAL021C	3.14628	2.79255	3.5	1.25333	0.32577	0.960113	1
YAL022C	4.53047	5.06093	4	0.790368	-0.339404	0.84078	1
YAL023C	5.39049	6.28097	4.5	0.716449	-0.481063	0.714114	1
YAL024C	3.11544	3.23088	3	0.928541	-0.106963	1	1
YAL025C	1.8171	1.13419	2.5	2.20421	1.14026	0.664763	1
YAL026C	3.15836	3.31672	3	0.904507	-0.144796	1	1
YAL027W	2.0671	1.13419	3	2.64506	1.4033	0.46083	1
YAL028W	7.20758	7.41517	7	0.944011	-0.083124	1	1
YAL029C	18.7506	20.5013	17	0.829216	-0.27018	0.634657	1
YAL030W	26.5006	20.5013	32.5	1.58527	0.664725	0.0948147	0.832902
YAL031C	6.40257	6.80515	6	0.881686	-0.181664	0.941983	1
YAL032C	8.03135	7.06269	9	1.2743	0.349707	0.630101	1
YAL033W	9.70758	7.41517	12	1.61831	0.694484	0.319814	1
YAL034C	4.6892	2.8784	6.5	2.2582	1.17517	0.266873	1
YAL034W-A	9.51889	12.0378	7	0.581503	-0.782142	0.295909	1
YAL035W	6.4455	6.89099	6	0.870702	-0.19975	0.939393	1
YAL036C	11.2939	15.0879	7.5	0.497088	-1.00843	0.245989	1
YAL037C-A	24.6814	20.8628	28.5	1.36607	0.450027	0.420053	1
YAL037W	34.4624	33.4248	35.5	1.06209	0.0869007	0.898006	1
YAL038W	130.898	174.797	87	0.497721	-1.00659	0.0172019	0.298929
YAL039C	33.6572	19.8145	47.5	2.39723	1.26137	0.00718033	0.154018
YAL040C	2.09127	2.18253	2	0.916366	-0.126004	1	1
YAL041W	4.67045	3.8409	5.5	1.43196	0.517989	0.707363	1
YAL042W	16.4327	17.3653	15.5	0.892583	-0.163942	0.798432	1
YAL043C	2.17712	2.35423	2	0.849534	-0.235256	1	1
YAL044C	49.7309	50.9618	48.5	0.951693	-0.0714321	0.834867	1
YAL044W-A	6.99384	8.98768	5	0.556317	-0.84602	0.318778	1
YAL046C	10.6459	8.29181	13	1.56781	0.648753	0.330064	1
YAL047C	2.62211	1.74421	3.5	2.00664	1.00478	0.521644	1
YAL048C	7.73088	6.46175	9	1.39281	0.478	0.612583	1
YAL049C	2.32918	1.65836	3	1.80901	0.855204	0.682617	1
YAL051W	1.8171	1.13419	2.5	2.20421	1.14026	0.608867	1
YAL053W	4.31131	4.62261	4	0.865312	-0.208708	1	1
YAL054C	137.795	146.089	129.5	0.886444	-0.173899	0.448028	1
YAL055W	3.70129	3.40257	4	1.17558	0.233374	0.974203	1
YAL056W	4.26838	4.53676	4	0.881686	-0.181664	1	1
YAL058W	5.33548	5.67095	5	0.881686	-0.181664	0.969825	1
YAL059W	4.48213	2.96425	6	2.02412	1.0173	0.412841	1
YAL060W	18.7569	24.5139	13	0.530312	-0.915087	0.0590291	0.636638
YAL061W	211.219	258.939	163.5	0.631423	-0.663321	0.00490316	0.116779
YAL062W	193.348	236.196	150.5	0.637181	-0.650224	0.0055307	0.125317
YAL063C	46.7546	44.5091	49	1.1009	0.13868	0.752248	1
YAL064W-B	1.0671	1.13419	1	0.881686	-0.181664	1	1
YAL065C	2.39628	2.79255	2	0.716191	-0.481585	0.87771	1
YAL067C	14.0847	16.6695	11.5	0.689884	-0.535574	0.345057	1
YAL067W-A	1.0671	1.13419	1	0.881686	-0.181664	1	1
YAL068C	1.0671	1.13419	1	0.881686	-0.181664	1	1
YAR002C-A	8.61594	10.7319	6.5	0.605672	-0.723392	0.337607	1
YAR002W	28.2548	26.0096	30.5	1.17264	0.229764	0.648306	1
YAR003W	2.99421	3.48842	2.5	0.716656	-0.480646	0.867601	1
YAR007C	51.4415	58.883	44	0.747245	-0.420348	0.28489	1
YAR008W	4.23842	6.97684	1.5	0.214997	-2.21761	0.0589341	0.636638
YAR014C	3.82918	1.65836	6	3.61803	1.8552	0.130077	0.95212
YAR015W	33.1219	20.2437	46	2.27231	1.18416	0.00183891	0.0577239
YAR018C	403.864	484.729	323	0.666352	-0.585644	0.503351	1
YAR019C	10.1459	8.29181	12	1.44721	0.533275	0.471012	1
YAR020C	1.0671	1.13419	1	0.881686	-0.181664	1	1
YAR023C	5.963	9.426	2.5	0.265224	-1.91472	0.0351801	0.476598
YAR027W	8.09756	6.19513	10	1.61417	0.690795	0.355183	1
YAR028W	5.87752	3.75505	8	2.13047	1.09117	0.286034	1
YAR029W	5.14049	6.28097	4	0.636844	-0.650988	0.567019	1
YAR031W	36.2692	38.0383	34.5	0.90698	-0.140857	0.742818	1
YAR033W	7.00592	9.51185	4.5	0.473094	-1.0798	0.177627	1
YAR035C-A	6.95758	7.41517	6.5	0.876582	-0.190039	0.927081	1
YAR035W	69.3251	85.1502	53.5	0.628302	-0.670471	0.0233035	0.366645
YAR042W	2.3171	1.13419	3.5	3.0859	1.62569	0.340051	1
YAR050W	19.2561	22.5121	16	0.710728	-0.49263	0.337757	1
YAR064W	1.0671	1.13419	1	0.881686	-0.181664	1	1
YAR066W	1.0671	1.13419	1	0.881686	-0.181664	1	1
YAR068W	1.0671	1.13419	1	0.881686	-0.181664	1	1
YAR071W	1.0671	1.13419	1	0.881686	-0.181664	1	1
YBL001C	16.8281	18.1561	15.5	0.853706	-0.228189	0.639174	1
YBL002W	5.43341	6.36682	4.5	0.706789	-0.500649	0.686893	1
YBL003C	1.0671	1.13419	1	0.881686	-0.181664	1	1
YBL004W	33.9207	29.8414	38	1.2734	0.348682	0.380697	1
YBL005W	482.492	478.484	486.5	1.01675	0.0239688	0.905223	1
YBL006C	16.3652	21.7304	11	0.506203	-0.982211	0.0668638	0.684567
YBL007C	7.29343	7.58686	7	0.922647	-0.116149	1	1
YBL008W	3.74421	3.48842	4	1.14665	0.197426	0.974996	1
YBL008W-A	1.0671	1.13419	1	0.881686	-0.181664	1	1
YBL009W	13.433	11.8661	15	1.26411	0.338119	0.591035	1
YBL010C	1.8171	1.13419	2.5	2.20421	1.14026	0.61928	1
YBL011W	11.0247	8.54936	13.5	1.57907	0.659072	0.289966	1
YBL013W	3.71337	3.92674	3.5	0.891324	-0.165979	1	1
YBL014C	3.46337	3.92674	3	0.763992	-0.388371	0.851665	1
YBL015W	2.62211	1.74421	3.5	2.00664	1.00478	0.486134	1
YBL016W	2.39628	2.79255	2	0.716191	-0.481585	0.877587	1
YBL017C	7.56672	6.63345	8.5	1.28138	0.357704	0.748523	1
YBL018C	8.67674	7.85349	9.5	1.20965	0.274594	0.764489	1
YBL019W	49.6164	49.7327	49.5	0.995321	-0.00676635	1	1
YBL020W	2.87752	3.75505	2	0.532617	-0.908831	0.502187	1
YBL021C	16.2368	15.9736	16.5	1.03295	0.0467765	1	1
YBL022C	4.01838	4.53676	3.5	0.771475	-0.374309	0.846716	1
YBL023C	12.8901	11.7802	14	1.18843	0.249059	0.741312	1
YBL024W	4.8784	5.7568	4	0.69483	-0.525268	0.686152	1
YBL025W	9.72596	11.9519	7.5	0.627514	-0.672281	0.339186	1
YBL026W	2.14628	2.79255	1.5	0.537143	-0.896622	0.658276	1
YBL027W	80.2351	79.4701	81	1.01925	0.0275091	0.893455	1
YBL028C	2.34127	2.18253	2.5	1.14546	0.195925	1	1
YBL029C-A	7.45758	7.41517	7.5	1.01144	0.0164117	1	1
YBL029W	110.461	94.4226	126.5	1.33972	0.421933	0.108512	0.888392
YBL030C	5.58548	5.67095	5.5	0.969854	-0.04416	1	1
YBL031W	1.3171	1.13419	1.5	1.32253	0.403299	1	1
YBL032W	18.9877	17.9754	20	1.11263	0.15398	0.804903	1
YBL033C	3.78714	3.57427	4	1.11911	0.162351	0.972785	1
YBL034C	6.44462	4.88924	8	1.63625	0.710391	0.513841	1
YBL035C	18.5248	21.5496	15.5	0.71927	-0.475395	0.374021	1
YBL036C	2.8171	1.13419	4.5	3.96759	1.98826	0.160821	1
YBL037W	3.92045	3.8409	4	1.04142	0.0585574	1	1
YBL038W	8.06672	6.63345	9.5	1.43214	0.518169	0.542446	1
YBL039C	20.9144	25.8288	16	0.619462	-0.690911	0.142099	0.991763
YBL039W-B	2.10335	2.7067	1.5	0.55418	-0.851575	0.670159	1
YBL040C	15.8414	15.1828	16.5	1.08676	0.120028	0.891883	1
YBL041W	8.84756	6.19513	11.5	1.8563	0.892428	0.209863	1
YBL042C	10.0368	9.07353	11	1.21232	0.277768	0.726496	1
YBL043W	2.42712	2.35423	2.5	1.06192	0.0866724	1	1
YBL044W	1.0671	1.13419	1	0.881686	-0.181664	1	1
YBL045C	2.63419	2.26838	3	1.32253	0.403299	0.917461	1
YBL046W	3.63419	2.26838	5	2.20421	1.14026	0.370674	1
YBL047C	12.0113	11.5227	12.5	1.08482	0.117451	0.979218	1
YBL049W	46.9811	32.4623	61.5	1.89451	0.921821	0.0547408	0.609442
YBL050W	4.71337	3.92674	5.5	1.40065	0.486098	0.716323	1
YBL051C	5.15169	4.80339	5.5	1.14503	0.195379	1	1
YBL052C	4.45129	3.40257	5.5	1.61642	0.692806	0.537149	1
YBL054W	2.42712	2.35423	2.5	1.06192	0.0866724	1	1
YBL055C	114.627	124.255	105	0.845036	-0.242914	0.346936	1
YBL056W	25.049	22.598	27.5	1.21692	0.283238	0.606633	1
YBL057C	122.834	95.168	150.5	1.58141	0.661215	0.00696351	0.15037
YBL058W	8.64049	6.28097	11	1.75132	0.808443	0.265345	1
YBL059C-A	2.89628	2.79255	3	1.07429	0.103378	1	1
YBL059W	17.7072	12.9144	22.5	1.74224	0.800942	0.110803	0.894625
YBL060W	41.9034	40.3067	43.5	1.07922	0.109996	0.763423	1
YBL061C	9.18971	10.3794	8	0.770756	-0.375653	0.668674	1
YBL063W	39.4263	44.8525	34	0.758039	-0.399655	0.257754	1
YBL064C	2.64628	2.79255	2.5	0.895238	-0.159657	1	1
YBL066C	12.196	14.392	10	0.69483	-0.525268	0.415361	1
YBL067C	7.62261	9.24523	6	0.648984	-0.623746	0.497634	1
YBL068W	2.70129	3.40257	2	0.587791	-0.766626	0.684664	1
YBL069W	34.0008	33.5016	34.5	1.0298	0.0423682	0.934003	1
YBL071C-B	1.37211	1.74421	1	0.573325	-0.802574	0.911137	1
YBL071W-A	3.40836	3.31672	3.5	1.05526	0.0775959	1	1
YBL072C	2.39628	2.79255	2	0.716191	-0.481585	0.88129	1
YBL074C	1.0671	1.13419	1	0.881686	-0.181664	1	1
YBL075C	5.04255	5.58511	4.5	0.805714	-0.31166	0.829391	1
YBL076C	37.6171	38.7342	36.5	0.94232	-0.0857111	0.924554	1
YBL078C	1.0671	1.13419	1	0.881686	-0.181664	1	1
YBL079W	3.1892	2.8784	3.5	1.21595	0.282087	0.950362	1
YBL080C	10.9089	10.8177	11	1.01685	0.0241046	1	1
YBL081W	2.95129	3.40257	2.5	0.734738	-0.444698	0.869751	1
YBL082C	2.42045	3.8409	1	0.260356	-1.94144	0.241299	1
YBL084C	1.88419	2.26838	1.5	0.661264	-0.596701	0.899328	1
YBL085W	2.38419	2.26838	2.5	1.10211	0.140265	1	1
YBL086C	1.5671	1.13419	2	1.76337	0.818336	0.828713	1
YBL087C	2.37211	1.74421	3	1.71998	0.782388	0.687483	1
YBL088C	41.1884	45.3767	37	0.815396	-0.294427	0.397166	1
YBL089W	28.7636	23.0272	34.5	1.49823	0.583256	0.143371	0.995237
YBL090W	7.1955	6.89099	7.5	1.08838	0.122178	0.952595	1
YBL091C	20.0127	21.0255	19	0.903666	-0.146138	0.825976	1
YBL091C-A	67.7718	65.5437	70	1.06799	0.0948981	0.833337	1
YBL092W	8.76889	12.0378	5.5	0.456895	-1.13007	0.127424	0.94886
YBL093C	2.4392	2.8784	2	0.69483	-0.525268	0.878124	1
YBL095W	21.3665	18.2329	24.5	1.34372	0.426237	0.339311	1
YBL097W	2.49421	3.48842	1.5	0.429994	-1.21761	0.435519	1
YBL098W	2.88419	2.26838	3.5	1.54295	0.625691	0.729433	1
YBL099W	3.95129	3.40257	4.5	1.32253	0.403299	0.816689	1
YBL100W-C	1.63419	2.26838	1	0.440843	-1.18166	0.631085	1
YBL101C	3.9392	2.8784	5	1.73708	0.79666	0.487443	1
YBL102W	2.6892	2.8784	2.5	0.868538	-0.20334	1	1
YBL103C	2.07918	1.65836	2.5	1.50751	0.592169	0.887155	1
YBL104C	6.70758	7.41517	6	0.809153	-0.305516	0.807328	1
YBL105C	4.47546	4.45091	4.5	1.01103	0.0158231	1	1
YBL106C	75.0013	85.5026	64.5	0.754363	-0.40667	0.175487	1
YBL107C	2.82918	1.65836	4	2.41202	1.27024	0.397918	1
YBR001C	13.1764	13.3527	13	0.973583	-0.0386247	0.998107	1
YBR002C	3.39628	2.79255	4	1.43238	0.518415	0.780768	1
YBR003W	1.87211	1.74421	2	1.14665	0.197426	1	1
YBR004C	4.69462	4.88924	4.5	0.920389	-0.119684	0.985028	1
YBR005W	6.73754	4.97509	8.5	1.70851	0.772741	0.394265	1
YBR006W	26.8044	24.6088	29	1.17844	0.236878	0.6386	1
YBR007C	13.7443	16.4887	11	0.667124	-0.583974	0.372813	1
YBR008C	1.82918	1.65836	2	1.20601	0.270241	1	1
YBR009C	1.0671	1.13419	1	0.881686	-0.181664	1	1
YBR010W	2.82918	1.65836	4	2.41202	1.27024	0.413301	1
YBR011C	23.3983	32.7966	14	0.426873	-1.22812	0.0255949	0.391218
YBR013C	2.98754	4.97509	1	0.201002	-2.31472	0.102554	0.859773
YBR014C	1.87211	1.74421	2	1.14665	0.197426	1	1
YBR015C	3.70129	3.40257	4	1.17558	0.233374	0.974985	1
YBR016W	3.1892	2.8784	3.5	1.21595	0.282087	0.948224	1
YBR017C	15.066	17.632	12.5	0.70894	-0.496265	0.343994	1
YBR018C	1.0671	1.13419	1	0.881686	-0.181664	1	1
YBR019C	85.7189	94.9377	76.5	0.805791	-0.311522	0.262035	1
YBR020W	37.7982	33.5965	42	1.25013	0.322079	0.408209	1
YBR021W	7.23754	4.97509	9.5	1.90951	0.933206	0.399618	1
YBR022W	12.0234	12.0469	12	0.99611	-0.00562232	1	1
YBR023C	11.5001	13.0003	10	0.769215	-0.378542	0.639633	1
YBR024W	6.39049	6.28097	6.5	1.03487	0.0494513	1	1
YBR025C	22.6345	28.2689	17	0.601367	-0.733682	0.103586	0.862322
YBR026C	3.12211	1.74421	4.5	2.57996	1.36735	0.286144	1
YBR028C	4.2563	4.01259	4.5	1.12147	0.16539	0.995921	1
YBR029C	13.6885	13.8769	13.5	0.972839	-0.0397276	0.988137	1
YBR030W	3.86544	3.23088	4.5	1.39281	0.478	0.805868	1
YBR031W	1.0671	1.13419	1	0.881686	-0.181664	1	1
YBR033W	219.827	212.654	227	1.06746	0.094183	0.712782	1
YBR034C	7.76801	10.036	5.5	0.548026	-0.867684	0.257234	1
YBR035C	28.4869	28.9739	28	0.966388	-0.0493257	0.915469	1
YBR036C	3.34127	2.18253	4.5	2.06182	1.04392	0.475721	1
YBR037C	2.48213	2.96425	2	0.674707	-0.567667	0.873205	1
YBR038W	2.85335	2.7067	3	1.10836	0.148425	1	1
YBR039W	7.713	9.426	6	0.636537	-0.651683	0.395978	1
YBR040W	1.37211	1.74421	1	0.573325	-0.802574	0.911973	1
YBR041W	3.7563	4.01259	3.5	0.872254	-0.19718	1	1
YBR042C	7.70758	7.41517	8	1.07887	0.109521	0.970828	1
YBR043C	6.09756	6.19513	6	0.968503	-0.0461711	1	1
YBR044C	8.26801	10.036	6.5	0.647667	-0.626676	0.363935	1
YBR045C	3.40836	3.31672	3.5	1.05526	0.0775959	1	1
YBR046C	8.65799	8.81598	8.5	0.964158	-0.0526583	0.99976	1
YBR047W	1.32918	1.65836	1	0.603005	-0.729759	0.904391	1
YBR048W	4.76171	6.02343	3.5	0.581064	-0.78323	0.466499	1
YBR049C	18.6156	16.2311	21	1.29381	0.371624	0.531781	1
YBR050C	6.89591	8.29181	5.5	0.663305	-0.592255	0.42907	1
YBR052C	3.78047	5.06093	2.5	0.49398	-1.01748	0.378984	1
YBR053C	9.29885	9.5977	9	0.937725	-0.0927635	0.987016	1
YBR054W	24.7927	18.5854	31	1.66798	0.7381	0.0977881	0.845788
YBR055C	4.51838	4.53676	4.5	0.991896	-0.0117385	1	1
YBR056W	4.81131	4.62261	5	1.08164	0.11322	1	1
YBR057C	2.38419	2.26838	2.5	1.10211	0.140265	1	1
YBR058C	7.57881	7.15762	8	1.11769	0.16052	0.971877	1
YBR058C-A	17.7443	16.4887	19	1.1523	0.204522	0.717784	1
YBR059C	8.28047	5.06093	11.5	2.27231	1.18416	0.183905	1
YBR060C	10.8418	9.68355	12	1.23922	0.309427	0.652791	1
YBR061C	3.78047	5.06093	2.5	0.49398	-1.01748	0.404895	1
YBR062C	32.6117	36.7234	28.5	0.776073	-0.365736	0.400141	1
YBR063C	8.57302	10.646	6.5	0.610556	-0.711805	0.327617	1
YBR065C	1.84127	2.18253	1.5	0.687275	-0.541041	0.905263	1
YBR066C	14.9943	16.4887	13.5	0.818743	-0.288518	0.646976	1
YBR067C	20.2738	6.5476	34	5.19274	2.3765	6.93e-06	0.000500874
YBR068C	18.2815	20.063	16.5	0.822411	-0.282069	0.643167	1
YBR069C	92.0363	46.0726	138	2.99527	1.58269	1.66e-08	2.37e-06
YBR070C	6.32339	5.14678	7.5	1.45722	0.543219	0.566892	1
YBR071W	9.96967	7.93934	12	1.51146	0.595944	0.374971	1
YBR072C-A	1.0671	1.13419	1	0.881686	-0.181664	1	1
YBR072W	6.40257	6.80515	6	0.881686	-0.181664	0.938872	1
YBR073W	8.02468	8.54936	7.5	0.877259	-0.188925	0.906792	1
YBR074W	4.2563	4.01259	4.5	1.12147	0.16539	0.995876	1
YBR076W	48.5498	56.0995	41	0.730844	-0.452365	0.166841	1
YBR077C	4.68253	4.36507	5	1.14546	0.195925	1	1
YBR078W	6.93883	8.37766	5.5	0.656508	-0.607116	0.454975	1
YBR079C	1.82918	1.65836	2	1.20601	0.270241	1	1
YBR080C	11.3109	10.1219	12.5	1.23495	0.304452	0.696114	1
YBR081C	2.07918	1.65836	2.5	1.50751	0.592169	0.877716	1
YBR082C	2.07918	1.65836	2.5	1.50751	0.592169	0.885209	1
YBR083W	4.01838	4.53676	3.5	0.771475	-0.374309	0.850503	1
YBR084C-A	28.9099	25.8198	32	1.23936	0.309596	0.565177	1
YBR084W	14.0981	13.6961	14.5	1.05869	0.0822835	0.932962	1
YBR085C-A	1.3171	1.13419	1.5	1.32253	0.403299	1	1
YBR085W	2.87752	3.75505	2	0.532617	-0.908831	0.524675	1
YBR086C	2.67045	3.8409	1.5	0.390534	-1.35648	0.31739	1
YBR087W	6.16466	7.32932	5	0.682192	-0.551751	0.581045	1
YBR088C	6.40257	6.80515	6	0.881686	-0.181664	0.94094	1
YBR089C-A	2.85335	2.7067	3	1.10836	0.148425	1	1
YBR090C	1.0671	1.13419	1	0.881686	-0.181664	1	1
YBR091C	4.99421	3.48842	6.5	1.86331	0.897865	0.350565	1
YBR093C	82.8553	108.711	57	0.524328	-0.931459	0.000873987	0.0314319
YBR094W	4.72546	4.45091	5	1.12336	0.167826	1	1
YBR095C	3.10335	2.7067	3.5	1.29309	0.370818	0.95043	1
YBR096W	5.1955	6.89099	3.5	0.507909	-0.977357	0.332039	1
YBR097W	10.2613	11.5227	9	0.781068	-0.35648	0.578428	1
YBR098W	125.33	116.659	134	1.14865	0.199935	0.440662	1
YBR101C	21.3356	18.6712	24	1.2854	0.362218	0.44756	1
YBR102C	4.46337	3.92674	5	1.27332	0.348595	0.852145	1
YBR103W	3.24421	3.48842	3	0.859988	-0.217612	1	1
YBR104W	5.5909	7.68179	3.5	0.455623	-1.13409	0.196912	1
YBR105C	4.07339	5.14678	3	0.582888	-0.778709	0.520426	1
YBR106W	4.89049	6.28097	3.5	0.557238	-0.843634	0.412372	1
YBR107C	100.849	104.698	97	0.926474	-0.110178	0.706607	1
YBR108W	25.4461	27.3923	23.5	0.857906	-0.221109	0.658447	1
YBR109C	2.6892	2.8784	2.5	0.868538	-0.20334	1	1
YBR110W	7.29343	7.58686	7	0.922647	-0.116149	1	1
YBR111C	8.38382	7.76764	9	1.15865	0.212449	0.882648	1
YBR111W-A	1.3171	1.13419	1.5	1.32253	0.403299	1	1
YBR112C	1.88419	2.26838	1.5	0.661264	-0.596701	0.890567	1
YBR114W	1.57918	1.65836	1.5	0.904507	-0.144796	1	1
YBR115C	1.0671	1.13419	1	0.881686	-0.181664	1	1
YBR117C	44.5183	36.0366	53	1.47073	0.556531	0.0987652	0.846232
YBR118W	3.70129	3.40257	4	1.17558	0.233374	0.975685	1
YBR119W	7.71967	7.93934	7.5	0.944663	-0.0821279	1	1
YBR120C	13.8109	10.1219	17.5	1.72893	0.789879	0.160457	1
YBR121C	54.3915	65.7831	43	0.653664	-0.61338	0.138146	0.976887
YBR122C	13.1706	16.8412	9.5	0.564094	-0.825993	0.137792	0.976531
YBR123C	2.60335	2.7067	2.5	0.923633	-0.114609	1	1
YBR125C	7.31672	6.63345	8	1.20601	0.270241	0.868788	1
YBR126C	19.1102	14.2203	24	1.68773	0.755081	0.112501	0.902674
YBR127C	14.3114	17.6229	11	0.624188	-0.679947	0.227943	1
YBR128C	35.4575	38.915	32	0.822306	-0.282253	0.454672	1
YBR129C	2.39628	2.79255	2	0.716191	-0.481585	0.880234	1
YBR130C	10.3593	12.2186	8.5	0.695663	-0.523539	0.390517	1
YBR131W	1.5671	1.13419	2	1.76337	0.818336	0.83612	1
YBR132C	3.17712	2.35423	4	1.69907	0.764744	0.610997	1
YBR133C	4.48754	4.97509	4	0.804006	-0.314721	0.832567	1
YBR135W	3.37211	1.74421	5	2.86663	1.51935	0.257625	1
YBR136W	10.1147	14.2294	6	0.421663	-1.24584	0.0431417	0.540111
YBR137W	5.96337	3.92674	8	2.03731	1.02667	0.260902	1
YBR138C	9.75592	9.51185	10	1.05132	0.0722022	1	1
YBR139W	6.75051	7.50101	6	0.799892	-0.322123	0.807822	1
YBR140C	20.8057	21.1113	20.5	0.971044	-0.0423919	1	1
YBR141C	65.2444	60.9888	69.5	1.13955	0.188469	0.561263	1
YBR142W	7.62173	7.24347	8	1.10444	0.143319	0.971641	1
YBR143C	20.7748	21.5496	20	0.92809	-0.107663	0.885882	1
YBR145W	27.1094	25.2188	29	1.14993	0.201552	0.678814	1
YBR146W	6.45091	8.90183	4	0.449346	-1.1541	0.156884	1
YBR147W	3.4392	2.8784	4	1.38966	0.474732	0.788994	1
YBR148W	7.18341	6.36682	8	1.25651	0.329426	0.694512	1
YBR149W	152.466	138.932	166	1.19483	0.256807	0.323466	1
YBR150C	28.9833	30.9666	27	0.871909	-0.197751	0.695631	1
YBR151W	7.12173	7.24347	7	0.966388	-0.0493257	1	1
YBR152W	7.40799	8.81598	6	0.680582	-0.555159	0.474838	1
YBR153W	2.37211	1.74421	3	1.71998	0.782388	0.680471	1
YBR154C	20.2256	17.4512	23	1.31796	0.398309	0.42588	1
YBR155W	4.98213	2.96425	7	2.36147	1.23969	0.198652	1
YBR156C	6.93341	6.36682	7.5	1.17798	0.236317	0.817747	1
YBR157C	33.3733	29.7465	37	1.24384	0.314805	0.390572	1
YBR158W	2.12211	1.74421	2.5	1.43331	0.519354	0.881416	1
YBR159W	9.92637	13.3527	6.5	0.486791	-1.03862	0.176828	1
YBR160W	5.78047	5.06093	6.5	1.28435	0.361036	0.770626	1
YBR161W	6.06672	6.63345	5.5	0.829131	-0.270327	0.820614	1
YBR162C	10.7868	9.07353	12.5	1.37763	0.462193	0.588165	1
YBR162W-A	2.07918	1.65836	2.5	1.50751	0.592169	0.882978	1
YBR163W	12.2556	15.0111	9.5	0.632865	-0.660031	0.258149	1
YBR164C	2.07918	1.65836	2.5	1.50751	0.592169	0.88479	1
YBR165W	1.87211	1.74421	2	1.14665	0.197426	1	1
YBR166C	3.46337	3.92674	3	0.763992	-0.388371	0.858721	1
YBR167C	2.40836	3.31672	1.5	0.452253	-1.1448	0.443989	1
YBR168W	3.46337	3.92674	3	0.763992	-0.388371	0.866778	1
YBR169C	4.07339	5.14678	3	0.582888	-0.778709	0.555165	1
YBR170C	2.65836	3.31672	2	0.603005	-0.729759	0.66848	1
YBR171W	4.70129	3.40257	6	1.76337	0.818336	0.465232	1
YBR172C	2.45129	3.40257	1.5	0.440843	-1.18166	0.474396	1
YBR173C	10.1392	9.77847	10.5	1.07379	0.102708	1	1
YBR175W	9.73717	10.4743	9	0.859242	-0.218863	0.779996	1
YBR176W	2.90836	3.31672	2.5	0.753756	-0.407831	0.866414	1
YBR177C	10.2072	12.9144	7.5	0.580746	-0.784021	0.24525	1
YBR179C	7.68304	11.8661	3.5	0.294958	-1.76142	0.0273218	0.408875
YBR180W	41.2637	36.0275	46.5	1.29068	0.368133	0.280735	1
YBR181C	1.3171	1.13419	1.5	1.32253	0.403299	1	1
YBR182C	10.9998	18.4995	3.5	0.189194	-2.40206	0.000282037	0.0122629
YBR182C-A	12.9392	2.8784	23	7.99055	2.99829	1.9e-05	0.00117655
YBR183W	2.13419	2.26838	2	0.881686	-0.181664	1	1
YBR184W	2.65836	3.31672	2	0.603005	-0.729759	0.634244	1
YBR185C	1.37211	1.74421	1	0.573325	-0.802574	0.907811	1
YBR186W	212.431	217.363	207.5	0.954626	-0.0669927	0.75988	1
YBR187W	25.5369	22.0738	29	1.31377	0.393718	0.358423	1
YBR188C	17.7011	21.9021	13.5	0.616379	-0.69811	0.137324	0.976441
YBR189W	31.3783	37.2566	25.5	0.684442	-0.546999	0.230419	1
YBR191W	28.6041	36.2083	21	0.579978	-0.78593	0.0478122	0.567731
YBR192W	59.4273	59.8546	59	0.985723	-0.0207465	0.984457	1
YBR193C	4.18253	4.36507	4	0.916366	-0.126004	1	1
YBR194W	2.89628	2.79255	3	1.07429	0.103378	1	1
YBR195C	13.2622	13.5244	13	0.961223	-0.0570575	0.998756	1
YBR196C	15.9332	24.8664	7	0.281505	-1.82877	0.00077799	0.0286078
YBR196C-A	1.0671	1.13419	1	0.881686	-0.181664	1	1
YBR196C-B	11.671	11.3419	12	1.05802	0.0813709	0.968198	1
YBR197C	46.3175	40.135	52.5	1.30809	0.387456	0.266292	1
YBR198C	41.5179	41.5358	41.5	0.999138	-0.00124473	1	1
YBR199W	12.7622	13.5244	12	0.887282	-0.172535	0.836714	1
YBR200W	1.3171	1.13419	1.5	1.32253	0.403299	1	1
YBR200W-A	2.24421	3.48842	1	0.286663	-1.80257	0.328742	1
YBR201C-A	7.12173	7.24347	7	0.966388	-0.0493257	1	1
YBR201W	2.17712	2.35423	2	0.849534	-0.235256	1	1
YBR202W	5.05464	6.10928	4	0.654742	-0.611002	0.565106	1
YBR203W	22.3336	33.1672	11.5	0.346728	-1.52813	0.000339044	0.014545
YBR204C	5.57881	7.15762	4	0.558845	-0.83948	0.394358	1
YBR205W	9.25014	13.0003	5.5	0.423068	-1.24104	0.08239	0.766156
YBR207W	2.88419	2.26838	3.5	1.54295	0.625691	0.751225	1
YBR208C	9.54885	9.5977	9.5	0.989821	-0.014761	1	1
YBR210W	7.34756	6.19513	8.5	1.37205	0.456329	0.632537	1
YBR211C	1.88419	2.26838	1.5	0.661264	-0.596701	0.89673	1
YBR212W	1.89628	2.79255	1	0.358095	-1.48158	0.429821	1
YBR213W	1.88419	2.26838	1.5	0.661264	-0.596701	0.887687	1
YBR214W	124.553	117.106	132	1.12718	0.172717	0.514887	1
YBR215W	32.2007	27.4014	37	1.3503	0.433278	0.27038	1
YBR216C	20.3602	14.2203	26.5	1.86353	0.898039	0.0582739	0.633434
YBR217W	1.59127	2.18253	1	0.458183	-1.126	0.659391	1
YBR218C	8.3176	8.63521	8	0.92644	-0.11023	1	1
YBR219C	1.62211	1.74421	1.5	0.859988	-0.217612	1	1
YBR220C	6.38382	7.76764	5	0.643696	-0.635548	0.488919	1
YBR221C	6.3176	8.63521	4	0.46322	-1.11023	0.202056	1
YBR221W-A	165.633	165.267	166	1.00444	0.00638771	1	1
YBR222C	6.0909	7.68179	4.5	0.585801	-0.771518	0.368449	1
YBR223C	1.37211	1.74421	1	0.573325	-0.802574	0.907707	1
YBR225W	1.85335	2.7067	1	0.369453	-1.43654	0.445746	1
YBR227C	3.45129	3.40257	3.5	1.02863	0.0407289	1	1
YBR228W	33.4149	33.3299	33.5	1.0051	0.00734585	1	1
YBR229C	9.23717	10.4743	8	0.763771	-0.388788	0.583262	1
YBR230C	1.0671	1.13419	1	0.881686	-0.181664	1	1
YBR230W-A	2.57918	1.65836	3.5	2.11052	1.0776	0.493002	1
YBR231C	1.88419	2.26838	1.5	0.661264	-0.596701	0.884974	1
YBR233W	2.62211	1.74421	3.5	2.00664	1.00478	0.523283	1
YBR233W-A	1.0671	1.13419	1	0.881686	-0.181664	1	1
YBR234C	26.1527	19.8054	32.5	1.64097	0.714545	0.167496	1
YBR235W	87.9884	82.9767	93	1.1208	0.164524	0.559947	1
YBR236C	13.4935	14.4869	12.5	0.862846	-0.212824	0.737005	1
YBR237W	3.13419	2.26838	4	1.76337	0.818336	0.603408	1
YBR238C	1.59127	2.18253	1	0.458183	-1.126	0.644038	1
YBR239C	61.0743	51.6486	70.5	1.36499	0.448894	0.1372	0.976441
YBR240C	3.9567	5.41341	2.5	0.461816	-1.11461	0.326299	1
YBR241C	8.963	9.426	8.5	0.901761	-0.149183	0.885617	1
YBR242W	118.436	125.371	111.5	0.88936	-0.16916	0.544282	1
YBR243C	79.0079	71.0157	87	1.22508	0.292877	0.277999	1
YBR244W	6.33548	5.67095	7	1.23436	0.303763	0.794337	1
YBR245C	20.841	20.6821	21	1.01537	0.0220093	1	1
YBR246W	5.59756	6.19513	5	0.807086	-0.309205	0.828842	1
YBR247C	8.20091	8.90183	7.5	0.842523	-0.247211	0.788264	1
YBR248C	40.4794	28.4588	52.5	1.84477	0.883444	0.0161184	0.2888
YBR249C	6.96967	7.93934	6	0.755731	-0.404056	0.685097	1
YBR250W	1.5671	1.13419	2	1.76337	0.818336	0.837079	1
YBR251W	8.46967	7.93934	9	1.1336	0.180907	0.880362	1
YBR252W	13.4143	12.8286	14	1.09131	0.126066	0.920587	1
YBR253W	23.4465	21.893	25	1.14192	0.191457	0.64863	1
YBR254C	3.42045	3.8409	3	0.781068	-0.35648	0.851734	1
YBR255C-A	10.658	8.81598	12.5	1.41788	0.503735	0.489688	1
YBR255W	48.7026	44.4051	53	1.19356	0.255266	0.426361	1
YBR256C	8.00592	9.51185	6.5	0.683358	-0.549286	0.484041	1
YBR257W	40.2744	27.0489	53.5	1.9779	0.98397	0.00556696	0.125696
YBR258C	49.5228	36.0456	63	1.74778	0.805527	0.0160261	0.288067
YBR259W	7.87173	7.24347	8.5	1.17347	0.230782	0.861991	1
YBR260C	9.37803	11.2561	7.5	0.666308	-0.58574	0.397289	1
YBR261C	12.3647	14.2294	10.5	0.737909	-0.438484	0.489254	1
YBR262C	5.88382	7.76764	4	0.514957	-0.957476	0.281458	1
YBR263W	29.6403	24.7805	34.5	1.39222	0.477391	0.240902	1
YBR264C	199.443	230.385	168.5	0.731384	-0.4513	0.0620042	0.656245
YBR265W	16.6473	17.7946	15.5	0.871052	-0.19917	0.791282	1
YBR267W	3.64716	4.79431	2.5	0.521451	-0.939395	0.585489	1
YBR268W	1.67712	2.35423	1	0.424767	-1.23526	0.656406	1
YBR269C	4.65836	3.31672	6	1.80901	0.855204	0.472532	1
YBR270C	6.92008	9.34015	4.5	0.481791	-1.05352	0.164903	1
YBR271W	4.57339	5.14678	4	0.777184	-0.363671	0.848251	1
YBR272C	2.59127	2.18253	3	1.37455	0.458959	0.918682	1
YBR273C	6.35965	6.7193	6	0.892951	-0.163348	0.944706	1
YBR274W	2.88419	2.26838	3.5	1.54295	0.625691	0.748051	1
YBR275C	13.8414	15.1828	12.5	0.8233	-0.28051	0.648221	1
YBR276C	3.64628	2.79255	4.5	1.61143	0.68834	0.639442	1
YBR278W	3.36544	3.23088	3.5	1.0833	0.11543	1	1
YBR279W	1.0671	1.13419	1	0.881686	-0.181664	1	1
YBR280C	11.3717	7.24347	15.5	2.13986	1.09752	0.0744614	0.730838
YBR281C	5.04255	5.58511	4.5	0.805714	-0.31166	0.829477	1
YBR282W	5.10335	2.7067	7.5	2.7709	1.47035	0.155707	1
YBR283C	6.54255	5.58511	7.5	1.34286	0.425306	0.700354	1
YBR284W	1.63419	2.26838	1	0.440843	-1.18166	0.641451	1
YBR285W	9.22596	11.9519	6.5	0.543845	-0.878732	0.216889	1
YBR286W	15.4989	16.4978	14.5	0.878907	-0.186218	0.7414	1
YBR287W	9.71967	7.93934	11.5	1.44848	0.534543	0.458531	1
YBR288C	7.53135	7.06269	8	1.13271	0.179782	0.851208	1
YBR289W	2.3171	1.13419	3.5	3.0859	1.62569	0.348387	1
YBR290W	4.03047	5.06093	3	0.592776	-0.754441	0.539115	1
YBR291C	17.8239	12.6478	23	1.8185	0.862748	0.0657481	0.678028
YBR293W	2.32918	1.65836	3	1.80901	0.855204	0.686791	1
YBR294W	303.467	347.433	259.5	0.746906	-0.421	0.0602622	0.643487
YBR295W	7.94425	10.3885	5.5	0.529432	-0.917483	0.148772	1
YBR296C	7.963	9.426	6.5	0.689582	-0.536206	0.471119	1
YBR296C-A	3.33548	5.67095	1	0.176337	-2.50359	0.043767	0.541617
YBR297W	3.17712	2.35423	4	1.69907	0.764744	0.53729	1
YBR298C	1.88419	2.26838	1.5	0.661264	-0.596701	0.898962	1
YBR298C-A	1.0671	1.13419	1	0.881686	-0.181664	1	1
YBR299W	2.09127	2.18253	2	0.916366	-0.126004	1	1
YBR301W	1.0671	1.13419	1	0.881686	-0.181664	1	1
YBR302C	1.0671	1.13419	1	0.881686	-0.181664	1	1
YCL001W	7.58548	5.67095	9.5	1.6752	0.744336	0.376096	1
YCL001W-A	17.3722	14.7445	20	1.35644	0.439825	0.557384	1
YCL001W-B	16.2002	19.9003	12.5	0.62813	-0.670865	0.170568	1
YCL002C	81.4561	73.9123	89	1.20413	0.267992	0.375376	1
YCL004W	76.2741	77.0482	75.5	0.979906	-0.0292849	0.933312	1
YCL005W	11.2922	11.0844	11.5	1.0375	0.053108	1	1
YCL005W-A	5.75505	7.51009	4	0.532617	-0.908831	0.280233	1
YCL008C	3.0671	1.13419	5	4.40843	2.14026	0.110155	0.893885
YCL009C	80.0774	73.6547	86.5	1.1744	0.231922	0.459708	1
YCL010C	24.1348	22.7697	25.5	1.11991	0.163384	0.725366	1
YCL011C	13.573	10.646	16.5	1.54987	0.632149	0.293013	1
YCL012C	5.39049	6.28097	4.5	0.716449	-0.481063	0.702642	1
YCL014W	5.79343	7.58686	4	0.527227	-0.923504	0.343842	1
YCL016C	1.88419	2.26838	1.5	0.661264	-0.596701	0.89196	1
YCL017C	4.78047	5.06093	4.5	0.889164	-0.169479	0.98461	1
YCL024W	2.71337	3.92674	1.5	0.381996	-1.38837	0.337988	1
YCL025C	18.3181	16.1362	20.5	1.27043	0.345321	0.486011	1
YCL026C-A	33.0469	24.0937	42	1.74319	0.801733	0.0557165	0.616041
YCL026C-B	26.6126	38.7251	14.5	0.374434	-1.41722	0.00452347	0.110679
YCL027W	27.9884	6.97684	49	7.02323	2.81214	1.16e-08	1.82e-06
YCL028W	9.17725	15.3545	3	0.195382	-2.35563	0.00122551	0.0418115
YCL029C	9.33598	13.172	5.5	0.417553	-1.25997	0.0494381	0.576988
YCL030C	6.95091	8.90183	5	0.561682	-0.832174	0.321209	1
YCL031C	6.18253	4.36507	8	1.83273	0.873996	0.370832	1
YCL032W	1.8171	1.13419	2.5	2.20421	1.14026	0.624193	1
YCL033C	3.46337	3.92674	3	0.763992	-0.388371	0.862967	1
YCL034W	7.49963	5.49926	9.5	1.72751	0.788691	0.344938	1
YCL035C	8.75592	9.51185	8	0.841056	-0.249726	0.783031	1
YCL036W	14.2689	12.0378	16.5	1.37068	0.454897	0.425755	1
YCL037C	4.57339	5.14678	4	0.777184	-0.363671	0.853305	1
YCL038C	5.47546	4.45091	6.5	1.46037	0.546338	0.617205	1
YCL039W	13.8955	13.7911	14	1.01515	0.0216927	1	1
YCL040W	5.6955	6.89099	4.5	0.653026	-0.614787	0.575965	1
YCL042W	2.63419	2.26838	3	1.32253	0.403299	0.919147	1
[truncated: 5,163 more rows]

## Sheet: ∑ wt vs ∑ rim101∆
id	baseMean	∑1278b wt	∑1278b rim101∆	foldChange	log2FoldChange	pval	padj
[truncated: 5,681 more rows]

[truncated: 2 more sheets: S288c wt vs S288c(∑ RIM101), ∑ wt vs ∑(S2 RIM101) ]
